# Supplementary material for: Structural variant allelic heterogeneity in MECP2 duplication syndrome provides insight into clinical severity and variability of disease expression
Source: Genome Med. 2024 Dec 18;16:146. doi: 10.1186/s13073-024-01411-7 (PMC11658439; doi:10.1186/s13073-024-01411-7)
Supplement: Supplementary file 1 — Additional File 1. [file 13073_2024_1411_MOESM1_ESM.zip]

Archive with 9 entries (9 files):
- Table S10_Fibroblast_final.xlsx
- Table S1-S2_Updated_ESM.xlsx
- Table S3_R1.docx
- Table S4_ESM.docx
- Table S5_ESM.docx
- Table S6_ESM.xlsx
- Table S7_ESM.xlsx
- Table S8_ESM.xlsx
- Table S9_LCLs_final.xlsx
