# Supplementary material for: Structural variant allelic heterogeneity in MECP2 duplication syndrome provides insight into clinical severity and variability of disease expression
Source: Genome Med. 2024 Dec 18;16:146. doi: 10.1186/s13073-024-01411-7 (PMC11658439; doi:10.1186/s13073-024-01411-7)
Supplement: Supplementary file 1 — Additional File 1. [file 13073_2024_1411_MOESM1_ESM.zip › Table S10_Fibroblast_final.xlsx]

## Sheet: Fibroblast sample meta data
	Sample	Cell_line	Replicate	Genotype	Structure_with_Translocations	Other Complexity	Age	Inheritance	Start	End	Size
1	SSB_1	I91L_16	1	Unaffected	Normal	None	0
2	SSB_2	I91L_16	2	Unaffected	Normal	None	0
3	SSB_3	I91L_16	3	Unaffected	Normal	None	0
4	SSB_4	AG08498	1	Unaffected	Normal	None	1
5	SSB_5	AG08498	2	Unaffected	Normal	None	1
6	SSB_6	AG08498	3	Unaffected	Normal	None	1
7	SSB_7	GM05565	1	Unaffected	Normal	None	3
8	SSB_8	GM05565	2	Unaffected	Normal	None	3
9	SSB_9	GM05565	3	Unaffected	Normal	None	3
10	SSB_10	GM05381	1	Unaffected	Normal	None	5
11	SSB_11	GM05381	2	Unaffected	Normal	None	5
12	SSB_12	GM05381	3	Unaffected	Normal	None	5
13	SSB_13	GM05757	1	Unaffected	Normal	None	7
14	SSB_14	GM05757	2	Unaffected	Normal	None	7
15	SSB_15	GM05757	3	Unaffected	Normal	None	7
16	SSB_16	GM03349	1	Unaffected	Normal	None	10
17	SSB_17	GM03349	2	Unaffected	Normal	None	10
18	SSB_18	GM03349	3	Unaffected	Normal	None	10
19	SSB_19	GM02037	1	Unaffected	Normal	None	13
20	SSB_20	GM02037	2	Unaffected	Normal	None	13
21	SSB_21	GM02037	3	Unaffected	Normal	None	13
22	SSB_22	GM01869	1	Unaffected	Normal	None	15
23	SSB_23	GM01869	2	Unaffected	Normal	None	15
24	SSB_24	GM01869	3	Unaffected	Normal	None	15
25	SSB_25	GM23973	1	Unaffected	Normal	None	19
26	SSB_26	GM23973	2	Unaffected	Normal	None	19
27	SSB_27	GM23973	3	Unaffected	Normal	None	19
28	SSB_28	GM23964	1	Unaffected	Normal	None	21
29	SSB_29	GM23964	2	Unaffected	Normal	None	21
30	SSB_30	GM23964	3	Unaffected	Normal	None	21
31	SSB_31	GM03652	1	Unaffected	Normal	None	24
32	SSB_32	GM03652	2	Unaffected	Normal	None	24
33	SSB_33	GM03652	3	Unaffected	Normal	None	24
34	SSB_34	GM23962	1	Unaffected	Normal	None	27
35	SSB_35	GM23962	2	Unaffected	Normal	None	27
36	SSB_36	GM23962	3	Unaffected	Normal	None	27
37	SSB_37	BAB2627	1	MDS	Tandem	Tandem_Dup		Maternal	152620676	153836222	1215546
38	SSB_38	BAB2627	2	MDS	Tandem	Tandem_Dup		Maternal	152620676	153836222	1215546
39	SSB_39	BAB2627	3	MDS	Tandem	Tandem_Dup		Maternal	152620676	153836222	1215546
40	SSB_40	BAB3158	1	MDS	Tandem	Tandem_Dup		Maternal	152856816	153536586	679770
41	SSB_41	BAB3158	2	MDS	Tandem	Tandem_Dup		Maternal	152856816	153536586	679770
42	SSB_42	BAB3158	3	MDS	Tandem	Tandem_Dup		Maternal	152856816	153536586	679770
43	SSB_43	BAB12574	1	MDS	Terminal	Term_Dup__Chromothripsis		Maternal_mosiac	144057799	155251054	11193255
44	SSB_44	BAB12574	2	MDS	Terminal	Term_Dup__Chromothripsis		Maternal_mosiac	144057799	155251054	11193255
45	SSB_45	BAB12574	3	MDS	Terminal	Term_Dup__Chromothripsis		Maternal_mosiac	144057799	155251054	11193255
46	SSB_46	BAB14623	1	MDS	Tandem	Tandem_Dup		Unknown	153158387	153565901	407514
47	SSB_47	BAB14623	2	MDS	Tandem	Tandem_Dup		Unknown	153158387	153565901	407514
48	SSB_48	BAB14623	3	MDS	Tandem	Tandem_Dup		Unknown	153158387	153565901	407514
49	SSB_49	BAB12526	1	MDS	Tandem	Tandem_Dup		Maternal	152814298	153414342	600044
50	SSB_50	BAB12526	2	MDS	Tandem	Tandem_Dup		Maternal	152814298	153414342	600044
51	SSB_51	BAB12526	3	MDS	Tandem	Tandem_Dup		Maternal	152814298	153414342	600044
52	SSB_52	BAB14298	1	MDS	Terminal	Term_Dup__RecombinantChrom		Maternal	147326287	155251054	7924767
53	SSB_53	BAB14298	2	MDS	Terminal	Term_Dup__RecombinantChrom		Maternal	147326287	155251054	7924767
54	SSB_54	BAB14298	3	MDS	Terminal	Term_Dup__RecombinantChrom		Maternal	147326287	155251054	7924767
58	SSB_58	BAB11934	1	MDS	Other Complex	Dup_Nml_Inv__Dup		Maternal	153065085	153420198	355113
59	SSB_59	BAB11934	2	MDS	Other Complex	Dup_Nml_Inv__Dup		Maternal	153065085	153420198	355113
60	SSB_60	BAB11934	3	MDS	Other Complex	Dup_Nml_Inv__Dup		Maternal	153065085	153420198	355113
76	SSB_76	BAB3255	1	MDS	Other Complex	Dup_Trp__Inv_noMeCP2_Dup		Maternal	153073618	153613200	539582
77	SSB_77	BAB3255	2	MDS	Other Complex	Dup_Trp__Inv_noMeCP2_Dup		Maternal	153073618	153613200	539582
78	SSB_78	BAB3255	3	MDS	Other Complex	Dup_Trp__Inv_noMeCP2_Dup		Maternal	153073618	153613200	539582
79	SSB_79	BAB14716	1	MDS	Tandem	Tandem_Dup		Maternal	153108170	153654046	545876
80	SSB_80	BAB14716	2	MDS	Tandem	Tandem_Dup		Maternal	153108170	153654046	545876
81	SSB_81	BAB14716	3	MDS	Tandem	Tandem_Dup		Maternal	153108170	153654046	545876
82	SSB_82	BAB15243	1	MDS	Tandem	Tandem_Dup		Maternal	153246671	153611490	364819
83	SSB_83	BAB15243	2	MDS	Tandem	Tandem_Dup		Maternal	153246671	153611490	364819
84	SSB_84	BAB15243	3	MDS	Tandem	Tandem_Dup		Maternal	153246671	153611490	364819
85	SSB_85	BAB15740	1	MDS	Other Complex	Dup_Trp__noMeCP2_Dup		Maternal	153206000	153623000	417000
86	SSB_86	BAB15740	2	MDS	Other Complex	Dup_Trp__noMeCP2_Dup		Maternal	153206000	153623000	417000
87	SSB_87	BAB15740	3	MDS	Other Complex	Dup_Trp__noMeCP2_Dup		Maternal	153206000	153623000	417000
88	SSB_88	BAB2625	1	MDS	Tandem	Tandem_Dup		Unknown	153183448	153504559	321111
89	SSB_89	BAB2625	2	MDS	Tandem	Tandem_Dup		Unknown	153183448	153504559	321111
90	SSB_90	BAB2625	3	MDS	Tandem	Tandem_Dup		Unknown	153183448	153504559	321111
91	SSB_91	BAB3274	1	MDS	Other Complex	Dup_Trp__Inv_noMeCP2_Dup		Maternal	153183203	153613200	429997
92	SSB_92	BAB3274	2	MDS	Other Complex	Dup_Trp__Inv_noMeCP2_Dup		Maternal	153183203	153613200	429997
93	SSB_93	BAB3274	3	MDS	Other Complex	Dup_Trp__Inv_noMeCP2_Dup		Maternal	153183203	153613200	429997
94	SSB_94	BAB3275	1	MDS	Other Complex	Dup_Trp__Inv_noMeCP2_Dup		Maternal	153183203	153613200	429997
95	SSB_95	BAB3275	2	MDS	Other Complex	Dup_Trp__Inv_noMeCP2_Dup		Maternal	153183203	153613200	429997
96	SSB_96	BAB3275	3	MDS	Other Complex	Dup_Trp__Inv_noMeCP2_Dup		Maternal	153183203	153613200	429997
97	SSB_97	BAB15691	1	MDS	Translocation	Term_Dup__Translocation		De_novo	152834323	155251054	2416731
98	SSB_98	BAB15691	2	MDS	Translocation	Term_Dup__Translocation		De_novo	152834323	155251054	2416731
99	SSB_99	BAB15691	3	MDS	Translocation	Term_Dup__Translocation		De_novo	152834323	155251054	2416731
100	SSB_100	BAB3174	1	MDS	Tandem	Tandem_Dup		Maternal	153093425	153558775	465350
101	SSB_101	BAB3174	2	MDS	Tandem	Tandem_Dup		Maternal	153093425	153558775	465350
102	SSB_102	BAB3174	3	MDS	Tandem	Tandem_Dup		Maternal	153093425	153558775	465350
103	SSB_103	BAB14383	1	MDS	Tandem	Tandem_Dup		Maternal	152924050	153642728	718678
104	SSB_104	BAB14383	2	MDS	Tandem	Tandem_Dup		Maternal	152924050	153642728	718678
105	SSB_105	BAB14383	3	MDS	Tandem	Tandem_Dup		Maternal	152924050	153642728	718678
106	SSB_106	BAB12480	1	MDS	Other Complex	Dup_Nml_Inv__Dup		Maternal	153106533	154293950	1187417
107	SSB_107	BAB12480	2	MDS	Other Complex	Dup_Nml_Inv__Dup		Maternal	153106533	154293950	1187417
108	SSB_108	BAB12480	3	MDS	Other Complex	Dup_Nml_Inv__Dup		Maternal	153106533	154293950	1187417

## Sheet: Fibroblast raw counts
Gene_ID	SSB_1	SSB_2	SSB_3	SSB_4	SSB_5	SSB_6	SSB_7	SSB_8	SSB_9	SSB_10	SSB_11	SSB_12	SSB_13	SSB_14	SSB_15	SSB_16	SSB_17	SSB_18	SSB_19	SSB_20	SSB_21	SSB_22	SSB_23	SSB_24	SSB_25	SSB_26	SSB_27	SSB_28	SSB_29	SSB_30	SSB_31	SSB_32	SSB_33	SSB_34	SSB_35	SSB_36	SSB_37	SSB_38	SSB_39	SSB_40	SSB_41	SSB_42	SSB_43	SSB_44	SSB_45	SSB_46	SSB_47	SSB_48	SSB_49
ENSG00000223972.5	0	0	0	1	0	0	0	0	0	0	0	0	0	0	0	1	0	0	0	0	0	0	0	1	0	0	0	0	0	1	0	0	0	0	0	0	0	0	0	0	0	0	0	0	0	1	0	1	0
ENSG00000227232.5	105	98	151	89	135	105	49	68	75	74	97	87	82	64	65	95	88	101	74	83	103	88	88	120	51	57	35	54	66	46	126	110	97	55	62	90	72	55	44	98	43	76	73	117	130	46	50	60	42
ENSG00000278267.1	0	4	0	0	2	1	0	0	1	0	0	0	0	0	0	1	1	2	0	1	0	1	2	3	1	0	0	0	1	0	0	1	3	0	0	0	0	0	0	2	1	0	0	0	1	2	0	1	0
ENSG00000243485.5	8	3	8	0	0	3	0	0	0	0	0	0	0	0	2	1	1	0	1	0	1	1	1	1	0	2	0	0	2	1	2	2	1	4	1	0	0	0	0	0	0	0	0	0	3	3	0	0	0
ENSG00000284332.1	0	0	0	0	0	0	0	0	0	0	0	0	0	0	0	0	0	0	0	0	0	0	0	0	0	0	0	0	0	0	0	0	0	0	0	0	0	0	0	0	0	0	0	0	0	0	0	0	0
ENSG00000237613.2	0	0	0	0	0	0	0	0	0	0	0	0	0	0	0	0	0	0	0	0	0	0	0	0	0	0	0	0	0	0	0	0	0	0	0	0	0	0	0	0	0	0	0	0	0	0	0	0	0
ENSG00000268020.3	0	0	0	0	0	0	0	0	0	0	0	0	0	0	0	0	0	0	0	0	0	0	0	0	0	0	0	0	0	0	0	0	0	0	0	0	0	0	0	0	0	0	0	0	0	0	0	0	0
ENSG00000240361.2	0	0	0	0	0	0	0	0	0	0	0	0	0	0	0	0	0	0	0	0	0	0	0	0	0	0	0	0	0	0	0	0	0	0	0	0	0	0	0	0	0	0	0	0	0	0	0	0	0
ENSG00000186092.6	0	0	0	0	0	0	0	0	0	0	0	0	0	0	0	0	0	0	0	0	0	0	0	0	0	0	0	0	0	0	0	0	0	0	0	0	0	0	0	0	0	0	0	0	0	0	0	0	0
ENSG00000238009.6	0	0	0	0	0	0	0	0	0	0	0	0	0	0	1	0	0	0	0	0	0	0	2	0	0	0	0	0	0	0	0	1	0	0	0	0	0	0	0	0	0	2	2	1	0	0	0	0	0
ENSG00000239945.1	0	0	0	0	0	0	0	0	0	0	0	0	0	0	0	0	0	0	0	0	0	0	0	0	0	0	0	0	0	0	0	0	0	0	0	0	0	0	0	0	0	0	0	0	0	0	0	0	0
ENSG00000233750.3	0	2	0	0	0	0	0	0	0	0	0	0	2	0	0	0	0	0	0	1	0	0	0	0	0	0	0	0	0	0	0	0	0	0	0	0	0	0	0	0	0	0	0	0	0	1	0	0	0
ENSG00000268903.1	0	0	0	0	0	0	0	0	0	0	0	0	1	0	1	0	0	0	0	0	0	0	0	0	0	0	0	0	0	0	0	0	0	0	0	0	0	0	0	0	0	0	0	0	0	0	0	0	0
ENSG00000269981.1	2	1	0	2	0	0	0	0	0	0	0	0	0	0	1	0	0	0	0	0	0	0	0	1	0	0	0	0	0	0	0	0	4	0	0	0	0	0	0	0	0	0	0	0	3	0	0	0	1
ENSG00000239906.1	0	0	0	0	0	0	0	0	0	0	0	0	0	0	0	0	0	0	0	0	0	0	0	0	0	0	0	0	0	0	0	0	0	0	0	0	0	0	0	0	0	0	0	0	0	0	0	0	0
ENSG00000241860.6	4	2	3	0	0	1	2	6	2	1	0	0	2	3	4	0	1	4	3	2	2	3	3	1	5	3	2	1	2	5	4	9	7	2	0	1	4	1	3	2	2	0	7	6	6	1	3	1	5
ENSG00000222623.1	0	0	0	0	0	0	0	0	0	0	0	0	0	0	0	0	0	0	0	0	0	0	0	0	0	0	0	0	0	0	0	0	0	0	0	0	0	0	0	0	0	0	0	0	0	0	0	0	0
ENSG00000241599.1	0	0	0	0	0	0	0	0	0	0	0	0	0	0	0	0	0	0	0	0	0	0	0	0	0	0	0	0	0	0	0	0	0	0	0	0	0	0	0	0	0	0	0	0	0	0	0	0	0
ENSG00000279928.2	0	0	0	2	4	0	0	0	0	0	0	2	0	0	3	0	1	0	2	0	1	0	0	0	0	0	0	0	0	0	0	3	1	1	0	3	4	0	0	0	0	0	0	0	0	1	0	0	0
ENSG00000279457.4	116	114	145	131	169	148	55	51	102	91	75	63	83	68	72	69	55	65	86	87	86	142	142	139	121	119	74	64	63	57	85	104	70	68	102	71	61	38	40	85	52	74	105	109	150	46	76	72	64
ENSG00000273874.1	0	0	0	0	0	0	0	0	0	0	0	0	1	0	0	0	0	0	0	0	0	0	0	0	0	0	0	0	0	0	0	0	0	0	0	0	0	0	0	0	0	0	0	0	0	0	0	0	0
ENSG00000228463.10	35	25	33	13	11	6	26	29	36	4	3	15	13	11	7	15	12	14	31	16	20	16	15	30	42	41	34	12	17	17	38	5	9	49	29	24	11	12	15	6	4	6	13	15	15	14	14	22	23
ENSG00000236679.2	0	0	0	0	0	0	0	0	0	0	0	0	0	0	0	0	0	0	0	0	0	0	0	0	0	0	0	0	0	0	0	0	0	0	0	0	0	0	0	0	0	1	0	0	0	0	0	0	0
ENSG00000236601.2	0	0	0	0	0	0	0	0	0	0	0	0	0	0	0	0	0	0	0	0	0	0	0	0	0	0	0	0	0	0	0	0	0	0	0	0	0	0	0	0	0	0	0	0	0	0	0	0	0
ENSG00000237094.12	3	4	4	5	4	0	1	8	0	2	0	3	0	2	4	3	2	0	1	1	1	1	2	3	1	1	1	5	4	3	4	3	4	6	1	3	4	6	4	7	0	1	3	2	2	3	2	8	1
ENSG00000269732.1	0	0	0	0	0	0	0	0	0	0	0	0	0	0	0	0	0	0	0	0	0	0	0	0	0	0	0	0	0	0	0	0	0	0	0	0	0	0	0	0	0	0	0	0	0	0	0	0	0
ENSG00000284733.1	0	0	0	0	0	0	0	0	0	0	0	0	0	0	0	0	0	0	0	0	0	0	0	0	0	0	0	0	0	0	0	0	0	0	0	0	0	0	0	0	0	0	0	0	0	0	0	0	0
ENSG00000233653.3	0	0	0	0	0	0	0	0	0	0	0	0	0	0	0	0	0	0	0	0	0	0	0	0	0	0	0	0	0	0	0	0	0	0	0	0	0	0	0	0	0	0	0	0	0	0	0	0	0
ENSG00000250575.1	0	0	0	1	0	1	1	0	0	1	0	0	2	0	0	0	0	0	0	0	0	0	0	0	0	0	0	0	0	0	0	0	1	0	0	0	0	0	0	0	0	0	0	0	0	0	0	0	0
ENSG00000278757.1	0	0	0	0	0	0	0	0	0	0	0	0	0	0	0	0	0	0	0	0	0	0	0	0	0	0	0	0	0	0	0	0	0	0	0	0	0	0	0	0	0	0	0	0	0	0	0	0	0
ENSG00000230021.9	1	5	1	4	0	1	0	0	3	2	0	0	3	1	1	7	1	7	2	1	0	0	0	2	2	1	0	0	0	1	2	0	0	1	0	0	3	0	0	0	0	0	3	6	3	4	4	0	0
ENSG00000235146.2	0	0	0	0	0	0	0	0	0	0	0	0	0	0	0	0	0	0	0	0	0	0	0	0	0	0	0	0	0	0	0	0	0	0	0	0	0	0	0	0	0	0	0	0	0	0	0	0	0
ENSG00000225972.1	4	3	4	1	3	1	250	636	342	1	2	2	311	243	371	0	1	0	1	0	1	1	1	0	3	10	11	1	0	0	1	1	2	341	257	339	5	3	3	0	1	0	0	0	1	0	2	1	4
ENSG00000225630.1	1598	1578	1915	47	79	38	20	10	31	19	0	17	28	14	30	754	688	695	25	12	30	26	27	32	101	57	43	20	34	34	24	30	23	23	23	34	19	15	16	12	20	21	17	15	13	27	18	28	16
ENSG00000237973.1	401	406	535	258	337	260	533	828	831	345	331	360	786	553	729	253	190	242	224	291	296	358	288	422	1431	1043	776	253	417	356	235	361	317	373	292	297	566	418	509	251	210	232	245	211	374	319	312	355	297
ENSG00000278791.1	0	0	0	0	0	0	0	0	0	0	0	0	0	0	0	0	0	0	0	0	0	0	0	0	0	0	0	0	0	0	0	0	0	0	0	0	0	0	0	0	0	0	0	0	0	0	0	0	0
ENSG00000229344.1	3	2	12	3	5	2	3	5	0	2	2	2	6	2	6	2	8	1	4	4	4	3	7	6	9	17	11	0	5	12	4	3	3	1	3	2	6	1	4	5	4	4	2	1	2	5	3	7	0
ENSG00000240409.1	0	1	0	0	0	0	0	0	0	0	0	0	0	0	0	1	0	0	0	0	0	0	0	0	0	0	0	0	2	0	0	0	0	0	0	0	0	0	0	0	0	1	1	0	0	2	0	0	0
ENSG00000248527.1	1913	1632	2090	1013	1353	1409	1826	3496	2257	1208	569	1171	1417	1038	1800	1187	1225	945	864	940	879	1229	1071	1312	4835	4207	2967	682	916	1302	848	984	839	1504	979	1106	1083	1298	628	1048	622	1370	525	650	1457	1176	1514	1158	1119
ENSG00000198744.5	12	5	6	5	13	5	5	9	7	3	2	3	4	2	5	2	4	3	5	2	6	1	2	4	19	13	14	3	7	4	0	1	0	2	2	4	3	7	6	3	0	1	0	5	4	10	7	13	3
ENSG00000268663.1	0	0	0	0	0	0	0	0	0	0	0	0	0	0	0	0	0	0	0	0	0	0	0	0	0	0	0	0	0	0	0	0	0	0	0	0	0	0	0	0	0	0	0	0	0	0	0	0	0
ENSG00000284662.1	0	0	0	0	0	0	0	0	0	0	0	0	0	0	0	0	0	0	0	0	0	0	0	0	0	0	0	0	0	0	0	0	0	0	0	0	0	0	0	0	0	0	0	0	0	0	0	0	0
ENSG00000229376.3	0	0	0	0	1	1	2	3	0	1	2	0	2	1	1	0	0	0	0	2	0	0	4	2	0	1	2	1	1	0	0	3	0	1	1	0	0	0	0	3	0	1	2	0	0	2	0	0	3
ENSG00000228327.3	49	54	64	53	58	57	31	24	28	44	26	37	36	28	46	29	26	32	43	24	38	29	23	55	13	19	21	25	36	49	58	58	34	50	40	22	34	35	29	42	46	28	32	45	15	40	46	52	58
ENSG00000223181.1	0	0	0	0	0	0	0	0	0	0	0	0	0	0	0	0	0	0	0	0	0	0	0	0	0	0	0	0	0	0	0	0	0	0	0	0	0	0	0	0	0	0	0	0	0	0	0	0	0
ENSG00000229905.1	0	0	0	0	0	0	0	0	0	0	0	0	0	0	0	0	0	0	0	0	0	0	0	0	0	0	0	0	0	0	0	0	0	0	0	0	0	0	0	0	0	0	0	0	0	0	0	0	0
ENSG00000237491.8	13	12	16	17	11	11	10	8	6	15	1	13	17	10	10	7	5	4	6	8	8	4	4	10	8	10	6	2	5	10	10	10	14	19	7	7	14	12	16	18	6	13	16	11	16	4	11	35	5
ENSG00000285268.1	0	0	0	0	0	0	0	0	0	0	0	0	0	0	0	0	0	0	0	0	0	0	0	0	0	0	0	0	0	0	0	0	0	0	0	0	0	0	0	0	0	0	0	0	0	0	0	0	0
ENSG00000230092.7	1	2	2	1	4	3	0	2	5	5	2	3	2	2	2	6	0	4	0	1	5	5	0	3	1	2	3	4	3	3	5	8	9	5	3	2	3	3	2	3	1	0	5	5	3	0	1	0	3
ENSG00000177757.2	6	10	9	0	1	1	7	8	12	4	3	1	15	7	12	12	7	7	7	2	11	9	14	14	17	6	8	17	26	20	12	8	4	2	4	2	22	9	12	10	12	8	10	7	7	6	4	12	11
ENSG00000228794.8	271	265	360	183	212	203	270	248	278	215	220	211	280	241	318	271	229	234	279	239	267	232	302	325	359	438	342	384	529	534	219	244	207	234	242	215	258	179	202	204	152	186	183	204	219	205	203	226	243
ENSG00000225880.5	16	11	17	9	18	14	11	14	9	6	9	8	6	8	18	5	2	5	7	9	8	8	11	14	7	8	6	0	7	2	3	10	9	12	16	8	2	6	8	4	10	9	8	4	9	5	8	10	14
ENSG00000230368.2	0	0	0	0	0	1	0	1	0	0	0	0	0	0	0	0	1	0	0	0	0	0	0	0	3	0	0	0	0	0	0	0	0	0	0	0	0	0	0	0	0	0	0	0	0	0	0	0	0
ENSG00000234711.1	0	0	0	0	0	0	0	0	0	0	0	0	0	0	0	0	0	0	0	0	0	0	0	0	0	0	0	0	0	0	0	0	0	0	0	0	0	0	0	0	0	0	0	0	0	0	0	0	0
ENSG00000283040.1	0	0	0	0	0	0	0	0	0	0	0	0	0	0	0	0	0	0	0	0	0	0	0	0	0	0	0	0	0	0	0	0	0	0	0	0	0	0	0	0	0	0	0	0	0	0	0	0	0
ENSG00000272438.1	4	3	1	7	8	7	2	6	2	4	5	5	5	0	2	5	3	5	5	2	3	1	0	1	0	2	0	0	5	2	18	10	20	1	2	5	7	0	2	2	5	2	5	5	1	3	3	0	5
ENSG00000230699.2	13	14	17	24	27	37	16	21	9	28	20	30	22	9	24	24	15	11	10	3	8	2	3	4	3	4	4	16	19	24	48	45	40	10	8	8	2	4	6	7	5	3	8	6	10	6	10	11	6
ENSG00000241180.1	0	0	0	0	0	0	0	0	0	0	0	0	0	0	0	0	0	4	0	0	0	0	0	0	0	0	0	0	0	0	0	1	0	0	0	0	0	0	0	0	0	0	0	0	0	0	1	0	0
ENSG00000223764.2	84	77	118	212	260	262	174	192	148	220	266	253	231	145	202	159	89	106	104	53	121	83	112	91	40	43	36	120	158	205	323	274	257	84	63	78	78	52	63	98	92	75	83	102	92	81	89	113	134
ENSG00000187634.11	76	128	132	413	697	573	169	182	128	287	616	396	282	222	278	123	70	88	105	64	123	74	89	57	17	31	21	93	104	122	629	453	459	66	63	66	61	37	52	72	75	78	70	90	124	146	125	101	148
ENSG00000188976.10	2913	2919	3718	2537	3369	2981	2005	1827	2087	1553	2084	1616	1916	1645	2010	2143	1708	1820	1955	1672	1995	2039	2197	2265	1055	1344	943	1711	2325	2136	1919	1887	1450	1931	1715	1883	1768	1246	1338	1645	1584	1527	1447	1553	1848	1403	1290	1667	1460
ENSG00000187961.13	594	595	754	465	618	553	341	306	352	316	607	300	382	276	370	246	205	247	274	245	357	406	385	466	322	345	251	217	348	259	466	381	356	304	321	346	307	240	242	321	272	299	269	319	463	334	293	304	366
ENSG00000187583.10	96	141	122	142	198	142	67	51	64	31	53	42	34	40	44	39	51	30	77	50	66	71	129	85	45	63	32	28	47	49	87	95	75	35	41	46	26	27	17	28	14	34	22	29	29	33	17	18	14
ENSG00000187642.9	11	14	10	6	20	14	9	6	6	4	5	10	3	2	6	4	2	2	8	5	7	19	18	9	7	5	3	6	13	4	15	8	11	3	8	7	1	5	1	2	2	3	8	0	1	2	0	2	1
ENSG00000272512.1	7	9	12	12	12	19	3	1	2	5	3	2	2	2	0	3	1	3	1	0	1	2	1	2	0	0	1	1	0	1	7	2	2	1	0	1	0	1	0	0	1	0	0	0	0	3	0	0	0
ENSG00000188290.10	52	61	76	116	168	83	40	24	24	28	114	53	38	39	40	52	46	48	32	30	46	49	45	40	13	17	14	10	25	24	43	34	34	10	11	11	25	21	13	6	4	4	11	8	12	28	5	11	10
ENSG00000187608.8	327	331	464	356	451	356	298	292	365	320	852	297	238	223	255	379	320	343	449	389	419	311	339	325	335	229	210	471	491	518	637	569	546	278	230	279	251	149	196	212	181	242	210	272	353	155	167	177	156
ENSG00000231702.2	0	0	0	0	0	0	0	0	0	0	0	0	0	0	0	0	0	0	0	0	0	0	0	0	0	0	0	0	0	0	0	0	0	0	0	0	0	0	0	0	0	0	0	0	0	0	0	0	0
ENSG00000224969.1	1	0	3	1	4	2	0	0	4	0	1	2	0	0	0	1	0	0	1	4	4	0	0	1	0	1	0	0	0	0	9	5	2	0	0	0	0	0	0	0	2	0	1	0	1	0	0	0	0
ENSG00000188157.14	8692	8796	11549	5242	6878	5595	3586	3274	3784	4113	7197	4366	4771	4280	5393	3907	3432	3595	3297	2792	3380	3740	3871	4275	3121	5564	4099	3698	4640	4191	4194	4964	3633	3423	3313	3499	2723	2000	2006	2122	2003	1845	1914	2174	2091	3051	2719	3130	3096
ENSG00000242590.1	0	0	0	0	0	0	0	0	0	0	0	0	0	0	0	0	0	0	0	0	0	0	0	0	0	0	0	0	0	0	0	0	0	0	0	0	0	0	0	0	0	0	0	0	0	0	0	0	0
ENSG00000217801.9	67	75	75	16	22	9	8	8	3	5	4	6	5	6	5	6	10	7	0	1	0	3	3	5	4	2	0	9	5	6	7	4	0	2	3	1	6	2	1	3	3	0	3	1	4	2	6	1	3
ENSG00000273443.1	8	4	11	0	2	4	1	2	0	7	0	0	2	0	0	0	0	0	0	1	0	0	0	1	0	2	0	1	1	0	0	0	0	1	0	1	0	1	0	1	0	2	0	0	0	2	0	0	0
ENSG00000237330.2	0	0	0	0	0	0	0	0	0	0	0	0	0	0	0	0	0	0	0	0	0	0	0	2	0	0	0	0	1	0	0	0	0	0	0	0	0	0	0	0	0	0	0	0	0	0	0	0	0
ENSG00000131591.17	260	260	305	296	377	364	219	245	261	159	212	174	188	164	193	221	189	199	161	167	209	246	258	205	184	191	123	150	221	175	184	168	170	216	193	235	173	157	119	128	119	132	168	159	235	142	106	163	141
ENSG00000223823.1	0	0	0	0	0	0	0	0	0	0	0	0	0	0	0	0	0	0	0	0	0	0	0	0	0	0	0	0	0	0	0	0	0	0	0	0	0	0	0	0	0	0	0	0	0	0	0	0	0
ENSG00000207730.3	0	0	0	0	0	0	0	0	0	0	0	0	0	0	0	0	0	0	0	0	0	0	0	0	0	0	0	0	0	0	0	0	0	0	0	0	0	0	0	0	0	0	0	0	0	0	0	0	0
ENSG00000207607.3	0	0	0	0	0	0	0	0	0	0	0	0	0	0	0	0	0	0	0	0	0	0	0	0	0	0	0	0	0	0	0	0	0	0	0	0	0	0	0	0	0	0	0	0	0	0	0	0	0
ENSG00000198976.1	0	0	0	0	0	0	0	0	0	0	0	0	0	0	0	0	0	0	0	0	0	0	0	0	0	0	0	0	0	0	0	0	0	0	0	0	0	0	0	0	0	0	0	0	0	0	0	0	0
ENSG00000272141.1	0	0	0	0	0	0	0	0	0	0	0	0	0	0	0	0	0	0	0	0	0	0	1	0	0	0	0	0	0	0	0	0	0	0	0	0	0	0	0	0	0	0	0	0	0	0	0	0	0
ENSG00000205231.1	0	0	0	0	0	0	0	0	0	0	0	0	0	0	0	0	0	0	0	0	0	0	0	0	0	0	0	0	0	0	0	0	0	0	0	0	0	0	0	0	0	0	0	0	0	0	0	0	0
ENSG00000162571.13	0	0	0	0	0	0	0	0	0	0	0	0	0	0	0	0	0	0	0	0	0	0	0	0	0	0	0	0	0	0	0	0	0	0	0	0	0	0	0	0	0	0	0	0	0	0	0	0	0
ENSG00000186891.13	2	12	5	1	5	1	0	3	0	0	1	0	0	0	1	0	0	0	0	0	1	0	0	1	5	4	7	2	2	7	3	3	0	0	0	0	0	0	2	0	0	0	0	0	3	0	0	0	0
ENSG00000186827.10	1	2	1	0	0	1	0	3	0	2	2	0	2	2	0	0	2	0	0	0	0	0	0	0	1	2	0	1	0	1	0	0	0	4	0	0	1	4	3	0	0	2	0	0	0	1	3	4	0
ENSG00000078808.16	4704	5027	6321	4556	6038	4850	5761	5432	6554	5400	8831	6141	7054	5680	6750	6186	5669	6046	6907	5923	7247	6671	6275	6763	9789	10041	8166	8272	10584	9448	8418	8360	6443	6223	6173	6689	8534	6161	6297	6651	5813	6113	6092	7238	8808	6353	5967	6636	4685
ENSG00000176022.4	800	974	1122	830	901	765	759	794	944	557	1402	669	759	660	788	748	574	689	847	706	909	775	874	860	788	694	573	734	1013	942	814	820	640	738	769	868	836	660	637	669	545	653	713	928	1207	634	610	621	560
ENSG00000184163.3	11	18	24	21	8	6	18	5	14	11	22	20	15	14	21	9	6	11	7	12	13	20	15	7	8	14	9	6	12	8	16	6	5	19	21	19	9	20	13	9	11	9	10	11	11	17	14	8	14
ENSG00000260179.1	6	6	8	5	2	3	1	4	6	7	1	0	3	0	1	3	5	1	1	2	4	3	7	4	2	1	1	1	1	0	1	2	4	1	6	5	3	4	3	3	2	0	0	0	2	1	0	6	2
ENSG00000160087.20	1607	1739	2140	1583	1978	1575	1170	1053	1392	1079	1545	1205	1328	1022	1317	1388	1158	1249	1323	1152	1427	1358	1362	1468	980	940	739	1184	1407	1306	1052	1146	948	1314	1273	1462	1404	1080	1106	1191	1022	990	1084	1335	1641	1007	1009	1148	998
ENSG00000230415.1	24	24	26	13	33	14	11	7	12	8	26	11	20	13	19	25	12	18	4	10	14	8	6	18	14	27	13	12	17	14	22	10	14	18	17	15	15	3	8	5	13	2	5	12	11	24	10	18	18
ENSG00000162572.20	103	99	153	68	98	91	58	51	56	82	106	86	94	71	84	59	53	81	36	36	59	82	69	51	101	101	99	40	69	54	58	89	81	79	89	88	49	40	62	38	37	51	61	80	67	69	70	90	68
ENSG00000131584.18	2022	1954	2720	1547	2008	1738	1417	1409	1444	1287	3033	1501	1819	1347	1638	1393	1253	1306	1255	1059	1463	1750	1849	1878	1341	1829	1429	1689	1964	1839	2254	1998	1759	1652	1503	1603	1488	1154	1097	1090	898	1012	1339	1428	1759	1307	1147	1439	1121
ENSG00000278073.1	0	0	0	0	0	0	0	0	0	0	0	0	0	0	0	0	0	0	0	0	0	0	0	0	0	0	0	0	0	0	0	0	0	0	0	0	0	0	0	0	0	0	0	0	0	0	0	0	0
ENSG00000169972.11	130	144	188	167	195	168	122	116	140	138	408	134	131	151	156	133	139	148	167	143	175	154	130	159	121	132	101	113	222	179	139	138	127	131	123	135	159	133	127	135	117	137	108	125	167	87	99	78	89
ENSG00000127054.20	1739	1780	2169	1859	2425	1998	1791	1546	1965	1499	1386	1472	1811	1491	2030	1832	1576	1775	1659	1448	1839	1773	1806	2078	1225	1390	1039	1323	1826	1635	1781	1731	1485	1842	1715	1774	1710	1220	1341	1525	1381	1327	1509	1636	2028	1514	1358	1732	1689
ENSG00000283712.1	0	0	0	0	0	0	0	0	0	0	0	0	0	0	0	0	0	0	0	0	0	0	0	0	0	0	0	0	0	0	0	0	0	0	0	0	0	0	0	0	0	0	0	0	0	0	0	0	0
ENSG00000240731.1	32	27	29	24	22	31	26	27	22	25	67	27	23	23	32	22	18	11	16	18	24	22	20	33	11	10	22	21	18	19	23	29	9	36	27	26	27	22	16	27	35	23	20	20	13	36	30	20	36
ENSG00000224051.6	574	618	735	617	786	613	759	674	838	463	716	597	642	568	690	849	651	699	577	531	633	653	729	781	832	725	532	740	1010	950	644	643	511	632	586	696	649	540	500	582	479	539	520	648	807	457	408	526	519
ENSG00000169962.4	6	10	15	6	13	11	5	6	11	2	16	7	13	17	9	33	23	21	10	2	9	16	18	11	8	18	7	15	6	11	7	18	3	4	9	9	10	6	4	2	2	11	6	9	6	2	4	5	6
ENSG00000107404.19	1806	1937	2416	1786	2356	1963	2490	2413	2695	2048	2365	2122	2654	2084	2726	3020	2475	2520	2442	1883	2626	2604	2637	2818	1860	1997	1558	2044	2668	2551	2020	2031	1781	1991	1751	1987	1723	1421	1233	1739	1358	1489	1367	1655	1996	1593	1484	1823	1641
ENSG00000284372.1	0	0	0	0	0	0	0	0	0	0	0	0	0	0	0	0	0	0	0	0	0	0	0	0	0	0	0	0	0	0	0	0	0	0	0	0	0	0	0	0	0	0	0	0	0	0	0	0	0
ENSG00000162576.16	7864	8864	11472	9823	12795	10478	11779	11125	14453	11802	18160	14608	19644	14685	17603	18974	16405	15736	14883	13247	16993	16641	16185	15026	14444	14353	11637	15162	19181	18318	18501	18212	14965	13275	12670	14703	16981	12903	13010	14026	10607	13360	11123	14165	17233	12181	11388	10535	11207
ENSG00000175756.13	1489	1659	1893	1635	2305	1773	1315	1245	1551	1047	1985	1110	1437	1116	1412	1548	1284	1344	1410	1090	1619	1579	1665	1704	1405	1156	941	1701	2097	1838	1347	1511	1214	1326	1278	1448	1453	1120	997	1351	1186	1270	1112	1327	1973	1139	1007	1293	997
ENSG00000223663.2	0	0	1	1	0	0	0	0	0	0	0	0	0	0	0	0	0	0	1	0	0	0	2	3	0	1	1	0	0	1	0	0	0	0	0	0	0	0	0	0	0	0	0	0	2	0	0	0	0
ENSG00000221978.11	2996	3122	3762	2067	2588	2283	2268	2076	2721	2125	2795	2304	3064	2419	2963	2124	1928	2104	1994	1922	2216	2334	2312	2401	2681	3102	2339	2119	2771	2505	2885	2556	2370	3210	3174	3291	2686	2044	2187	2242	1801	1944	2520	2666	2939	2496	2342	2842	2548
ENSG00000224870.6	238	304	367	243	319	286	286	232	326	246	315	293	277	202	244	278	266	275	264	247	275	300	299	366	204	237	159	324	397	330	310	328	289	307	284	346	271	226	208	285	239	214	223	265	325	294	239	293	265
ENSG00000242485.5	744	836	982	792	997	845	655	607	836	578	1190	639	743	558	766	832	719	750	661	538	751	708	771	853	716	567	413	735	894	813	757	692	627	678	583	720	625	552	523	641	666	580	498	649	792	558	525	661	494
ENSG00000264293.2	0	0	0	0	0	0	0	0	0	0	0	0	0	0	0	0	0	0	0	0	0	0	0	0	0	0	0	0	0	0	0	0	0	0	0	0	0	0	0	0	0	0	0	0	0	0	0	0	0
ENSG00000272455.1	41	40	44	33	32	30	28	47	46	15	47	14	38	30	35	33	31	28	28	19	19	27	43	26	32	23	22	31	59	41	22	24	26	29	19	32	31	32	29	28	24	33	31	34	53	28	29	32	18
ENSG00000235098.8	12	7	7	14	21	12	23	28	17	2	23	11	7	8	12	5	7	4	10	11	8	24	15	19	23	21	5	22	36	20	42	47	23	1	0	4	19	7	8	9	3	6	8	13	12	9	2	6	0
ENSG00000225905.1	3	0	0	0	1	0	4	4	0	0	1	0	1	3	0	0	2	0	0	0	0	0	2	0	1	0	1	1	3	0	0	2	0	0	0	0	0	0	2	0	0	0	0	1	0	1	0	0	0
ENSG00000205116.3	0	0	2	0	0	0	0	0	0	0	0	0	0	0	0	0	0	0	0	0	0	0	0	0	0	0	0	0	0	0	0	0	0	0	0	0	0	0	0	0	0	0	0	0	0	0	0	0	0
ENSG00000225285.1	3	1	0	0	0	3	0	0	0	0	0	0	0	0	2	0	0	0	0	0	2	1	0	0	0	0	0	0	0	0	0	1	0	0	0	1	0	0	0	0	0	0	0	0	1	0	0	0	2
ENSG00000179403.11	117	148	192	53	71	71	21	30	24	50	107	70	101	64	79	34	34	31	64	39	98	75	77	62	63	54	47	67	113	88	101	68	67	59	70	66	56	50	43	55	53	46	50	115	113	58	40	47	41
ENSG00000215915.9	0	1	1	1	1	1	9	6	3	6	2	0	0	1	0	3	3	2	4	0	1	0	0	2	6	0	0	6	5	8	0	0	1	4	1	0	4	0	0	1	1	6	4	0	4	7	2	1	3
ENSG00000160072.19	958	971	1111	857	1180	986	606	586	664	436	823	475	594	526	650	505	494	517	494	478	605	725	763	755	317	347	297	388	538	502	528	465	408	468	480	454	801	550	575	583	471	570	528	638	741	521	464	717	381
ENSG00000284740.1	1	0	2	1	0	0	9	5	3	2	7	5	1	1	6	1	0	3	0	1	6	2	0	2	12	10	3	7	8	8	2	2	2	10	5	8	2	0	2	3	6	0	2	3	9	1	1	5	3
ENSG00000197785.13	1395	1419	1702	1541	2020	1677	1192	1197	1322	834	1242	937	960	686	917	1087	946	982	1204	999	1351	1256	1397	1431	701	643	497	958	1321	1189	1056	1033	862	1146	1027	1103	1380	1037	1085	1318	932	1086	962	1133	1475	847	834	1058	786
ENSG00000205090.8	76	59	74	51	54	34	42	46	51	51	51	40	72	52	72	47	47	45	41	37	57	48	44	56	33	39	34	50	49	36	66	62	52	40	74	38	45	44	35	46	36	31	52	57	83	41	30	46	31
ENSG00000160075.11	1933	1995	2447	1825	2579	2210	1733	1913	2011	1591	2721	1750	2079	1584	2027	1983	1723	1722	1910	1605	2108	1933	1911	2071	2207	1691	1364	1724	2193	2225	1793	1824	1611	1918	1911	2156	2232	1528	1472	1850	1636	1699	1553	1881	2461	1531	1611	1857	1516
ENSG00000215014.4	10	7	15	13	13	16	15	12	13	5	11	3	9	12	5	13	10	8	9	7	9	19	6	19	14	15	12	11	19	13	12	12	11	6	4	6	10	13	10	13	7	6	13	13	18	10	16	4	3
ENSG00000274481.1	0	0	0	0	0	0	0	0	0	0	0	0	0	0	0	0	0	0	0	0	0	0	0	0	0	0	0	0	0	0	0	0	0	0	0	0	0	0	0	0	0	0	0	0	0	0	0	0	0
ENSG00000228594.3	223	230	280	323	436	348	366	348	338	326	499	346	338	259	312	367	300	320	420	390	471	445	406	415	787	630	435	600	826	671	441	520	435	361	329	407	352	287	258	275	207	256	229	265	425	268	196	288	274
ENSG00000272106.1	56	41	69	46	60	39	45	40	39	23	37	62	67	29	70	44	38	40	41	29	40	42	66	50	59	74	53	62	64	83	95	61	66	55	64	61	69	67	50	43	44	56	67	75	79	42	43	57	40
ENSG00000197530.12	814	853	1158	593	740	559	871	824	1047	869	1649	912	1191	850	1046	883	801	781	916	986	1184	911	969	956	1165	1481	1175	997	1171	1058	1265	1293	970	1111	1115	1140	1170	885	802	1026	898	916	1020	1242	1522	1135	1076	1068	1047
ENSG00000189409.13	6	4	8	0	0	0	0	0	0	0	0	1	2	1	1	0	0	0	2	0	1	3	0	0	0	0	1	1	0	0	2	0	0	0	0	0	0	0	0	0	0	0	0	0	0	1	1	1	0
ENSG00000248333.8	959	1027	1143	1059	1378	1085	878	809	1111	643	588	660	1075	909	1034	1042	872	913	867	742	896	963	1020	1134	825	645	534	897	1137	1099	864	853	740	1007	1012	1083	1054	732	811	888	805	771	851	908	1155	850	786	1088	887
ENSG00000272004.1	4	0	2	4	1	1	2	1	0	0	0	4	0	1	0	0	1	1	0	0	0	0	3	1	0	0	0	1	0	2	0	0	1	0	0	1	1	0	2	1	0	1	2	2	0	2	1	0	5
ENSG00000189339.11	1716	1793	2193	1337	1708	1385	1633	1510	1711	1357	1385	1453	1738	1619	1938	1599	1464	1463	1219	853	1265	963	1027	1136	577	889	602	1719	2095	1962	1773	1668	1398	1402	1385	1393	1740	1242	1230	1213	1039	1075	1506	1634	1337	1511	1316	1551	1505
ENSG00000269737.2	26	11	37	12	14	15	32	26	35	9	14	9	12	6	7	7	5	12	30	28	41	14	8	7	14	19	19	4	6	11	49	42	40	15	12	15	8	8	14	5	2	7	9	13	9	13	9	18	13
ENSG00000215914.4	4	6	2	2	2	1	0	0	9	0	0	1	0	2	3	1	1	0	0	0	2	2	2	0	0	0	0	4	7	4	0	0	0	3	0	2	0	0	0	1	1	0	3	3	2	0	1	1	0
ENSG00000008128.22	9	13	20	5	12	11	8	13	11	5	25	12	8	7	2	6	10	6	5	1	5	6	9	10	4	13	2	3	2	3	14	7	7	13	14	5	7	6	4	8	3	6	1	9	9	3	5	7	9
ENSG00000268575.1	17	16	23	14	7	11	5	7	12	25	11	12	18	17	9	3	4	7	3	1	5	2	6	8	4	10	5	10	18	12	12	19	2	9	7	19	11	12	15	5	12	5	15	22	9	12	6	10	16
ENSG00000227775.3	12	4	5	5	7	4	2	0	0	1	7	2	4	1	2	1	1	2	0	0	0	2	1	1	0	2	0	1	2	1	1	3	2	2	5	2	1	2	1	2	0	1	4	1	1	1	3	2	1
ENSG00000215790.7	208	228	271	138	210	149	103	119	103	126	171	146	148	92	144	96	80	96	304	255	240	414	452	425	802	782	590	234	258	247	519	467	391	152	153	160	157	120	100	109	125	128	167	192	178	109	115	127	131
ENSG00000008130.15	1375	1501	1873	1676	2072	1744	1720	1625	1822	1334	1766	1461	1475	1321	1634	1439	1343	1333	1781	1552	1805	1806	1751	1869	1867	2096	1716	1998	2630	2393	1495	1640	1339	1890	1824	1983	1736	1329	1295	1587	1356	1301	1526	1612	1800	1394	1302	1516	1262
ENSG00000078369.17	11245	11771	14328	12465	16247	13442	11320	11027	12339	9658	8974	10135	10992	9298	11963	11768	10362	10660	11385	9742	11786	12442	13140	13890	10100	10084	7963	10645	14108	13839	11039	10745	9382	10773	10449	11466	12319	8535	9112	11113	9299	9804	10010	11551	11874	8126	8151	10101	7958
ENSG00000231050.1	3	14	15	4	3	4	8	0	0	4	13	4	6	4	10	4	2	3	5	8	12	4	6	5	9	8	4	8	16	13	7	10	2	4	2	4	8	8	6	8	12	6	3	10	7	4	9	8	11
ENSG00000169885.9	15	4	2	3	4	6	14	11	11	13	9	5	14	12	18	3	6	13	9	6	9	8	9	3	19	17	8	10	17	8	13	14	8	14	6	13	15	12	9	9	2	4	14	13	21	9	20	18	15
ENSG00000178821.12	6	3	11	11	8	8	1	4	1	6	8	7	2	1	2	1	1	9	6	3	5	8	2	4	8	3	4	8	2	5	15	18	8	7	7	9	4	0	0	1	1	0	1	1	10	0	1	1	2
ENSG00000142609.18	0	0	0	0	0	0	0	0	0	0	0	0	0	0	0	0	0	0	0	0	0	0	0	0	0	0	1	0	0	0	0	0	0	0	0	0	0	0	0	0	0	0	0	1	2	0	0	0	0
ENSG00000233542.1	0	0	0	0	0	0	0	0	0	0	0	0	0	0	0	0	0	0	0	0	0	0	0	0	0	0	0	0	0	0	0	0	0	0	0	0	0	0	0	0	0	0	0	0	0	0	0	0	0
ENSG00000187730.8	0	0	0	0	0	0	0	0	0	0	0	0	0	0	0	0	0	0	0	0	0	0	0	0	0	0	0	0	0	0	0	0	0	0	0	0	0	0	0	0	0	0	0	0	0	0	0	0	0
ENSG00000226969.1	0	0	0	0	0	0	0	0	0	0	0	0	0	0	0	0	0	0	0	0	0	0	0	0	0	0	0	0	0	0	0	0	0	0	0	0	0	0	0	0	0	0	0	0	0	0	0	0	0
ENSG00000067606.16	69	59	62	17	19	8	32	30	33	26	14	15	9	15	21	12	7	9	14	5	7	3	4	11	10	5	11	136	157	181	19	22	7	17	13	14	8	2	3	3	11	7	6	3	5	5	10	15	14
ENSG00000271806.1	0	0	0	0	0	0	0	0	0	0	0	0	0	0	0	0	0	0	0	0	0	0	0	0	0	0	0	0	0	0	0	0	0	0	0	0	0	0	0	0	0	0	0	0	0	0	0	1	0
ENSG00000182873.5	40	38	33	35	32	31	23	35	44	31	7	30	46	41	40	45	34	43	17	16	22	20	13	15	9	10	9	21	32	21	26	22	21	27	44	27	12	17	16	18	18	6	17	17	16	32	20	21	13
ENSG00000162585.16	653	671	932	562	693	652	646	690	807	630	1301	752	834	602	880	500	441	473	762	667	922	836	754	744	939	786	580	582	925	745	605	881	681	861	731	970	814	617	538	766	635	624	736	969	1277	708	517	712	744
ENSG00000234396.3	0	0	0	0	0	0	1	0	1	0	0	0	1	0	0	1	1	1	0	1	0	2	1	0	3	4	0	1	0	2	1	0	0	1	0	0	0	0	0	0	0	0	0	0	0	0	1	0	0
ENSG00000157933.9	2133	2157	2823	2174	2928	2386	2670	2391	2900	2435	2792	2703	2955	2768	3304	2924	2507	2665	3074	2514	3020	3067	2975	3188	2435	2764	2170	2458	3109	3040	3369	3378	2797	3139	3079	3135	3274	2291	2376	2339	2001	2143	2714	3112	2731	2395	2358	2435	2417
ENSG00000116151.13	102	117	148	92	107	93	98	79	99	67	97	86	103	87	123	131	108	114	113	81	104	79	83	106	63	119	89	102	115	94	148	108	91	133	122	117	138	62	79	103	76	96	87	64	82	80	68	89	86
ENSG00000272161.1	0	0	1	0	0	0	0	0	1	0	0	0	0	0	0	0	2	0	0	0	0	0	0	0	0	0	0	0	0	0	0	0	0	0	0	0	0	0	0	0	0	0	0	0	0	0	0	0	0
ENSG00000269896.2	34	20	31	17	12	20	31	18	36	12	16	14	32	28	17	26	28	41	17	13	27	18	10	18	17	16	15	21	28	23	27	42	19	30	35	21	16	13	25	17	20	18	18	17	18	16	17	20	28
ENSG00000272420.1	4	0	1	1	0	0	0	0	0	5	2	0	0	0	2	0	1	1	1	0	0	1	2	0	9	1	2	0	3	0	3	2	0	0	0	0	1	5	0	0	0	0	0	1	1	0	4	0	7
ENSG00000157916.19	2250	2411	2810	2112	2830	2337	2201	2263	2484	1948	3103	2017	2617	2144	2678	2429	2137	2304	2688	2228	2700	2367	2420	2689	2426	2396	1779	2672	3327	3358	2613	2438	2082	2525	2415	2607	2822	2018	2026	2588	2073	2394	2352	2496	3217	2077	2015	2363	1927
ENSG00000157911.9	319	332	379	368	465	353	324	312	412	298	375	351	416	330	446	508	371	431	397	274	341	415	437	400	282	341	257	381	524	514	449	421	357	407	404	383	437	298	313	345	266	355	326	383	428	285	346	365	276
ENSG00000149527.17	20	22	22	3	9	6	3	3	11	1	4	1	5	5	9	3	1	1	4	1	5	4	2	6	7	6	3	10	14	7	1	1	4	5	4	2	5	7	0	0	2	2	3	1	2	2	1	2	4
ENSG00000224387.1	0	0	0	0	0	1	0	0	0	0	0	0	0	0	0	3	0	0	0	0	0	0	0	0	0	0	0	0	0	0	0	0	0	0	0	0	0	0	0	0	0	0	0	0	0	0	0	0	0
ENSG00000229393.1	0	0	0	0	0	0	0	0	0	0	0	0	0	0	0	0	0	0	0	0	0	0	0	0	0	0	0	0	0	0	0	0	0	1	1	0	0	0	1	0	0	0	0	0	0	0	2	0	0
ENSG00000157881.13	559	585	730	586	747	601	497	386	495	385	528	375	374	320	379	408	382	402	420	332	514	493	532	593	390	451	293	428	573	493	434	434	410	487	412	477	435	314	328	430	387	334	362	438	467	370	311	496	364
ENSG00000197921.5	0	0	0	0	0	0	0	0	0	0	0	0	0	0	0	0	0	0	0	0	0	0	0	0	0	0	0	0	0	0	0	0	0	0	0	0	0	0	0	0	0	0	0	0	0	0	0	0	0
ENSG00000272449.2	3	5	2	8	18	9	0	1	1	4	6	3	1	2	3	5	1	4	1	5	0	6	4	5	7	10	13	3	9	7	6	10	2	1	2	5	1	0	0	2	1	2	1	2	2	0	2	1	0
ENSG00000238164.6	0	0	0	2	5	6	1	2	3	1	5	1	3	4	5	4	6	2	6	3	10	5	1	14	12	18	13	4	4	5	8	5	7	6	1	3	3	3	7	5	4	0	3	7	0	5	4	3	5
ENSG00000157873.17	35	52	55	191	208	180	140	147	188	175	330	195	221	160	197	206	169	185	195	198	210	245	298	281	955	878	664	298	415	331	330	326	276	306	256	258	289	226	217	180	146	154	134	187	241	257	196	270	145
ENSG00000225931.3	0	0	0	0	0	0	0	0	0	0	3	0	0	0	0	0	0	0	0	0	1	0	0	0	0	0	0	0	0	1	5	0	2	0	0	0	0	1	0	2	1	0	2	0	0	0	0	0	0
ENSG00000228037.1	3	2	2	0	0	0	0	0	0	0	0	0	1	0	0	0	1	3	0	0	0	0	0	0	1	0	0	0	0	0	0	0	0	1	2	1	0	0	0	0	0	0	0	2	0	1	0	0	1
ENSG00000157870.14	896	902	1119	1004	1316	1156	597	525	742	574	608	559	594	542	686	703	618	627	580	404	666	923	923	996	823	971	681	721	1088	1000	726	795	674	642	587	712	504	372	375	378	355	359	337	395	480	367	344	474	332
ENSG00000142606.15	0	4	1	2	3	5	0	0	1	0	0	0	0	1	0	0	0	0	0	0	0	0	0	1	0	2	0	0	1	0	1	1	0	0	0	0	0	0	2	0	0	0	0	0	0	2	0	0	0
ENSG00000237058.1	0	0	0	0	0	0	0	0	0	0	0	0	0	0	0	0	0	0	0	0	0	0	0	0	0	0	0	0	0	0	0	0	0	0	0	0	0	0	0	0	0	0	0	0	0	0	0	0	0
ENSG00000215912.12	4	9	9	3	5	4	5	2	3	5	2	6	2	3	9	3	10	6	2	5	2	5	5	3	13	14	12	2	9	3	10	9	2	5	8	6	4	5	9	4	3	2	7	6	5	8	5	13	3
ENSG00000283259.1	0	0	0	0	0	0	0	0	0	0	0	0	0	0	0	0	0	0	0	0	0	0	0	0	0	0	0	0	0	1	0	0	0	0	0	0	0	0	0	0	0	0	0	0	0	1	0	0	0
ENSG00000233234.1	0	0	0	0	0	0	0	0	0	0	0	0	0	0	0	0	0	0	0	0	0	0	0	0	0	0	0	0	0	0	0	0	0	0	0	0	0	0	0	0	0	0	0	0	0	0	0	0	0
ENSG00000231630.1	0	0	0	0	0	0	0	0	0	0	0	0	0	0	0	0	0	0	0	0	0	0	0	0	0	0	0	0	0	0	0	0	0	0	0	0	0	0	0	0	0	0	0	0	0	0	0	0	0
ENSG00000284745.1	0	0	0	0	0	0	0	0	0	0	0	0	0	0	0	0	0	0	0	0	0	0	0	0	0	0	0	0	0	0	0	0	0	0	0	0	0	0	0	0	0	0	0	0	0	0	0	0	0
ENSG00000169717.6	0	0	0	0	0	0	0	0	0	0	0	0	0	0	0	0	0	0	0	0	0	0	0	0	0	0	0	0	0	0	0	0	0	0	0	0	0	0	0	0	0	0	0	0	0	0	0	0	0
ENSG00000177133.10	6	4	6	1	1	0	20	14	8	1	8	3	4	2	1	5	2	10	0	0	0	4	6	5	5	2	3	2	1	2	0	2	0	0	0	5	0	6	2	0	0	1	0	6	10	5	5	5	8
ENSG00000142611.16	49	49	70	12	6	10	102	79	125	23	29	25	50	59	73	64	56	61	2	1	1	46	59	53	37	57	35	6	18	11	6	1	3	11	10	13	32	39	29	12	14	18	38	57	23	99	118	113	107
ENSG00000283572.1	0	0	0	0	0	0	0	0	0	0	0	0	0	0	0	0	0	0	0	0	0	0	0	0	0	0	0	0	0	0	0	0	0	0	0	0	0	0	0	0	0	0	0	0	0	0	0	0	0
ENSG00000226286.1	0	0	0	0	0	0	0	0	0	0	0	0	0	0	0	0	0	0	0	0	0	0	0	0	0	0	0	0	0	0	0	0	0	0	0	0	0	0	0	0	0	0	0	0	0	0	0	0	0
ENSG00000279839.1	0	0	0	0	0	0	0	0	0	0	0	0	0	0	0	0	0	0	0	0	0	0	0	0	0	0	0	0	0	0	0	0	0	0	0	0	2	0	0	0	0	0	0	0	0	0	0	0	0
ENSG00000272235.1	4	7	9	1	3	1	12	8	11	3	4	5	6	7	14	5	7	7	6	3	0	6	8	1	1	0	0	1	2	1	1	0	2	3	4	5	8	3	0	0	4	6	2	2	0	2	1	7	3
ENSG00000130762.14	2	0	0	10	18	10	2	1	0	1	0	0	3	3	8	3	0	10	6	6	6	8	6	9	0	6	1	5	1	5	47	52	29	0	5	2	4	9	2	6	5	3	16	17	18	10	7	12	6
ENSG00000272088.1	0	0	0	2	2	0	0	2	0	0	0	0	0	1	0	0	0	0	5	1	3	0	5	0	0	1	2	0	3	4	9	3	8	0	1	0	1	1	0	1	0	0	0	1	1	0	1	0	2
ENSG00000162591.15	257	206	322	3012	3740	3017	1325	1485	1522	1244	2490	1377	1743	1596	2005	2338	2077	1979	3920	3411	3991	4112	4191	4307	5485	8348	6428	2908	3327	3336	15446	15996	12258	4382	4041	4320	3337	2495	2285	2192	1906	1995	3337	4057	4165	1990	1794	2293	1971
ENSG00000207776.1	0	0	0	0	0	0	0	0	0	0	0	0	0	0	0	0	0	0	0	0	0	0	0	0	0	0	0	0	0	0	0	0	0	0	0	0	0	0	0	0	0	0	0	0	0	0	0	0	0
ENSG00000238260.1	15	4	3	7	6	9	11	4	7	2	9	7	5	7	2	4	8	3	5	9	7	13	12	14	10	3	8	5	10	10	6	11	8	6	6	4	7	6	4	8	1	3	6	10	9	15	9	14	13
ENSG00000158109.14	1549	1408	1882	1223	1688	1369	2159	2017	2466	1441	1070	1488	1731	1470	1763	2015	1798	1876	2700	2297	2751	1875	1826	2163	3626	3475	2638	3281	4248	4120	2225	2335	1771	1845	1785	1989	1982	1382	1422	1635	1465	1347	1413	1467	1771	1301	1187	1524	1109
ENSG00000116213.15	324	292	427	282	373	325	240	230	223	249	296	217	282	222	297	249	232	252	237	210	254	325	313	331	234	237	177	182	235	265	326	251	229	289	281	302	318	216	263	281	252	236	243	290	304	269	246	280	276
ENSG00000078900.14	0	2	3	2	1	0	1	0	3	0	0	0	2	4	5	0	2	0	0	0	2	3	2	0	1	0	1	1	1	0	3	0	0	2	0	0	0	4	3	0	0	0	0	1	1	0	1	0	1
ENSG00000227589.1	0	0	0	0	0	0	0	0	0	0	0	0	0	0	0	0	0	0	0	0	0	0	0	0	0	0	0	0	0	0	0	0	0	0	0	0	0	0	0	0	0	0	0	0	0	0	0	0	0
ENSG00000235131.1	0	0	0	0	0	0	0	0	0	0	0	0	0	0	0	0	0	0	0	0	0	0	0	0	0	0	0	0	0	0	0	0	0	0	0	0	0	0	0	0	0	0	0	0	0	0	0	0	0
ENSG00000227372.11	545	530	623	496	676	578	517	506	640	407	707	454	496	468	526	472	396	370	519	347	462	571	600	592	600	751	533	400	523	463	542	488	456	510	477	529	605	346	413	474	391	450	416	541	598	581	467	570	499
ENSG00000276189.1	0	0	0	0	0	0	0	0	0	0	0	0	0	0	0	0	0	0	0	0	0	0	0	0	0	0	0	0	0	0	0	0	0	0	0	0	0	0	0	0	0	0	0	0	0	0	0	0	0
ENSG00000162592.9	1	0	0	1	0	0	0	0	0	0	0	1	0	0	0	0	0	0	0	0	0	0	0	0	0	1	0	0	0	0	0	0	0	1	0	0	0	0	0	0	0	4	1	0	0	0	0	0	1
ENSG00000235169.8	28	20	26	6	2	5	0	3	8	2	0	9	1	1	0	0	0	0	7	3	1	1	3	2	8	10	13	0	2	3	9	6	4	3	1	3	3	2	2	2	2	0	5	3	2	6	4	10	1
ENSG00000130764.9	736	864	963	821	1024	888	607	604	763	573	1108	679	716	507	730	661	638	663	757	705	833	790	798	785	800	809	630	682	983	858	707	647	591	706	705	819	783	579	584	686	540	657	642	745	851	564	560	648	587
ENSG00000266075.2	0	1	0	4	0	1	0	1	1	0	0	0	1	0	0	0	0	1	0	0	0	0	1	0	0	1	0	0	0	0	4	6	0	0	0	1	0	0	0	2	0	1	0	0	0	0	0	0	0
ENSG00000272153.1	14	12	16	9	11	5	3	10	1	7	1	4	7	6	11	4	3	7	6	8	3	9	5	10	3	5	1	2	2	2	7	7	7	14	9	11	13	4	8	15	4	3	8	2	4	9	5	5	7
ENSG00000116198.12	722	764	997	687	965	801	783	766	842	685	1020	701	812	645	888	911	756	779	873	729	866	900	981	1007	802	921	766	911	1155	1153	953	931	764	805	779	748	870	512	576	843	649	684	687	769	689	720	740	763	677
ENSG00000169598.15	112	121	139	124	143	101	86	72	78	106	110	94	103	73	104	107	83	64	70	51	89	122	119	90	96	89	65	53	66	78	105	84	97	130	129	110	116	65	60	88	85	114	64	101	118	84	95	107	85
ENSG00000198912.10	488	501	680	498	630	512	500	468	570	390	388	408	476	417	539	492	404	476	470	418	470	525	588	600	435	348	301	359	469	454	503	445	410	494	490	592	493	354	394	474	398	331	415	497	532	411	381	493	369
ENSG00000236423.5	3	6	5	16	14	5	11	8	15	4	9	5	8	3	4	6	5	4	3	4	10	12	7	7	22	23	13	13	10	17	1	3	8	3	4	8	1	1	12	5	6	5	5	4	5	4	8	13	5
ENSG00000233304.6	0	0	0	0	0	0	0	0	0	0	0	0	0	0	0	0	0	0	0	0	0	0	0	0	0	0	0	0	0	0	0	0	0	0	0	0	0	0	0	0	0	0	0	0	0	0	0	0	0
ENSG00000226374.2	0	0	0	0	0	0	0	0	0	0	0	0	0	0	0	0	0	0	0	0	0	0	0	0	0	0	0	0	0	0	0	0	0	0	0	0	0	0	0	0	0	0	0	0	0	0	0	0	0
ENSG00000284668.1	0	0	0	0	0	0	0	0	0	0	0	0	0	0	0	0	0	0	0	0	0	0	0	0	0	0	0	0	0	0	0	0	0	0	0	0	0	0	0	0	0	0	0	0	0	0	0	0	0
ENSG00000284703.1	0	0	0	0	0	0	0	0	0	0	0	0	0	0	0	0	0	0	0	0	0	0	0	0	0	0	0	0	0	0	0	0	0	0	0	0	0	0	0	0	0	0	0	0	0	0	0	0	0
ENSG00000229280.1	0	0	0	0	0	0	0	0	0	0	0	0	0	0	0	0	0	0	0	0	0	0	0	0	0	0	0	0	0	0	0	0	0	0	0	0	0	0	0	0	0	0	0	0	0	0	0	0	0
ENSG00000235054.3	0	0	0	0	0	0	0	0	0	0	0	0	0	0	0	0	0	0	0	0	0	0	0	0	0	0	0	0	0	0	0	0	0	0	0	0	0	0	0	0	0	0	0	0	0	0	0	0	0
ENSG00000284694.1	0	0	0	0	0	0	0	0	0	0	0	0	0	0	0	0	0	0	0	0	0	0	0	0	0	0	0	0	0	0	0	0	0	0	0	0	0	0	0	0	0	0	0	0	0	0	0	0	0
ENSG00000227169.2	0	0	0	0	0	0	0	0	0	0	0	0	0	0	0	0	0	0	0	0	0	0	0	0	0	0	0	0	0	0	0	0	0	0	0	0	0	0	0	0	0	0	0	0	0	0	0	0	0
ENSG00000232596.2	0	0	0	0	0	0	0	0	0	0	0	0	0	0	0	0	0	0	0	0	0	0	0	0	0	0	0	0	0	0	0	0	0	0	0	0	0	0	0	0	0	0	0	0	0	0	0	0	0
ENSG00000196581.10	1	5	8	34	37	24	59	56	59	65	61	62	8	16	14	38	17	44	13	3	2	120	110	118	3	2	1	0	0	1	6	0	0	5	1	5	7	14	12	0	3	1	0	2	3	0	0	4	22
ENSG00000284739.1	0	0	0	0	0	0	0	0	0	0	0	0	0	0	0	0	0	0	0	0	0	0	0	0	0	0	0	0	0	0	0	0	0	0	0	0	0	0	0	0	0	0	0	0	0	0	0	0	0
ENSG00000284674.1	0	0	0	0	0	0	0	0	0	0	0	0	0	0	0	0	0	0	0	0	0	0	0	0	0	0	0	0	0	0	0	0	0	0	0	0	0	0	0	0	0	0	0	0	0	0	0	0	0
ENSG00000231510.1	0	0	0	0	0	0	0	0	0	0	0	0	0	0	0	0	0	0	0	0	0	0	0	0	0	0	0	0	0	0	0	0	0	0	0	0	0	0	0	0	0	0	0	0	0	0	0	0	0
ENSG00000284616.1	0	0	0	0	0	0	0	0	0	0	0	0	0	0	0	0	0	0	0	0	0	0	0	0	0	0	0	0	0	0	0	0	0	0	0	0	0	0	0	0	0	0	0	0	0	0	0	0	0
ENSG00000284692.1	0	0	0	0	0	0	0	0	0	0	0	0	0	0	0	0	0	0	0	0	0	0	0	0	0	0	0	0	0	0	0	0	0	0	0	0	0	0	0	0	0	0	0	0	0	0	0	0	0
ENSG00000284666.1	0	0	0	0	0	0	0	0	0	0	0	0	0	0	0	0	0	0	0	0	0	0	0	0	0	0	0	0	0	0	0	0	0	0	0	0	0	0	0	0	0	0	0	0	0	0	0	0	0
ENSG00000260972.1	0	0	0	0	0	0	0	0	0	0	0	0	0	0	0	0	0	0	0	0	0	0	0	0	0	0	0	0	0	0	0	0	0	0	0	0	0	0	0	0	0	0	0	0	0	0	0	0	0
ENSG00000283356.1	0	0	0	0	0	0	0	0	0	0	0	0	0	0	0	0	0	0	0	0	0	0	0	0	0	0	0	0	0	0	0	0	0	0	0	0	0	0	0	0	0	0	0	0	0	0	0	0	0
ENSG00000236948.2	0	0	0	0	0	0	0	0	0	0	0	0	0	0	0	0	0	0	0	0	0	0	0	0	0	0	0	0	0	0	0	0	0	0	0	0	0	0	0	0	0	0	0	0	0	0	0	0	0
ENSG00000264341.1	0	0	0	0	0	0	0	0	0	0	0	0	0	0	0	0	0	0	0	0	0	0	0	0	0	0	0	0	0	0	0	0	0	0	0	0	0	0	0	0	0	0	0	0	0	0	0	0	0
ENSG00000264101.1	0	0	1	0	0	0	0	0	0	0	0	0	0	0	0	0	0	0	0	0	0	0	0	0	0	0	0	0	0	0	0	0	0	1	0	0	0	0	0	0	0	0	0	0	0	0	0	0	0
ENSG00000131697.17	243	212	353	258	362	338	324	305	342	331	483	376	340	266	337	389	287	301	402	333	368	345	340	399	304	375	279	200	255	233	458	525	343	351	338	378	407	253	287	371	352	364	366	413	445	377	361	452	338
ENSG00000069424.14	105	94	137	223	246	214	272	235	268	213	178	177	247	235	289	250	195	213	313	261	318	204	175	234	388	509	360	270	347	326	343	317	274	240	244	241	124	120	124	189	149	159	214	249	268	123	153	193	169
ENSG00000116254.17	0	5	6	3	1	0	1	3	2	4	5	0	7	7	5	1	2	0	1	0	1	1	6	3	0	2	0	1	3	4	1	3	1	2	4	3	1	5	3	2	2	1	3	2	3	7	4	6	5
ENSG00000116251.9	5612	6284	7298	5190	6549	5460	5138	4917	5857	5146	6441	5804	7128	5249	7313	5869	5215	5629	6067	5301	6417	5467	5503	6284	6929	5501	4088	5383	7240	6501	6199	6960	5846	6294	5725	6377	6726	4763	4975	6474	5735	5175	5942	6432	9055	5267	4808	6053	6020
ENSG00000226944.1	0	2	3	3	0	6	2	2	1	3	0	2	1	0	0	2	3	0	2	3	1	1	5	0	4	3	5	0	5	6	1	0	4	0	0	2	0	0	1	0	0	3	0	1	0	2	0	0	0
ENSG00000158286.12	141	128	161	107	175	147	63	48	79	47	71	53	95	67	91	59	34	35	76	63	97	75	76	52	79	88	74	39	99	86	126	80	110	74	61	53	56	36	35	57	45	60	58	56	70	71	45	66	61
ENSG00000116237.15	3280	3454	4262	4839	6373	5169	4637	4330	5067	3908	3437	3703	3813	3293	4403	5015	4214	4654	5227	4288	5209	5178	5693	6068	5408	5275	4291	4152	5448	5300	4879	4664	3837	4833	4264	5051	4597	3120	3354	3896	3114	3431	3479	3888	4099	3765	3574	4445	3214
ENSG00000225077.2	2	4	3	2	4	2	1	1	2	3	6	2	1	4	1	5	2	3	3	4	6	5	7	7	1	3	1	0	4	2	1	1	0	3	7	1	6	3	2	2	3	4	0	3	3	1	0	3	3
ENSG00000173673.7	0	0	0	0	0	0	0	0	0	0	0	0	0	0	0	0	0	0	0	0	0	0	0	0	0	0	0	0	0	0	0	0	0	0	0	0	0	0	0	0	0	0	0	0	0	0	0	0	0
ENSG00000158292.6	216	226	311	266	341	259	292	245	315	452	723	533	440	324	376	399	377	428	195	188	230	226	210	240	1066	1077	869	494	708	629	297	255	240	415	392	382	710	530	524	259	237	236	363	435	475	501	429	527	318
ENSG00000097021.19	1766	1886	2186	1574	2123	1897	1098	1210	1275	887	1165	880	1056	952	1091	1126	1047	1029	981	767	1059	1458	1533	1696	802	703	554	1231	1545	1469	972	912	845	1105	1019	1189	800	605	586	811	668	693	618	702	922	624	536	859	494
ENSG00000271746.1	0	0	0	0	0	0	0	0	0	0	0	0	0	0	0	0	0	0	0	0	0	0	0	0	0	0	0	0	0	0	0	0	0	0	0	0	0	0	0	0	0	0	0	0	0	0	0	0	0
ENSG00000069812.11	0	0	1	6	0	1	1	3	2	0	1	2	2	3	0	0	0	2	1	0	0	2	1	0	10	16	13	6	5	4	0	2	0	0	2	2	0	1	3	5	1	2	0	0	0	1	2	2	0
ENSG00000187017.16	2	1	1	0	2	0	2	0	1	1	1	0	0	0	2	1	0	2	0	0	1	0	0	1	0	2	0	0	1	2	1	0	3	0	0	1	0	1	0	0	0	1	0	0	1	0	1	0	0
ENSG00000265392.1	0	0	0	0	0	0	0	0	0	0	0	0	0	0	0	0	0	0	0	0	0	0	0	0	0	0	0	0	0	0	0	0	0	0	0	0	0	0	0	0	0	0	0	0	0	0	0	0	0
ENSG00000231868.1	0	0	0	0	0	0	0	0	0	0	0	0	0	0	0	0	0	0	0	0	0	0	0	0	0	0	0	0	0	0	0	0	0	0	0	0	0	0	0	0	0	0	0	0	0	0	0	0	0
ENSG00000215788.9	118	120	164	39	55	36	84	73	54	46	57	30	33	30	33	32	30	21	59	48	52	43	50	52	96	85	73	87	82	98	108	128	97	32	40	46	37	34	27	9	13	8	18	20	19	22	28	38	70
ENSG00000171680.21	671	637	863	189	290	239	352	342	359	205	206	195	158	137	177	176	160	126	409	288	415	270	250	243	414	524	454	611	737	701	641	632	490	268	228	202	292	211	262	127	104	120	140	129	153	106	98	158	293
ENSG00000162408.10	526	475	545	451	624	523	338	369	437	375	414	369	429	373	420	438	395	358	464	363	363	423	440	515	317	271	233	341	405	414	402	352	345	402	362	483	462	315	304	379	300	350	331	390	428	351	352	417	353
ENSG00000253022.1	0	0	0	0	0	0	0	0	0	0	0	0	1	0	1	0	0	0	0	0	0	0	0	0	0	0	0	0	0	0	0	0	0	0	0	0	0	0	0	0	0	0	0	0	0	0	1	0	0
ENSG00000229519.2	2	1	2	4	5	1	1	1	0	3	0	1	1	0	5	3	0	0	5	1	1	1	1	0	0	1	1	2	0	0	0	2	0	1	1	1	1	0	1	2	4	1	3	2	0	0	1	2	0
ENSG00000173662.20	0	1	1	4	6	3	0	1	0	5	1	7	2	2	4	0	5	0	8	4	11	11	12	5	40	24	25	10	13	14	17	24	6	7	9	5	1	2	2	3	0	2	2	4	2	2	0	2	3
ENSG00000204859.12	184	202	196	146	192	157	167	182	154	150	252	159	241	166	257	163	136	148	131	147	159	210	204	194	198	210	153	160	196	171	243	225	207	188	221	217	169	145	131	127	141	141	150	159	229	169	168	186	178
ENSG00000162413.16	1690	1759	2256	1303	1598	1411	2223	2002	2244	1450	2120	1597	1890	1647	1957	1986	1672	1848	2512	2236	2687	1920	1885	2070	3774	4562	3456	2906	3599	3603	2118	2054	1714	1788	1674	1916	2062	1526	1585	1649	1383	1499	1521	1748	1798	1418	1421	1588	1368
ENSG00000116273.5	719	774	957	838	1065	758	829	793	856	697	954	798	858	677	808	852	687	732	879	818	886	792	792	923	713	701	618	737	980	862	921	826	605	788	764	926	1036	669	777	717	689	594	759	917	964	713	569	751	657
ENSG00000041988.15	188	197	204	216	306	190	191	162	184	169	243	190	235	156	212	211	209	185	220	219	224	230	227	222	238	194	208	201	275	220	247	274	224	203	200	228	161	141	134	184	154	154	198	223	244	176	137	226	168
ENSG00000007923.15	1151	1161	1468	1101	1455	1267	946	888	970	828	985	753	832	759	968	976	903	831	939	771	930	950	968	1055	595	803	627	852	1159	1032	892	974	762	973	799	927	939	686	706	878	735	764	807	883	862	723	712	948	810
ENSG00000228750.6	0	0	0	0	0	0	0	0	0	0	0	0	0	0	0	0	0	0	0	0	0	0	0	0	0	0	0	0	0	0	0	0	0	0	0	0	0	0	0	0	0	0	0	0	0	0	0	0	0
ENSG00000284744.1	0	0	0	0	0	0	0	0	0	0	0	0	0	0	0	0	0	0	0	0	0	0	0	0	0	0	0	0	0	0	0	0	0	0	0	0	0	0	0	0	0	0	0	0	0	0	0	0	0
ENSG00000237436.1	5	8	8	1	7	3	5	5	10	2	3	0	0	3	2	2	6	3	2	2	0	3	4	5	3	1	5	1	6	4	6	2	6	2	10	2	9	3	3	4	1	2	0	0	2	0	0	1	7
ENSG00000171735.18	496	563	620	467	637	491	399	381	489	363	382	366	370	340	428	480	349	431	487	396	562	480	453	529	625	439	325	446	576	544	415	494	461	539	484	584	502	400	315	460	439	371	399	468	688	349	320	393	439
ENSG00000227950.1	0	0	0	0	0	0	0	0	0	0	0	0	0	0	0	0	0	0	0	0	0	0	0	0	0	0	0	0	0	1	0	0	0	0	0	0	0	0	0	0	0	0	0	0	0	0	0	0	0
ENSG00000237365.1	0	0	0	0	0	0	0	0	0	0	0	0	0	0	0	0	0	0	0	0	0	0	0	0	0	0	0	0	0	0	0	0	0	0	0	0	0	0	0	0	0	0	0	0	0	0	0	0	0
ENSG00000207056.1	0	0	0	0	0	0	0	0	0	0	0	0	0	0	0	0	0	0	0	0	0	0	0	0	0	0	0	0	0	0	0	0	0	0	0	0	0	0	0	0	0	0	0	0	0	0	0	0	0
ENSG00000237402.1	0	0	0	0	0	0	0	0	0	0	0	0	0	0	0	0	0	0	0	0	0	0	0	0	0	0	0	0	0	0	0	0	0	0	0	0	0	0	0	0	0	0	0	0	0	0	0	0	0
ENSG00000237728.2	0	0	0	0	0	0	0	0	0	0	0	0	0	0	0	0	0	0	0	0	0	0	2	0	0	0	0	0	0	0	0	0	0	0	0	0	0	0	0	0	1	0	0	0	0	0	0	0	1
ENSG00000225126.1	0	0	0	0	0	0	0	0	0	0	0	0	0	0	0	0	0	0	0	1	0	0	0	0	0	0	0	0	0	0	0	0	0	0	0	0	0	0	0	0	0	0	0	0	0	0	0	0	0
ENSG00000270171.1	0	0	0	0	0	0	0	0	0	0	0	0	0	0	0	0	0	0	0	0	0	0	0	0	0	0	0	0	0	0	0	0	0	0	0	0	0	0	0	0	0	0	0	0	0	0	0	0	0
ENSG00000270035.1	0	0	0	0	0	0	0	0	0	0	0	0	0	0	0	0	0	0	0	0	0	0	0	0	0	0	0	0	0	0	0	0	0	0	0	0	0	0	0	0	0	0	0	0	0	0	0	0	0
ENSG00000269978.1	0	0	0	0	0	0	0	0	0	0	0	0	0	0	0	0	0	0	0	0	0	0	0	0	0	0	0	0	0	0	0	0	0	0	0	0	0	0	0	0	0	0	0	0	0	0	0	0	0
ENSG00000049245.12	3290	3500	4302	2840	3648	3164	3183	3174	3553	2628	2724	2768	3082	2621	3348	3437	3138	3403	3966	3400	3844	3588	3760	4207	4815	4413	3282	4385	5716	5805	3681	3635	3160	3473	3347	3644	3403	2285	2499	3303	2599	2876	2753	2982	3527	2072	1986	2566	2096
ENSG00000269925.1	17	16	9	3	7	5	9	9	8	8	18	9	11	16	12	11	7	7	10	4	9	7	8	8	5	8	8	2	4	5	9	5	10	9	11	10	8	12	3	9	9	1	3	10	8	2	10	9	12
ENSG00000049246.14	239	246	306	170	243	198	257	236	261	338	345	337	289	258	380	372	339	366	168	161	194	378	399	444	301	355	338	204	289	333	437	457	332	331	337	361	415	291	290	174	118	202	228	251	155	202	228	254	177
ENSG00000236266.1	1	2	3	1	1	0	0	2	0	1	0	2	1	3	1	1	1	2	0	1	0	0	1	3	0	0	0	0	1	2	0	1	1	1	7	2	1	0	1	2	0	0	1	1	0	4	0	1	3
ENSG00000049247.13	0	0	0	0	0	0	0	0	2	0	0	0	0	0	0	0	0	0	0	0	0	0	0	0	0	0	0	0	0	1	0	0	0	0	0	0	0	0	0	0	0	0	0	0	0	0	0	0	0
ENSG00000049249.8	3	3	2	0	0	0	0	0	0	0	1	0	0	0	0	0	0	1	1	0	0	1	2	0	0	0	0	0	2	0	6	2	5	0	0	0	0	0	0	1	0	0	0	0	0	0	0	0	1
ENSG00000270330.1	0	0	0	0	0	0	0	0	0	0	0	0	0	0	0	0	0	0	0	0	0	0	0	0	0	0	0	0	0	0	0	0	0	0	0	0	0	0	0	0	0	0	0	0	0	0	0	0	0
ENSG00000116288.12	4228	4491	5114	3816	4963	3935	3363	3438	3956	3167	4207	3320	4137	3349	4334	4241	3454	3984	4014	3480	4318	3933	4261	4753	3980	3252	2424	4236	5532	4794	4188	4708	3940	3753	3800	4180	4640	3310	3184	4013	3504	3516	3543	3997	5391	3425	3225	3921	3489
ENSG00000200344.1	0	3	1	0	0	0	1	0	1	0	0	0	1	0	2	0	0	1	1	0	0	0	1	0	1	1	2	0	2	0	0	0	3	0	2	0	1	0	0	0	0	0	1	1	0	0	0	2	3
ENSG00000284747.1	7	6	8	5	2	4	8	6	3	0	2	2	1	3	12	5	7	0	11	4	2	1	3	5	1	1	1	2	6	6	3	3	0	3	2	5	2	5	3	7	4	5	4	4	1	0	0	0	10
ENSG00000284716.1	0	0	0	0	0	0	0	0	0	0	0	0	0	0	0	0	0	0	0	1	0	0	0	0	0	0	0	0	0	0	0	0	0	0	0	0	0	0	0	0	0	0	1	0	0	0	0	0	0
ENSG00000116285.12	1542	1539	2073	1296	1596	1361	655	551	768	352	261	415	480	397	485	360	334	327	381	315	388	719	792	782	492	460	386	1068	1415	1405	512	399	319	1042	1051	1112	401	288	297	360	267	307	387	459	468	314	307	332	356
ENSG00000238290.1	0	2	3	0	2	1	0	0	1	0	0	1	0	0	1	0	1	0	0	0	0	2	0	1	0	1	0	2	1	1	2	0	0	0	2	1	0	2	1	0	0	2	0	0	0	0	2	0	0
ENSG00000232848.1	3	0	0	0	0	0	0	0	0	0	0	0	0	0	0	0	0	0	0	0	0	0	0	0	0	0	0	0	0	0	0	0	0	0	0	0	0	0	0	0	0	0	0	0	0	0	0	0	0
ENSG00000229305.1	0	0	0	0	0	0	0	0	0	0	0	0	0	0	0	0	0	0	0	0	0	0	0	0	0	0	0	0	0	0	0	0	0	0	0	0	0	0	0	0	0	0	0	0	0	0	0	0	0
ENSG00000227634.2	0	0	2	0	0	0	0	0	0	0	0	0	0	0	0	0	0	0	0	0	0	0	0	0	0	0	0	0	0	0	0	0	0	0	0	0	0	0	0	0	0	0	0	0	0	0	0	0	0
ENSG00000200975.1	0	0	0	0	0	0	0	0	0	0	0	0	0	0	0	0	0	0	0	0	0	0	0	0	0	0	0	0	0	0	0	0	0	0	0	0	0	0	0	0	0	0	0	0	0	0	0	0	0
ENSG00000233645.1	0	0	0	0	0	0	0	0	0	0	0	0	0	0	0	0	0	0	0	0	0	0	0	0	0	0	0	0	0	0	0	0	0	0	0	0	0	0	0	0	0	0	0	0	0	0	0	0	0
ENSG00000251977.1	0	0	0	0	0	0	0	0	0	0	0	0	0	0	0	0	0	0	0	0	0	0	0	0	0	0	0	0	0	0	0	0	0	0	0	0	0	0	0	0	0	0	0	0	0	0	0	0	0
ENSG00000162426.14	62	79	102	31	45	35	14	12	22	24	19	25	22	15	19	25	15	35	11	13	6	30	20	25	51	30	25	63	94	58	51	41	36	37	38	40	11	11	8	21	11	13	7	13	15	26	14	16	15
ENSG00000252254.1	2	0	0	0	0	0	0	0	0	0	0	0	0	0	1	0	0	0	0	0	0	0	0	0	0	0	0	0	0	0	2	1	0	0	2	0	0	0	0	1	0	0	0	0	0	0	0	0	0
ENSG00000142599.17	3019	3335	4113	2891	3692	2965	2444	1919	2637	1846	1028	1948	1937	2006	2414	2880	2369	2470	2057	1699	2399	2471	2491	2864	1812	2034	1772	2295	2936	2832	1984	2383	1841	2169	2137	2282	2330	1778	1818	2126	1786	1612	1798	2161	1701	1870	1750	2178	2147
ENSG00000232912.5	3	1	0	0	2	1	0	0	3	0	0	0	1	1	0	0	2	0	0	3	1	0	1	0	1	0	0	0	5	2	0	2	4	0	0	0	0	0	0	0	0	1	0	2	0	0	0	1	3
ENSG00000221083.1	0	0	0	0	0	0	0	0	0	0	0	0	0	0	0	0	0	0	0	0	0	0	0	0	0	0	0	0	0	0	0	0	0	0	0	0	0	0	0	0	0	0	0	0	0	0	0	0	0
ENSG00000270282.1	0	0	2	0	0	0	0	0	0	0	0	0	0	0	0	0	0	0	0	0	0	0	0	0	0	0	0	0	0	0	0	0	0	0	0	0	0	0	0	0	0	0	0	0	0	0	0	0	0
ENSG00000234619.1	0	0	0	0	0	0	0	0	0	0	0	0	0	0	0	0	0	0	0	0	0	0	0	0	0	0	0	0	0	0	0	0	0	0	0	0	0	0	0	0	0	0	0	0	0	0	0	0	0
ENSG00000224315.2	0	0	0	0	0	0	0	0	0	0	0	0	0	0	0	0	0	0	0	0	0	0	0	0	0	0	0	2	0	0	0	0	0	0	0	0	0	0	0	0	0	0	0	0	0	0	0	0	0
ENSG00000222511.2	0	0	0	0	0	0	0	0	0	0	0	0	0	0	0	0	0	0	0	0	0	0	0	0	0	0	0	0	0	0	0	0	0	0	2	0	0	0	0	0	0	0	0	0	0	0	0	0	0
ENSG00000226545.1	1	0	0	0	0	0	0	0	0	0	0	0	0	0	0	0	0	0	0	0	0	0	0	0	0	0	0	0	0	0	0	0	0	0	0	0	0	0	0	0	0	0	0	0	0	0	0	0	0
ENSG00000228423.2	0	0	0	0	0	0	0	0	0	0	0	0	0	0	0	0	0	0	0	0	0	0	0	0	0	0	0	0	0	1	0	1	0	0	0	0	0	0	0	0	0	0	0	0	0	0	0	0	0
ENSG00000229716.2	0	0	0	0	0	0	0	0	0	0	0	0	0	0	0	0	0	0	0	0	0	0	0	0	0	0	0	0	0	0	0	0	0	0	0	0	0	0	0	0	0	0	0	0	0	0	0	0	0
ENSG00000074800.14	39020	42332	50120	40393	54300	45148	34787	32798	39148	30828	29244	32119	39156	32036	41158	45700	38933	42038	37583	31580	38416	50136	51458	56160	18457	17115	12799	25150	32308	30910	30612	30787	26782	30523	28498	31708	35782	24407	26432	41329	37556	35667	42360	49043	61183	25636	24351	33147	34766
ENSG00000274258.1	0	0	0	0	0	0	0	0	0	0	2	0	0	0	0	0	0	0	0	0	0	0	0	0	0	0	0	0	0	0	1	0	0	0	0	0	0	0	0	0	0	0	0	0	0	0	0	0	0
ENSG00000230679.1	3	0	1	0	1	0	1	0	0	0	0	0	0	0	0	0	0	0	0	0	0	0	0	1	0	0	0	1	0	0	0	0	0	2	0	0	0	0	0	0	0	0	0	0	0	0	0	0	0
ENSG00000201725.1	0	0	0	0	0	0	0	0	0	0	0	0	0	0	0	0	0	0	0	0	0	0	0	0	0	0	0	0	0	0	0	0	0	0	0	0	0	0	0	0	0	0	0	0	0	0	0	0	0
ENSG00000238249.2	0	0	0	0	1	1	1	0	0	0	0	1	0	0	0	0	0	0	0	0	0	0	0	1	0	0	0	0	0	1	1	0	2	0	2	0	0	0	0	0	1	1	0	0	2	0	0	1	0
ENSG00000232208.2	0	0	0	0	0	0	0	0	0	0	0	0	0	0	0	0	0	0	0	0	0	0	0	0	0	0	0	0	0	0	0	0	0	0	0	0	0	0	0	0	0	0	0	0	0	0	0	0	0
ENSG00000232663.2	0	0	0	0	0	0	0	0	0	0	0	0	0	0	0	0	0	0	0	0	0	0	0	0	0	0	0	0	0	0	0	0	0	0	0	0	0	0	0	0	0	0	0	0	0	0	0	0	0
ENSG00000131686.14	0	0	0	0	0	0	0	0	0	0	0	0	0	0	0	0	0	0	0	0	0	0	0	0	0	0	0	0	0	0	0	0	0	0	0	0	0	0	0	0	0	0	0	0	0	0	0	0	0
ENSG00000265141.2	0	0	0	0	0	0	0	0	0	0	0	0	0	0	0	0	0	0	0	0	0	0	0	0	0	0	0	0	0	0	0	0	0	0	0	0	0	0	0	0	0	0	0	0	0	0	0	0	0
ENSG00000197241.3	0	0	0	0	0	0	0	0	0	0	0	0	0	0	0	0	0	0	0	0	0	0	0	0	0	0	0	0	0	0	0	0	0	0	0	0	0	0	0	0	0	0	0	0	0	0	0	0	0
ENSG00000142583.17	1	3	4	6	4	2	0	0	0	2	2	0	1	1	2	1	1	3	2	0	1	9	16	11	10	14	5	5	10	9	0	0	1	0	1	0	11	4	7	10	9	17	1	0	3	5	11	15	7
ENSG00000252404.1	0	0	0	0	0	0	0	0	0	0	0	0	0	0	0	0	0	0	0	0	0	0	0	0	0	0	0	0	0	0	0	0	0	0	0	0	0	0	0	0	0	0	0	0	0	0	0	0	0
ENSG00000180758.11	81	94	92	160	141	142	50	46	69	56	91	59	66	51	72	77	99	87	97	91	119	66	76	72	98	132	77	107	124	130	89	75	62	90	77	73	65	54	48	76	83	62	87	70	81	62	53	89	71
ENSG00000228526.7	307	276	327	117	124	81	163	174	188	179	231	174	199	168	185	93	95	135	108	145	148	230	226	234	238	304	235	161	220	177	276	195	230	169	190	216	264	193	236	155	127	128	184	223	234	290	234	280	286
ENSG00000284357.1	0	0	0	0	0	0	0	0	0	0	0	0	0	0	0	0	0	0	0	0	0	0	0	0	0	0	0	0	0	0	0	0	0	0	0	0	0	0	0	0	0	0	0	0	0	0	0	0	0
ENSG00000234546.3	13	11	19	3	12	11	7	21	28	21	34	20	13	10	20	3	12	6	18	8	14	11	12	14	47	35	34	25	21	30	21	15	13	6	17	26	42	12	12	26	18	14	17	15	18	19	17	18	19
ENSG00000049239.12	1892	1893	2414	1502	1849	1606	2496	2306	2910	1769	1363	1857	2483	2360	2932	2889	2356	2569	2550	2111	2461	1989	1937	2217	2687	3861	3070	3140	4073	3483	3205	3548	2752	2845	2777	2844	3700	2447	2548	3041	2574	2571	2855	3242	2895	1943	1937	2159	2590
ENSG00000171621.13	819	796	1159	461	546	430	473	454	600	417	295	443	519	467	526	446	412	411	359	403	400	388	411	448	439	381	307	481	677	545	469	452	410	617	578	599	521	438	430	422	396	308	407	483	527	430	444	537	435
ENSG00000284652.1	0	0	1	0	6	2	2	0	4	0	2	0	4	1	2	1	0	0	0	0	0	0	2	0	0	3	2	0	0	1	4	2	0	2	0	0	0	0	1	1	1	1	0	1	0	2	3	2	1
ENSG00000284693.1	26	34	40	37	40	44	19	18	30	27	13	22	34	19	34	28	31	23	30	18	24	39	29	34	19	44	10	25	35	32	40	51	26	42	27	26	22	19	19	28	38	17	23	24	49	27	23	27	24
ENSG00000252956.1	0	0	0	0	0	0	0	0	0	0	0	0	0	0	0	0	0	0	0	0	0	0	0	0	0	0	0	0	0	0	0	0	0	0	0	0	0	0	0	0	0	0	0	0	0	0	0	0	0
ENSG00000235263.1	0	0	0	0	0	0	0	0	0	0	0	0	0	0	0	0	0	0	0	0	0	0	0	0	0	0	0	0	0	0	0	0	0	0	0	0	0	0	0	0	0	0	0	0	0	0	0	0	0
ENSG00000171612.6	199	182	237	220	271	219	195	138	210	172	183	148	201	129	171	155	142	127	190	173	175	189	146	155	166	142	122	160	200	205	170	160	136	182	188	194	239	143	169	179	150	182	164	192	298	147	146	170	164
ENSG00000231181.1	2	0	6	1	1	1	1	0	0	2	2	0	0	2	1	0	0	2	2	0	0	2	0	0	0	2	1	2	1	1	1	1	0	1	4	0	3	0	1	2	0	1	1	0	0	2	1	1	2
ENSG00000188807.12	442	501	517	497	778	652	379	377	316	263	444	300	304	229	326	338	336	315	335	313	378	365	374	394	232	279	247	211	311	288	336	301	286	381	371	385	328	235	218	282	219	253	265	313	375	208	246	302	219
ENSG00000171608.15	674	627	765	714	922	787	354	333	368	415	499	455	386	364	465	446	305	387	590	415	522	647	626	639	395	527	416	475	741	626	741	619	589	500	553	538	398	290	306	507	455	476	473	547	422	321	366	386	460
ENSG00000179840.5	0	0	0	0	0	0	0	0	0	0	0	0	0	0	0	0	0	0	0	0	0	0	0	0	0	0	0	0	0	0	0	0	0	0	0	0	0	0	0	0	0	0	0	0	0	0	0	0	0
ENSG00000233268.3	0	0	0	0	0	0	0	0	0	0	0	0	0	0	0	0	0	0	0	0	0	0	0	0	0	0	0	0	0	0	0	0	0	0	0	0	0	0	0	0	0	0	0	0	0	0	0	0	0
ENSG00000231789.2	17	21	14	8	15	10	3	4	6	9	11	18	9	10	15	4	0	2	14	2	10	19	18	12	21	20	18	15	10	9	15	13	12	15	12	30	15	18	8	42	21	17	28	29	36	11	12	19	11
ENSG00000171603.16	4423	4574	5667	3710	5034	4351	4263	4469	5004	4598	5941	4711	5401	4634	5767	5524	4643	4971	5086	4300	5278	6633	6699	7305	4949	5612	4230	4905	6317	5976	5064	5311	4334	4776	4682	4933	6366	4641	4642	5452	4665	4895	4811	5502	5856	5356	4806	5863	5061
ENSG00000271264.1	0	0	0	0	0	0	0	0	0	0	0	0	0	0	0	0	0	0	0	0	0	0	0	0	0	0	0	0	0	0	0	0	0	0	0	0	0	0	0	0	0	0	0	0	0	0	0	0	0
ENSG00000280113.2	0	2	1	0	0	0	0	0	0	0	0	0	0	0	0	0	0	0	0	0	0	0	1	1	0	0	0	0	0	0	0	1	0	0	0	0	0	0	0	0	0	0	0	0	0	0	0	0	0
ENSG00000178585.14	314	359	438	217	272	246	223	248	270	251	531	294	266	221	321	282	252	212	214	204	264	268	291	292	261	275	208	273	383	301	216	253	192	293	253	322	332	271	237	251	184	226	245	266	341	232	193	199	214
ENSG00000223989.1	0	0	0	0	0	0	0	0	0	0	0	0	0	0	0	0	0	0	0	0	0	0	0	0	0	0	0	0	0	0	0	0	0	0	0	0	0	0	0	0	0	0	0	0	0	0	0	0	0
ENSG00000162441.11	564	548	660	535	715	580	523	509	591	439	387	449	488	433	588	593	524	595	539	482	564	619	628	680	447	493	441	439	597	598	582	502	510	520	408	535	569	377	421	480	454	461	448	487	429	496	448	555	441
ENSG00000228150.1	7	3	9	2	6	2	5	8	3	5	2	3	6	2	7	3	3	2	1	8	5	1	2	7	2	0	1	2	3	7	4	7	7	2	4	4	1	0	2	4	0	3	4	3	5	4	7	8	4
ENSG00000173614.13	314	269	387	263	241	235	252	252	307	274	303	272	310	265	307	365	265	315	380	317	396	282	310	304	414	371	314	353	483	490	330	319	258	236	210	210	293	197	230	320	257	268	227	260	287	212	207	295	195
ENSG00000202415.1	2	5	4	1	2	3	0	0	0	0	0	0	0	0	0	0	2	1	2	0	0	0	1	1	1	0	0	0	5	2	1	2	0	1	0	0	1	0	0	0	2	0	0	2	1	2	2	0	2
ENSG00000283611.2	0	0	0	0	0	0	0	0	0	0	0	0	0	0	0	0	1	0	0	0	0	0	0	3	0	0	2	0	0	0	0	1	0	0	0	0	0	1	0	4	1	0	0	0	0	0	0	0	0
ENSG00000265521.1	0	0	0	0	0	0	0	0	0	0	0	0	0	0	0	0	0	0	0	0	0	1	0	0	0	0	0	0	0	0	0	0	1	0	0	0	0	0	0	0	0	0	0	0	0	0	0	0	0
ENSG00000241326.1	0	0	0	0	0	0	0	0	0	0	0	0	0	0	0	0	0	0	0	0	0	0	0	0	0	0	0	0	0	0	0	0	0	0	0	0	0	0	0	0	0	0	0	0	0	0	0	0	0
ENSG00000162444.11	0	0	0	1	3	3	1	1	0	2	0	2	1	0	0	7	6	4	2	0	2	2	2	0	0	0	3	1	0	3	0	0	1	2	0	0	0	1	0	0	0	2	0	1	3	0	1	0	0
ENSG00000130939.18	1737	1690	2148	1525	1979	1671	1690	1640	1707	1625	1754	1626	1890	1772	2164	1948	1786	1742	1930	1632	1922	1738	1809	1882	1838	1920	1597	1847	2441	2258	2120	2214	1803	1898	1708	1867	2149	1450	1511	1753	1482	1551	1538	1589	1378	1416	1442	1722	1621
ENSG00000224340.1	0	0	0	0	1	0	0	0	0	0	0	1	0	0	0	0	0	0	0	0	0	0	0	0	0	0	0	0	0	0	0	0	0	0	0	1	0	0	0	0	0	0	0	0	0	0	0	0	0
ENSG00000233623.2	0	0	0	0	0	0	0	0	0	4	0	1	0	0	0	0	1	0	0	0	0	0	0	1	0	0	0	0	0	1	0	0	0	0	0	0	0	0	0	0	0	0	0	0	0	0	0	0	0
ENSG00000201746.1	0	0	0	0	0	0	0	0	0	0	0	2	1	0	2	0	0	0	0	0	0	0	0	3	1	0	0	0	0	0	0	0	1	0	0	0	0	0	0	0	0	0	0	0	2	1	0	0	0
ENSG00000054523.17	1615	1705	2232	1550	1978	1595	1844	1727	1779	1639	1667	1547	1819	1717	2347	2246	2005	2259	2026	1705	1939	2366	2539	2636	1876	2591	2008	2220	2662	2782	2271	2258	1749	2410	2215	2311	3188	2157	2254	2202	1781	1892	1986	2000	1532	1827	1783	2171	1546
ENSG00000264881.1	0	0	0	0	0	0	0	0	0	0	0	0	0	0	0	0	0	0	0	0	0	0	0	0	0	0	0	0	0	0	0	0	0	0	0	0	0	0	0	0	0	0	0	0	0	0	0	0	0
ENSG00000199562.1	0	0	0	0	0	0	0	0	0	1	0	0	0	0	1	0	0	0	0	0	0	0	1	0	1	0	0	0	1	1	0	0	0	2	0	0	1	0	0	0	0	0	0	0	0	0	0	0	0
ENSG00000264501.2	0	0	0	0	0	0	0	0	0	0	0	0	0	0	0	0	0	0	0	0	0	0	0	0	0	0	0	0	0	0	0	0	0	0	0	0	0	0	0	0	0	0	0	0	0	0	0	0	0
ENSG00000284735.1	3	0	2	1	3	0	0	0	1	1	0	1	4	0	0	0	0	3	0	1	1	0	0	0	6	2	0	1	1	1	1	0	3	3	0	3	0	2	1	1	0	0	0	0	0	0	1	0	0
ENSG00000284642.1	2	2	6	2	0	0	0	0	1	0	0	0	1	3	0	0	0	3	1	0	0	0	1	0	8	6	2	1	9	1	3	1	2	2	1	3	4	0	2	2	0	5	1	1	3	2	0	4	1
ENSG00000142657.20	3650	3908	4448	3015	3838	3312	4908	4559	5379	3226	3731	3448	5173	4252	5387	4828	4360	4667	6068	5182	5866	4871	5120	5228	3071	2902	2187	3727	4891	4443	3014	2966	2592	3267	3244	3371	3729	2432	2658	2995	2649	2667	2910	3165	3534	3661	3419	4377	3697
ENSG00000271989.1	0	0	0	0	0	0	0	0	0	0	0	0	1	1	0	0	0	0	0	0	0	0	0	0	0	0	0	1	0	0	0	0	0	1	0	0	0	0	0	0	0	0	0	0	0	0	0	0	1
ENSG00000251503.8	1	0	0	0	0	0	0	0	0	1	0	0	1	0	0	0	0	0	0	0	2	0	0	0	0	1	0	1	2	3	0	0	0	0	1	0	2	2	1	1	0	0	0	0	0	0	2	0	1
ENSG00000175279.21	1	5	4	7	2	4	1	3	4	2	3	4	4	1	3	13	6	6	6	2	5	2	4	5	1	0	0	7	6	3	1	4	5	3	4	1	2	4	4	2	1	3	1	1	2	4	0	5	0
ENSG00000241563.3	0	1	0	2	0	1	2	1	1	1	0	0	1	2	2	1	1	1	0	2	4	4	1	3	3	4	2	1	2	1	2	4	0	1	2	5	0	4	1	1	0	1	0	0	9	0	3	0	2
ENSG00000160049.11	900	944	1196	1030	1253	932	1060	984	1116	755	861	807	1050	850	1141	1018	861	1024	1140	1018	1164	920	1057	1086	1394	1145	1005	1200	1525	1449	941	964	929	1012	922	1064	1057	736	833	873	741	802	794	820	1138	818	743	959	823
ENSG00000203469.2	0	0	0	0	0	0	0	0	0	0	0	0	0	0	0	0	0	0	0	0	0	0	0	0	0	0	0	0	0	0	0	0	0	0	0	0	0	0	0	0	0	0	0	0	0	0	0	0	0
ENSG00000142655.12	637	635	697	680	864	713	471	520	598	380	484	418	620	468	627	515	471	493	603	532	614	605	560	625	647	640	439	669	805	722	529	583	483	606	554	632	568	442	414	572	465	474	425	518	688	412	400	489	469
ENSG00000243267.3	0	0	3	0	0	0	0	0	0	0	0	0	0	0	1	3	0	1	0	0	0	0	0	0	0	2	1	0	0	0	0	0	0	0	0	0	1	0	0	0	0	1	0	0	0	0	0	1	1
ENSG00000130940.14	8	3	7	14	13	21	3	2	5	4	6	3	4	1	12	18	15	19	20	8	27	21	30	30	3	2	1	13	13	8	3	6	3	5	3	8	2	1	4	1	1	4	1	7	0	3	4	2	3
ENSG00000272078.1	0	0	1	0	0	0	1	1	0	0	4	1	1	0	0	0	0	2	1	1	1	0	2	0	1	0	1	0	0	0	1	1	0	0	1	0	0	0	0	0	0	0	0	0	2	0	0	0	0
ENSG00000225158.2	0	0	0	0	0	0	0	0	0	0	0	0	0	0	0	0	0	0	0	0	0	0	0	0	0	0	0	0	0	0	0	0	0	0	0	0	0	0	0	0	0	0	0	0	0	0	0	0	0
ENSG00000175262.14	0	5	1	0	0	0	0	0	0	0	0	0	0	0	0	0	0	0	0	0	0	0	0	0	3	2	5	0	0	6	0	0	0	1	1	2	0	1	0	0	0	0	0	0	0	0	0	0	0
ENSG00000215785.2	1	0	0	0	0	0	0	0	0	0	0	0	0	0	0	0	0	0	0	0	0	0	0	0	0	0	2	0	0	0	0	0	0	0	0	0	0	0	0	0	0	0	0	0	1	0	0	0	0
ENSG00000120948.16	1604	1722	2175	1840	2581	1927	1304	1282	1492	1149	1709	1183	1430	1182	1518	1418	1182	1336	1492	1208	1397	1577	1648	1842	1347	1130	887	1112	1353	1333	1240	1406	1169	1427	1279	1465	1550	1015	1075	1360	1176	1314	1216	1351	1803	1251	1135	1446	1173
ENSG00000277726.4	0	0	0	0	0	0	0	0	0	0	0	0	0	0	0	0	0	0	0	0	0	0	0	0	0	0	0	0	0	0	0	0	0	0	0	0	0	0	0	0	0	0	0	0	0	0	0	0	0
ENSG00000009724.16	15	16	23	13	17	17	8	7	17	3	2	9	25	11	5	6	6	11	11	3	7	12	7	6	4	15	15	9	11	3	13	6	7	18	13	17	9	14	12	6	12	9	12	16	9	16	15	19	3
ENSG00000271895.2	2	0	4	3	4	1	3	2	6	2	0	2	4	4	4	1	2	0	2	0	0	3	1	1	8	0	3	0	2	1	0	7	6	1	2	5	2	1	1	0	1	0	1	1	3	3	0	0	1
ENSG00000116649.9	2550	2780	3256	2186	2896	2437	1970	1956	2556	1777	2339	1826	2556	1982	2363	2628	2157	2269	2182	1969	2573	2380	2489	2504	1308	1062	772	1760	2316	2058	1963	1983	1867	2075	1901	2204	2730	1973	1949	2168	1878	1826	1747	2009	2739	1780	1679	2236	1915
ENSG00000171824.13	1128	1066	1383	1320	1779	1556	923	980	1077	641	792	815	927	804	974	1056	870	904	943	819	893	1137	1197	1235	584	691	586	696	894	863	965	971	782	916	979	1016	919	648	718	813	582	744	742	698	672	627	600	791	528
ENSG00000226849.1	0	0	1	1	7	4	0	2	0	0	2	0	0	2	1	0	0	0	0	0	1	2	2	0	0	0	0	0	0	0	3	0	0	0	0	0	1	0	0	1	1	3	2	2	1	0	0	1	0
ENSG00000230337.1	0	1	5	2	1	4	0	6	4	4	6	1	5	1	3	2	3	4	1	0	3	1	3	0	5	1	0	3	4	1	3	2	3	0	2	3	3	2	0	0	0	0	0	4	0	0	2	0	1
ENSG00000198793.12	1670	1610	2122	1571	2101	1681	1460	1339	1418	1299	1092	1282	1284	1171	1511	1558	1345	1546	1662	1334	1549	1653	1664	1879	1122	1750	1373	1571	1946	2097	1654	1565	1159	1440	1365	1437	1759	1172	1341	1395	1151	1256	1350	1328	964	1202	1359	1513	1148
ENSG00000225602.5	0	0	0	0	0	0	0	0	0	0	0	0	0	0	1	0	0	0	0	0	0	0	1	0	0	0	0	0	0	0	0	0	0	0	0	0	0	0	0	2	0	0	0	0	0	0	0	0	0
ENSG00000253086.1	0	0	0	0	0	0	0	0	0	0	0	0	0	0	0	0	0	0	0	0	0	0	0	0	0	0	0	2	0	0	0	0	0	0	0	0	0	0	0	0	0	0	0	0	0	0	0	0	0
ENSG00000171819.4	0	1	0	0	0	0	0	0	0	1	0	1	0	1	0	0	1	0	0	0	0	0	0	1	0	0	0	0	0	1	0	0	1	0	0	2	0	0	0	0	0	0	0	0	0	0	0	0	0
ENSG00000207451.1	0	0	0	0	0	0	0	0	0	0	0	0	0	0	0	0	0	0	0	0	0	0	0	0	0	0	0	0	0	0	0	0	0	0	0	0	0	0	0	0	0	0	0	0	0	0	0	0	0
ENSG00000238173.1	0	0	0	0	0	0	0	0	0	0	0	0	0	0	0	0	0	0	0	0	0	0	0	0	0	0	0	0	0	0	0	0	0	0	0	0	0	0	0	0	0	0	0	0	0	0	0	0	0
ENSG00000120942.13	384	392	485	439	614	464	261	279	349	289	199	276	322	271	298	360	263	288	340	266	372	305	366	368	266	252	211	279	297	306	343	372	304	406	319	396	382	276	280	279	274	293	319	377	328	243	245	334	256
ENSG00000238199.1	1	0	0	2	0	0	0	0	0	0	0	0	0	0	0	0	0	0	0	0	0	0	0	0	0	0	1	0	1	0	0	0	2	1	0	0	0	0	0	0	0	0	1	0	0	0	0	0	0
ENSG00000284646.1	0	0	0	0	0	0	0	0	0	0	0	0	0	0	0	0	0	0	0	0	0	0	0	0	0	0	0	0	0	0	0	0	0	0	0	0	0	0	0	0	0	0	0	0	0	0	0	0	0
ENSG00000224338.2	0	0	0	0	0	0	0	0	0	0	0	0	0	0	0	0	0	0	0	0	0	0	0	0	0	0	0	0	0	0	0	0	0	0	0	0	0	0	0	0	0	0	0	0	0	0	0	0	0
ENSG00000204624.7	1	1	2	11	14	7	4	1	0	3	3	2	1	0	4	0	2	0	1	2	2	5	0	1	0	4	2	2	3	0	4	2	0	0	3	4	2	0	3	1	0	1	0	2	0	1	2	6	4
ENSG00000235643.1	0	0	0	0	0	0	0	0	0	0	0	0	0	0	0	0	0	0	0	0	0	0	0	0	0	0	0	0	0	0	0	0	0	0	0	0	0	0	0	0	0	0	0	0	0	0	0	0	0
ENSG00000284708.1	0	0	0	0	0	0	0	0	0	0	0	0	0	0	0	0	0	0	0	0	0	0	0	0	0	0	0	0	0	0	0	0	0	0	0	0	0	0	0	0	0	0	0	0	0	0	0	0	0
ENSG00000116661.10	19	17	31	4	8	12	10	13	6	4	20	6	7	2	5	0	3	3	6	5	3	6	2	3	105	70	68	39	37	44	25	16	7	9	13	27	3	5	6	11	5	5	11	7	18	4	3	4	6
ENSG00000132879.13	354	342	405	250	271	214	255	247	289	231	278	277	268	241	269	261	182	213	309	296	348	211	236	254	577	547	410	394	522	426	299	337	299	340	349	349	409	285	272	318	263	260	247	303	432	305	244	360	347
ENSG00000116663.10	96	123	112	121	125	110	119	103	130	106	78	123	111	67	80	129	96	100	136	157	180	123	93	129	309	245	165	199	237	195	127	140	137	111	94	84	132	87	88	153	154	100	134	129	178	92	97	99	105
ENSG00000116670.14	686	772	933	1221	1522	1255	635	638	813	521	542	559	694	524	633	673	608	557	649	574	683	819	945	886	395	333	244	430	496	501	573	674	585	778	668	806	671	382	455	566	470	425	460	573	751	517	490	636	517
ENSG00000162490.6	31	41	44	3	8	7	3	4	5	4	2	3	2	0	2	1	0	0	1	2	1	0	0	3	6	1	6	3	8	3	4	1	8	1	0	3	32	6	4	1	0	2	1	0	1	4	0	7	2
ENSG00000177674.15	541	630	735	630	904	801	635	609	735	515	492	556	758	620	748	932	832	905	971	818	915	703	637	735	878	773	591	719	972	818	671	781	599	755	760	883	707	510	516	808	630	735	599	766	1032	604	587	733	646
ENSG00000215910.7	0	0	0	0	0	0	0	0	0	0	0	0	0	0	0	0	0	0	0	0	0	0	0	0	0	0	0	0	0	0	0	0	0	0	0	0	0	0	0	0	0	0	0	0	0	0	0	0	0
ENSG00000177553.6	0	0	0	0	0	0	0	0	0	0	0	0	0	0	0	0	0	0	0	0	0	0	0	0	0	0	0	0	0	0	0	0	0	0	0	0	0	0	0	0	0	0	0	0	0	0	0	0	0
ENSG00000177000.11	361	388	529	294	360	280	389	382	397	300	337	320	466	402	552	489	414	364	511	344	443	405	421	435	458	733	593	551	718	677	676	711	560	357	354	408	431	347	327	332	319	300	317	351	321	303	286	373	318
ENSG00000011021.21	631	687	767	398	528	444	485	415	524	458	308	487	555	472	626	500	415	459	495	446	525	518	532	588	557	568	486	443	530	474	707	652	541	555	550	587	649	515	536	561	441	415	550	634	516	481	441	551	464
ENSG00000242349.5	0	3	0	0	2	0	0	0	2	0	0	0	0	1	2	0	0	0	0	1	2	1	0	1	1	0	0	0	0	0	0	0	0	0	0	2	0	0	1	3	0	0	2	0	0	0	1	1	0
ENSG00000276470.1	0	0	0	0	0	0	0	0	0	0	0	0	0	0	0	0	0	0	0	0	0	0	0	0	0	0	0	0	0	0	0	0	0	0	0	0	0	0	0	0	0	0	0	0	0	0	0	0	0
ENSG00000278852.1	0	0	0	0	0	0	0	0	0	0	0	0	0	0	0	0	0	0	0	0	0	0	0	0	0	0	0	0	0	0	0	0	0	0	0	0	0	0	0	0	0	0	0	0	0	0	0	0	0
ENSG00000175206.10	1	2	1	3	1	4	2	3	3	0	1	0	2	1	1	0	1	0	1	1	1	7	2	1	0	0	0	0	0	1	0	2	1	1	0	2	2	0	0	1	0	0	2	0	1	2	2	5	0
ENSG00000275915.1	0	0	0	0	0	0	0	0	0	0	0	0	0	0	0	0	0	0	0	0	0	0	0	0	0	0	0	0	0	0	0	0	0	0	0	0	0	0	0	0	0	0	0	0	0	0	0	0	0
ENSG00000120937.8	0	0	0	0	1	1	2	0	0	0	0	0	0	0	2	0	0	0	0	1	0	0	1	0	0	0	0	0	0	0	0	0	0	0	0	0	0	0	0	0	0	0	0	0	0	0	0	1	2
ENSG00000224904.1	0	0	0	0	0	0	0	0	0	0	0	0	0	0	0	0	0	0	0	0	0	0	0	0	0	0	0	0	0	0	0	0	0	0	0	0	0	0	0	0	0	0	0	0	0	0	0	0	0
ENSG00000199347.1	0	0	0	0	0	0	0	0	0	0	0	2	0	0	0	2	0	0	1	0	0	0	0	0	0	0	0	0	0	1	0	0	0	0	1	0	0	0	0	0	0	0	0	0	0	0	0	2	0
ENSG00000201801.1	2	0	1	0	0	2	0	0	0	0	0	0	0	0	0	0	0	0	0	0	0	0	0	1	0	0	0	0	1	0	0	0	0	1	0	0	0	0	0	0	0	0	0	1	0	0	0	0	0
ENSG00000116685.15	1365	1358	1716	1317	1725	1509	1137	1138	1333	1064	1741	1148	1453	1098	1373	1350	1212	1122	1249	1178	1415	1392	1439	1435	1649	1568	1205	1418	1800	1716	1381	1290	1147	1288	1236	1511	1320	918	931	1261	935	1151	1209	1490	1765	936	937	987	1049
ENSG00000083444.16	8476	8910	11036	5798	7522	6259	8161	7615	8953	8779	7991	9404	10073	8656	11103	7821	6739	7371	10118	8624	10234	9025	9423	10492	12900	13973	10855	12584	17399	15613	10643	10812	8506	9882	9377	10073	13239	9611	9696	12764	11482	10814	12289	13987	14179	9772	8962	10870	10176
ENSG00000116688.16	2952	3034	3873	3227	4240	3543	3129	3036	3506	2617	3096	2649	2665	2460	2987	3510	3036	3154	3341	2707	3240	3199	3207	3566	2467	2880	2163	3443	4410	4252	3345	3146	2514	3058	3027	3172	3251	2184	2369	3012	2569	2656	2364	2711	2624	2161	2217	2668	2297
ENSG00000270914.1	0	0	0	0	0	1	0	0	0	0	1	0	0	0	0	0	0	0	0	0	0	0	0	0	0	0	0	0	0	0	0	0	0	0	0	0	0	0	1	0	0	0	0	0	0	0	0	0	0
ENSG00000116691.10	362	399	511	382	499	396	305	330	387	299	481	324	409	298	455	407	275	305	369	295	348	480	440	525	310	240	206	219	313	243	288	398	350	364	311	361	310	277	297	290	275	274	383	444	579	345	312	354	391
ENSG00000202461.1	2	0	2	0	2	1	1	0	4	1	1	0	0	0	3	2	0	2	2	1	1	1	3	0	0	1	1	0	0	1	2	4	0	1	0	1	0	3	0	0	0	4	0	3	3	1	1	2	2
ENSG00000276869.1	0	0	0	0	0	0	0	0	0	0	0	0	0	0	0	0	0	0	0	0	0	0	0	0	0	0	0	0	0	0	0	0	0	0	0	0	0	0	0	0	0	0	0	0	0	0	0	0	0
ENSG00000243539.3	0	0	0	0	0	0	0	0	0	0	0	0	0	0	0	0	0	0	0	0	0	0	0	0	0	0	0	0	0	0	0	0	0	0	0	0	0	0	0	0	0	0	0	0	0	0	0	0	0
ENSG00000120949.14	4	5	2	0	1	0	1	2	2	3	2	0	1	4	2	2	0	1	4	0	0	0	1	0	0	0	0	1	0	4	0	0	4	1	0	4	0	1	0	1	2	1	2	4	5	3	0	0	2
ENSG00000201135.1	0	0	0	0	0	0	0	0	0	0	0	0	0	0	0	0	0	0	0	0	0	0	0	0	0	0	0	0	0	0	0	0	0	0	0	0	0	0	0	0	0	0	0	0	0	0	0	0	0
ENSG00000227875.2	0	0	0	0	0	0	0	0	0	0	0	0	0	0	0	0	0	0	0	0	0	0	0	0	0	0	0	0	0	0	0	0	0	0	0	0	0	0	0	0	0	0	0	0	0	0	0	0	0
ENSG00000283789.1	0	0	0	0	0	0	0	0	0	0	0	0	0	0	0	0	0	0	0	0	0	0	0	0	0	0	0	0	0	0	0	0	0	0	0	0	0	0	0	0	0	0	0	0	0	0	0	0	0
ENSG00000028137.18	287	283	378	120	199	160	87	91	94	138	144	166	93	66	113	156	112	149	153	120	159	325	330	357	101	102	93	300	403	362	265	288	216	202	245	204	200	140	167	213	221	233	174	205	202	135	136	175	106
ENSG00000263676.1	0	0	0	0	0	0	0	0	0	0	0	0	0	0	0	0	0	0	0	0	0	0	0	0	0	0	0	0	0	0	0	0	0	0	0	0	0	0	0	0	0	1	0	0	0	0	0	0	0
ENSG00000225196.2	0	0	0	0	0	0	0	0	0	0	0	0	0	0	0	0	0	0	0	0	0	0	0	0	0	0	0	0	0	0	0	0	0	0	0	0	0	0	0	0	0	0	0	0	0	0	0	0	0
ENSG00000252969.1	0	0	0	0	0	0	0	0	0	0	0	0	0	0	0	0	0	0	0	0	0	0	0	0	0	0	0	0	0	0	0	0	0	0	0	0	0	0	0	0	0	0	0	0	0	0	0	0	0
ENSG00000048707.14	773	778	1016	792	995	800	969	872	951	953	726	897	919	866	1199	1081	862	1001	1178	934	1036	907	979	1039	733	1205	974	1134	1365	1439	1124	1081	818	967	923	843	1295	951	999	1140	920	978	1134	1096	704	896	939	1098	946
ENSG00000239149.1	0	4	0	5	0	1	0	0	0	1	0	1	0	0	0	0	1	2	0	1	0	2	4	5	1	0	1	0	0	2	1	3	0	0	1	2	0	2	0	0	0	0	2	4	3	0	3	0	0
ENSG00000229484.1	0	0	0	0	0	0	0	0	0	0	0	0	0	0	0	0	0	0	0	0	0	0	0	0	0	0	0	0	0	0	0	0	0	0	0	0	0	0	0	0	0	0	0	0	0	0	0	0	0
ENSG00000162496.8	186	223	288	829	1063	796	623	584	915	989	1206	1050	1580	1214	1543	734	604	651	813	797	818	566	524	696	416	301	217	40	61	66	318	358	348	484	524	512	1719	1278	1134	2389	2278	1997	2270	2840	3450	1029	946	1085	931
ENSG00000221340.1	1	0	0	0	1	3	0	0	0	0	0	1	0	4	2	0	0	0	1	2	0	0	1	0	1	1	1	0	0	0	0	0	0	1	3	1	1	3	0	4	1	4	4	0	6	1	0	0	1
ENSG00000276830.1	0	0	0	2	3	0	0	1	0	1	0	3	1	0	0	0	0	0	0	0	0	0	0	0	0	0	0	0	0	0	0	0	0	1	2	0	0	1	0	1	0	2	1	1	0	0	3	1	2
ENSG00000272482.1	0	2	4	17	24	19	14	4	10	21	25	12	43	22	38	18	10	18	19	14	17	9	14	26	6	5	6	0	2	2	12	16	6	18	14	7	66	32	31	68	44	70	56	77	86	30	23	23	19
ENSG00000204518.2	0	0	0	0	1	0	0	0	0	0	0	0	0	0	1	0	0	0	0	0	0	0	0	0	0	0	0	0	0	0	2	0	0	0	0	0	0	2	0	0	0	0	0	0	0	0	0	0	0
ENSG00000226166.2	0	0	0	0	0	0	0	0	0	0	0	0	0	0	0	0	0	0	0	0	0	0	0	0	0	0	0	0	0	0	0	0	0	0	0	0	0	0	0	0	0	0	0	0	0	0	0	0	0
ENSG00000188984.11	0	0	0	0	0	0	0	0	0	0	0	0	0	0	0	0	0	0	0	0	0	0	0	0	0	0	0	0	0	0	0	0	0	0	0	0	0	0	0	0	0	0	1	0	0	0	0	0	0
ENSG00000157330.9	0	0	0	0	0	0	0	0	0	3	0	3	4	2	0	0	0	0	0	0	0	0	0	0	0	0	0	0	0	0	0	3	0	0	0	0	2	4	0	4	1	1	1	3	3	1	4	4	2
ENSG00000116726.4	0	0	0	0	0	0	0	0	0	0	0	0	0	0	0	0	0	0	0	0	0	0	0	0	0	0	0	0	3	0	0	0	0	0	0	1	0	0	0	0	0	0	0	0	0	0	0	0	0
ENSG00000116721.9	0	0	0	0	0	0	0	0	0	3	0	0	0	0	0	0	0	0	0	0	0	1	2	1	0	0	0	1	4	0	0	1	0	0	2	0	1	0	0	0	1	0	0	0	0	0	0	0	0
ENSG00000228338.1	0	0	0	0	0	0	0	0	0	0	0	0	0	0	0	0	0	0	0	0	0	0	0	0	0	0	0	0	0	0	0	0	0	0	0	0	0	0	0	0	0	0	0	0	0	0	0	0	0
ENSG00000239810.3	0	0	0	0	0	0	0	0	0	0	0	0	0	0	0	0	0	0	0	0	0	0	0	0	0	0	0	0	1	0	0	0	0	0	0	0	0	0	0	0	0	0	0	0	0	0	0	0	0
ENSG00000231103.2	0	0	0	0	0	0	0	0	0	0	0	0	0	0	0	0	0	0	0	0	0	0	0	0	0	0	0	0	0	0	0	0	0	0	0	0	0	0	0	0	0	0	0	0	0	0	0	0	0
ENSG00000179172.9	0	0	4	4	1	2	1	0	0	1	0	1	2	0	4	4	0	1	0	0	0	0	0	0	2	0	1	1	1	0	2	1	0	2	0	1	0	0	0	1	0	4	0	0	1	1	0	0	0
ENSG00000120952.4	0	0	0	0	0	0	0	0	0	0	0	0	0	0	0	0	0	0	0	0	0	0	0	0	0	0	0	0	3	0	0	0	0	0	0	0	0	0	0	0	0	0	0	0	0	0	0	0	0
ENSG00000243073.3	0	0	0	0	0	0	0	0	0	0	0	0	0	0	0	0	0	0	0	0	0	0	0	0	0	0	0	0	0	0	0	0	0	0	0	0	0	0	0	0	0	0	0	0	0	0	0	0	0
ENSG00000187545.5	0	0	0	0	0	0	0	0	0	0	0	0	0	0	0	0	0	0	0	0	0	0	0	0	0	0	0	0	0	0	0	0	0	0	0	0	0	0	0	0	0	0	0	0	0	0	0	0	0
ENSG00000204510.5	0	0	0	0	0	0	0	0	0	0	0	0	0	0	0	0	0	0	0	0	0	0	0	0	0	0	0	0	0	0	0	0	0	0	0	0	0	0	0	0	0	0	0	0	0	0	0	0	0
ENSG00000207434.1	0	0	0	0	0	0	0	0	0	0	0	0	0	0	0	0	0	0	0	0	0	0	0	0	0	0	0	0	0	0	0	0	0	0	0	0	0	0	0	0	0	0	0	0	0	0	0	0	0
ENSG00000234064.1	0	0	0	0	0	0	0	0	0	0	0	0	0	0	0	0	0	0	0	0	0	0	0	0	0	0	0	0	0	0	0	0	0	0	0	0	0	0	0	0	0	0	0	0	0	0	0	0	0
ENSG00000232423.6	0	0	0	0	0	0	0	0	0	0	0	0	0	0	0	0	0	0	0	0	0	0	0	0	0	0	0	0	0	0	0	0	0	0	0	0	0	0	0	0	0	0	0	0	0	0	0	0	0
ENSG00000274178.2	0	0	0	0	0	0	0	0	0	0	0	0	0	0	0	0	0	0	0	0	0	0	0	0	0	0	0	0	0	0	0	0	0	0	0	0	0	0	0	0	0	0	0	0	0	0	0	0	0
ENSG00000274764.5	0	0	0	0	0	0	0	0	0	0	0	0	0	0	0	0	0	0	0	0	0	0	0	0	0	0	0	0	0	0	0	0	0	0	0	0	0	0	0	0	0	0	0	0	0	0	0	0	0
ENSG00000277058.2	0	0	0	0	0	0	0	0	0	0	0	0	0	0	0	0	0	0	0	0	0	0	0	0	0	0	0	0	0	0	0	0	0	0	0	0	0	0	0	0	0	0	0	0	0	0	0	0	0
ENSG00000229571.7	0	0	0	0	0	0	0	0	0	0	0	0	0	0	0	0	0	0	0	0	0	0	0	0	0	0	0	0	0	0	0	0	0	0	0	0	0	0	0	0	0	0	0	0	0	0	0	0	0
ENSG00000277862.1	0	0	0	0	0	0	0	0	0	0	0	0	0	0	0	0	0	0	0	0	0	0	0	0	0	0	0	0	0	0	0	0	0	0	0	0	0	0	0	0	0	0	0	0	0	0	0	0	0
ENSG00000236179.1	0	0	0	0	0	0	0	0	0	0	0	0	0	0	0	0	0	0	0	0	0	0	0	0	0	0	0	0	0	0	0	0	0	0	0	0	0	0	0	0	0	0	0	0	0	0	0	0	0
ENSG00000275774.2	0	0	0	0	0	0	0	0	0	0	0	0	0	0	0	0	0	0	0	0	0	0	0	0	0	0	0	0	0	0	0	0	0	0	0	0	0	0	0	0	0	0	0	0	0	0	0	0	0
ENSG00000229978.1	0	0	0	0	0	0	0	0	0	0	0	0	0	0	0	0	0	0	0	0	0	0	0	0	0	0	0	0	0	0	0	0	0	0	0	0	0	0	0	0	0	0	0	0	0	0	0	0	0
ENSG00000233336.1	0	0	0	0	0	0	0	0	0	0	0	0	0	0	0	0	0	0	0	0	0	0	0	0	0	0	0	0	0	0	0	0	0	0	0	0	0	0	0	0	0	0	0	0	0	0	0	0	0
ENSG00000280267.4	0	0	0	0	0	0	0	0	0	0	0	0	0	0	0	0	0	0	0	0	0	0	0	0	0	0	0	0	0	0	0	0	0	0	0	0	0	0	0	0	0	0	0	0	0	0	0	0	0
ENSG00000179412.10	0	0	0	0	0	0	0	0	0	0	0	0	0	0	0	0	0	0	0	0	0	0	1	0	0	0	0	0	0	0	0	0	0	0	0	0	0	0	0	0	0	0	0	0	0	0	0	0	0
ENSG00000204505.4	0	0	0	0	0	0	0	0	0	0	0	0	0	0	0	0	0	0	0	0	0	0	0	0	0	0	0	0	0	0	0	0	0	0	0	0	0	0	0	0	0	0	0	0	0	0	0	0	0
ENSG00000279169.2	0	0	0	0	0	0	0	0	0	0	0	0	0	0	0	0	0	0	0	0	0	0	0	0	0	0	0	0	0	0	0	0	0	0	0	0	0	0	0	0	0	0	0	0	0	0	0	0	0
ENSG00000279804.2	0	0	0	0	0	0	0	0	0	0	0	0	0	0	0	0	0	0	0	0	0	0	0	0	0	0	0	0	0	0	0	0	0	0	0	0	0	0	0	0	0	0	0	0	0	0	0	0	0
ENSG00000250894.1	0	0	0	0	0	0	0	0	0	0	0	0	0	0	0	0	0	0	0	0	0	0	0	0	0	0	0	0	0	0	0	0	0	0	0	0	0	0	0	0	0	0	0	0	0	0	0	0	0
ENSG00000270601.4	0	0	0	0	0	0	0	0	0	0	0	0	0	0	0	0	0	0	0	0	0	0	0	0	0	0	0	0	0	0	0	0	0	0	0	0	0	0	0	0	0	0	0	0	0	0	0	0	0
ENSG00000231219.1	0	0	0	0	0	0	0	0	0	0	0	0	0	0	0	0	0	0	0	0	0	0	0	0	0	0	0	0	0	0	0	0	0	0	0	0	0	0	0	0	0	0	0	0	0	0	0	0	0
ENSG00000207511.1	0	0	0	0	0	0	0	0	0	0	0	0	0	0	0	0	0	0	0	0	0	0	0	0	0	0	0	0	0	0	0	0	0	0	0	0	0	0	0	0	0	0	0	0	0	0	0	0	0
ENSG00000182330.10	0	0	0	0	0	0	0	0	0	0	0	0	0	0	0	0	0	0	0	0	0	0	0	0	0	0	0	0	0	0	0	0	0	0	0	0	0	0	0	0	0	0	0	0	0	0	0	0	0
ENSG00000237700.2	0	0	0	0	0	0	0	0	0	0	0	0	0	0	0	0	0	0	0	0	0	0	0	0	0	0	0	0	0	0	0	0	0	0	0	0	0	0	0	0	0	0	0	0	0	0	0	0	0
ENSG00000204501.7	0	0	0	0	0	0	0	0	0	0	0	0	0	0	0	0	0	0	0	0	0	0	0	0	0	0	0	0	0	0	0	0	0	0	0	0	0	0	0	0	0	0	0	0	0	0	0	0	0
ENSG00000228229.2	0	0	0	0	0	0	0	0	0	0	0	0	0	0	0	0	0	0	0	0	0	0	0	0	0	0	0	0	0	0	0	0	0	0	0	0	0	0	0	0	0	0	0	0	0	0	0	0	0
ENSG00000204481.7	0	0	0	0	0	0	0	0	0	0	0	0	0	0	0	0	0	0	0	0	0	0	0	0	0	0	0	0	0	0	0	0	0	0	0	0	0	0	0	0	0	0	0	0	0	0	0	0	0
ENSG00000204480.7	0	0	0	0	0	0	0	0	0	0	0	0	0	0	0	0	0	0	0	0	0	0	0	0	0	0	0	0	0	0	0	0	0	0	0	0	0	0	0	0	0	0	0	0	0	0	0	0	0
ENSG00000204479.4	0	0	0	0	0	0	0	0	0	0	0	0	0	0	0	0	0	0	0	0	0	0	0	0	0	0	0	0	0	0	0	0	0	0	0	0	0	0	0	0	0	0	0	0	0	0	0	0	0
ENSG00000204478.9	0	0	0	0	0	0	0	0	0	0	0	0	0	0	0	0	0	0	0	0	0	0	0	0	0	0	0	0	0	0	0	0	0	0	0	0	0	0	0	0	0	0	0	0	0	0	0	0	0
ENSG00000162494.5	0	0	0	0	0	0	0	0	0	0	0	0	0	0	0	0	0	0	0	0	0	0	0	0	0	0	0	0	0	0	0	0	0	0	0	0	0	0	0	0	0	0	0	0	0	0	0	0	0
ENSG00000259961.1	0	0	0	0	0	0	0	0	0	0	0	0	0	0	0	0	0	0	0	0	0	0	0	0	0	0	0	0	0	0	0	0	0	0	0	0	0	0	0	0	0	0	0	0	0	0	0	0	0
ENSG00000215909.3	0	0	0	0	0	0	0	0	0	0	0	0	0	0	0	0	0	0	0	0	0	0	0	0	0	0	0	0	0	0	0	0	0	0	0	0	0	0	0	0	0	0	0	0	0	0	0	0	0
ENSG00000162493.16	18	13	10	54	48	48	99	87	121	167	165	200	115	101	104	119	105	101	125	115	110	312	347	346	112	77	68	9	17	7	20	15	13	157	161	147	1815	1259	1423	296	230	245	402	578	534	890	830	926	507
ENSG00000222952.1	0	0	0	0	0	0	0	0	0	0	0	0	0	0	0	0	0	0	0	0	0	0	0	0	0	0	0	0	0	0	0	0	0	0	0	0	0	0	0	0	0	0	0	0	0	0	0	0	0
ENSG00000237445.2	0	0	0	0	0	0	0	0	0	1	0	0	0	0	0	0	0	0	0	0	0	0	0	0	0	0	0	0	0	0	0	0	0	0	0	0	0	0	0	0	0	0	0	0	0	1	0	0	0
ENSG00000253085.1	0	0	0	0	0	0	0	0	0	0	0	0	0	0	0	0	0	0	0	0	0	0	0	0	0	0	0	0	0	1	0	0	0	0	0	0	0	0	0	0	0	0	0	0	0	0	0	0	0
ENSG00000116731.22	782	700	997	852	1090	922	831	777	966	882	533	896	892	894	1099	869	825	826	877	774	836	1102	1198	1249	957	1245	897	680	949	928	1241	1201	887	1118	1040	1018	1708	1234	1368	1223	1030	970	1263	1429	1013	1126	1112	1413	1105
ENSG00000189337.16	311	332	427	488	685	540	401	312	379	438	376	475	439	389	529	811	666	750	498	469	499	563	682	662	688	686	555	464	617	537	525	553	506	547	504	594	265	172	223	306	266	235	341	373	328	204	207	245	182
ENSG00000252151.1	0	0	0	0	0	0	0	0	0	0	0	0	0	0	0	0	0	0	0	0	0	0	0	0	0	0	0	0	0	0	0	0	0	0	0	0	0	0	0	0	0	0	0	0	0	0	0	0	0
ENSG00000231606.1	0	0	0	0	0	0	0	0	0	0	0	0	0	0	0	0	0	0	0	0	0	0	0	0	0	0	0	0	0	0	0	0	0	0	0	0	0	0	0	0	0	0	0	0	0	0	0	0	0
ENSG00000234593.2	0	0	0	1	0	0	0	0	0	0	0	0	0	0	0	0	0	0	0	0	0	1	0	0	0	0	0	0	0	0	0	0	0	0	0	1	0	0	0	0	0	0	0	0	0	0	0	0	0
ENSG00000235829.1	0	0	0	0	0	0	0	0	0	0	0	0	0	0	0	0	0	0	0	0	0	0	0	0	0	0	0	0	0	0	0	0	0	0	0	0	0	0	0	0	0	0	0	0	0	0	0	0	0
ENSG00000175147.11	1	2	5	1	1	0	0	0	0	0	0	0	0	0	0	0	0	0	2	0	0	0	0	0	1	2	0	0	0	0	0	1	0	2	0	0	0	0	0	0	0	1	0	2	0	1	0	0	0
ENSG00000171729.13	435	408	551	358	489	369	50	59	87	77	59	58	67	25	46	71	82	71	126	120	148	147	152	144	108	81	71	88	152	104	40	46	32	84	83	91	38	17	31	22	22	18	38	36	39	36	17	26	16
ENSG00000204464.7	0	0	0	0	0	0	0	0	0	0	0	0	0	0	0	0	0	0	0	0	0	0	1	0	0	0	0	0	0	0	0	0	0	0	0	0	0	0	0	0	0	0	0	0	0	0	0	0	0
ENSG00000215720.4	0	0	0	0	0	0	0	0	0	0	0	0	0	0	0	0	0	0	0	0	0	0	0	0	0	0	0	0	0	0	0	0	0	0	0	0	0	0	0	0	0	0	0	0	0	0	0	0	0
ENSG00000278480.1	1	0	0	1	2	0	0	0	0	0	0	0	0	0	0	0	0	0	1	0	0	0	0	0	0	0	2	0	0	0	0	0	0	0	0	0	0	0	0	0	0	0	0	0	0	0	0	0	0
ENSG00000142621.19	4	1	6	0	0	3	4	0	2	6	6	7	2	0	7	3	4	2	4	2	1	16	37	30	29	57	35	12	0	12	9	2	4	11	14	17	24	15	15	25	23	24	59	36	49	32	26	29	32
ENSG00000233485.1	0	0	0	0	0	0	0	0	0	0	0	0	0	0	0	0	0	0	0	0	0	0	0	0	0	0	0	0	0	0	0	0	3	0	0	0	0	0	0	0	0	0	0	1	0	0	0	0	0
ENSG00000236045.1	0	0	0	0	0	0	0	0	0	0	0	0	0	0	0	0	0	2	0	0	0	2	6	2	3	2	1	0	0	1	1	0	0	0	3	0	0	0	2	4	2	1	0	1	3	0	1	3	4
ENSG00000228140.1	5	4	4	1	0	0	3	0	0	0	5	0	1	1	2	2	1	1	0	1	4	2	1	0	1	0	1	0	1	0	3	2	1	0	0	1	4	0	3	0	0	2	0	0	4	1	0	0	0
ENSG00000142634.12	1628	1786	2176	1509	2089	1658	1415	1335	1542	821	1390	926	1208	980	1222	1590	1406	1461	1421	1104	1557	1289	1475	1430	879	863	647	1376	1631	1545	759	798	620	1001	906	1146	1140	827	822	957	823	911	762	969	1328	801	726	936	700
ENSG00000162438.11	4	1	0	2	0	0	0	2	0	0	2	0	1	0	0	0	0	0	0	0	0	1	1	1	2	0	0	0	0	0	1	0	0	0	0	2	0	0	1	0	2	0	0	0	0	0	0	0	0
ENSG00000142615.7	0	0	0	1	0	0	0	0	0	0	0	0	0	0	0	0	0	0	0	0	0	0	0	0	0	0	0	0	0	0	0	0	0	0	0	0	0	0	0	0	0	0	0	0	0	0	0	0	0
ENSG00000215704.9	0	0	0	1	3	1	0	0	1	2	1	1	1	1	0	0	1	1	0	1	0	2	0	0	1	1	1	1	0	0	0	2	0	0	0	0	0	2	0	1	0	0	1	0	0	2	0	1	0
ENSG00000132906.17	114	90	141	171	212	181	107	135	137	170	191	136	206	166	209	169	133	148	193	157	208	184	187	183	205	192	160	210	248	243	221	220	159	193	175	205	119	112	116	183	151	148	170	199	233	169	145	185	144
ENSG00000116138.12	466	454	578	385	528	441	470	486	603	423	340	477	437	416	528	440	431	449	525	453	530	454	439	513	554	677	581	467	617	668	529	490	440	506	409	481	582	411	356	492	437	412	454	470	422	452	458	461	410
ENSG00000251866.1	0	0	0	0	0	0	0	0	0	0	0	0	0	0	0	0	0	0	0	0	0	0	0	1	0	0	0	0	0	0	0	0	0	0	0	0	0	0	0	0	0	0	0	0	0	0	0	0	0
ENSG00000272510.1	0	0	0	0	0	0	0	0	0	0	0	0	0	0	0	0	0	0	0	0	0	0	0	0	0	0	0	0	0	0	0	0	0	0	0	0	0	0	0	0	0	0	0	0	0	0	0	0	0
ENSG00000116771.5	22	24	18	34	39	54	15	14	23	17	24	24	25	27	36	16	18	13	31	26	23	13	22	20	17	11	18	27	21	23	18	23	7	25	13	27	27	29	29	66	42	34	31	45	51	40	44	44	8
ENSG00000237301.1	0	2	1	1	6	1	3	4	4	3	1	4	0	2	0	4	5	0	0	1	0	3	4	1	4	3	5	1	4	3	1	5	3	2	6	2	2	1	1	1	1	1	2	0	0	2	0	4	0
ENSG00000235084.3	3	7	8	6	11	5	0	1	5	4	4	1	9	0	3	2	0	5	2	0	2	7	7	1	2	14	0	4	4	2	1	2	1	3	6	3	1	2	0	7	4	3	1	1	8	6	3	8	1
ENSG00000252417.1	0	0	0	0	0	0	0	0	0	0	0	0	0	0	0	0	0	0	0	0	0	0	0	0	0	0	0	0	0	0	0	0	0	0	0	0	0	0	0	0	0	0	0	0	0	0	0	0	0
ENSG00000236500.1	0	0	0	0	0	0	0	0	0	0	0	0	0	0	0	0	0	0	0	0	0	0	0	0	0	0	0	0	0	0	0	0	0	0	0	0	0	0	0	0	0	0	0	0	0	0	0	0	0
ENSG00000197312.11	498	450	571	489	623	482	465	399	524	525	493	472	505	442	608	521	468	510	545	507	564	521	571	569	481	539	469	469	700	663	551	495	410	566	485	483	613	432	454	531	431	470	487	529	413	450	502	512	442
ENSG00000215695.1	0	0	0	0	0	0	0	0	0	0	0	0	0	0	0	0	0	0	0	0	0	0	0	0	0	0	0	0	0	0	0	0	0	0	0	0	0	0	0	0	0	0	0	0	0	0	0	0	0
ENSG00000271742.1	0	0	0	0	0	0	0	0	0	0	0	0	0	0	0	0	0	0	0	0	0	0	0	0	0	0	0	0	0	0	0	0	0	0	1	0	0	0	0	0	0	0	0	0	0	0	0	0	0
ENSG00000116786.12	1927	2059	2578	2239	3005	2463	2409	2246	2603	2056	1812	2199	2374	2043	2560	2990	2510	2830	3111	2465	3098	2561	2700	2951	3624	4458	3359	3325	4275	3789	2827	2829	2294	2891	2764	2921	3100	2309	2302	2715	2419	2211	2490	3015	2933	2410	2275	2736	2085
ENSG00000237938.5	10	9	9	5	16	17	12	6	11	13	16	8	30	5	10	11	8	7	12	2	3	7	10	14	10	13	11	7	4	9	5	12	11	11	6	6	14	6	16	12	5	2	10	9	2	9	18	14	7
ENSG00000162461.7	1	11	9	9	17	5	5	6	16	10	3	8	15	16	17	11	7	2	17	18	16	18	17	19	12	19	17	5	7	13	15	10	8	5	12	8	14	11	2	7	13	5	7	8	6	11	21	12	17
ENSG00000224459.1	0	0	0	4	0	0	0	0	0	0	0	0	0	0	0	0	0	0	0	0	1	0	0	0	0	0	0	0	0	0	0	0	0	0	0	0	0	0	0	0	0	0	0	0	0	0	0	0	0
ENSG00000162460.6	0	0	0	1	0	0	0	0	0	0	0	0	0	0	0	0	0	0	0	0	0	0	0	0	1	0	0	0	0	0	0	1	0	0	0	0	0	0	0	1	0	0	0	0	0	0	0	0	0
ENSG00000162458.12	2586	2687	3336	3655	4663	3967	2368	2177	2629	1834	2251	2048	2400	1974	2578	1734	1374	1378	2143	1858	2215	2289	2411	2644	2077	2202	1625	2833	3720	3392	1992	2245	1794	1639	1568	1681	2205	1498	1586	2044	1851	1718	2545	2876	3052	1951	1790	2211	1673
ENSG00000224321.1	4	0	3	2	5	5	2	6	1	8	0	4	5	5	3	1	7	1	7	1	0	11	3	5	1	2	0	1	1	3	3	2	3	1	3	2	4	0	1	2	1	2	0	6	2	2	1	4	5
ENSG00000233954.6	11	12	27	7	21	20	9	4	7	9	18	11	13	8	17	10	9	6	12	12	9	0	2	3	20	10	8	21	20	23	16	7	7	4	15	14	13	8	3	8	13	5	11	6	18	6	10	9	7
ENSG00000178715.8	0	3	7	0	0	2	9	3	4	4	8	4	13	3	11	1	2	2	4	1	4	0	1	0	7	4	3	2	3	0	0	0	1	0	0	1	3	4	2	1	0	0	1	0	0	2	3	6	2
ENSG00000179743.4	39	49	43	79	75	74	44	35	53	40	60	46	36	40	48	47	38	33	45	38	43	48	44	55	21	38	12	33	45	53	53	54	50	48	37	46	31	28	27	41	27	28	39	40	51	37	31	37	37
ENSG00000065526.10	1154	1002	1434	1403	1857	1444	1362	1222	1393	1352	968	1363	1263	1225	1668	1510	1265	1318	1513	1137	1480	1421	1431	1604	652	1049	865	1157	1403	1352	1544	1619	1168	1336	1262	1228	1653	1236	1229	1441	1179	1197	1387	1276	724	1227	1371	1586	1362
ENSG00000270620.1	0	0	0	0	0	0	0	0	0	0	1	0	0	0	0	0	0	0	0	0	0	0	1	0	0	0	0	0	0	0	0	0	0	0	0	0	0	0	0	0	0	0	0	0	0	0	0	0	0
ENSG00000116809.11	715	828	947	617	807	845	622	515	616	547	562	604	597	521	653	624	459	572	595	545	598	666	681	732	430	529	428	505	615	601	685	674	570	651	607	687	640	455	478	551	525	516	548	650	746	564	532	681	623
ENSG00000234607.2	0	0	0	0	0	1	0	0	0	0	0	0	1	0	0	0	0	0	0	0	0	0	0	0	0	0	0	0	0	0	0	0	0	1	0	0	0	0	0	0	0	0	0	0	4	0	0	0	0
ENSG00000231353.1	0	0	0	0	0	0	0	0	0	0	0	0	0	0	0	0	0	0	0	0	0	0	0	0	0	0	0	0	0	0	0	0	0	0	0	0	0	0	0	0	0	0	0	0	0	0	0	0	0
ENSG00000275503.1	0	0	0	0	0	0	0	0	0	0	0	0	0	0	0	0	0	0	0	0	0	0	0	0	0	0	0	0	0	0	0	0	0	0	0	0	0	0	0	0	0	0	0	0	0	0	0	0	0
ENSG00000224966.4	0	0	0	0	0	0	0	0	0	0	0	0	0	0	0	0	0	0	0	0	0	0	0	0	0	0	0	0	0	0	0	0	0	0	0	0	0	0	0	0	0	0	0	0	0	0	0	0	0
ENSG00000183888.4	0	0	0	0	0	0	0	0	0	0	0	0	0	0	0	0	0	0	0	0	0	0	0	0	0	0	0	0	0	0	0	0	0	0	0	2	0	0	0	0	0	0	0	0	0	0	0	0	0
ENSG00000233078.1	0	0	0	0	0	0	0	0	0	0	0	0	0	0	0	0	0	0	0	0	0	0	0	0	0	0	0	0	0	0	0	0	0	0	0	0	0	0	0	0	0	0	0	0	0	0	0	0	0
ENSG00000173641.17	240	255	345	344	443	369	2840	2664	2804	915	306	750	1088	818	1070	4165	3067	3269	2149	1593	2105	1207	1274	1299	4120	4036	3014	4174	5020	5479	1772	1714	1615	1007	885	1027	1652	1202	1251	1668	1471	1448	1052	1084	1470	1343	1295	1823	465
ENSG00000186510.11	0	2	2	0	2	1	8	5	6	2	2	2	3	1	2	2	1	0	2	1	1	2	4	1	9	2	6	4	5	1	7	4	9	5	1	1	4	2	3	1	0	1	5	4	1	1	5	3	8
ENSG00000232456.1	1	3	0	0	0	3	0	0	1	1	0	2	0	2	5	0	1	0	2	2	3	2	0	0	1	0	0	1	0	4	0	2	1	0	0	0	0	0	1	0	0	0	0	0	1	0	0	0	1
ENSG00000184908.17	2	2	0	4	2	1	0	3	0	0	1	0	0	0	0	1	4	0	1	1	2	2	3	3	6	6	4	6	4	3	2	2	3	2	0	0	5	2	2	1	1	0	0	4	0	1	0	0	3
ENSG00000185519.8	30	20	30	20	31	29	32	25	58	17	22	15	54	35	47	56	64	40	15	10	18	19	21	19	15	28	22	58	71	81	14	10	12	16	14	14	14	9	7	5	7	7	5	8	7	2	2	8	17
ENSG00000142627.12	1805	1886	2485	1789	2383	1937	610	570	655	407	501	460	445	424	518	472	310	392	540	440	591	705	749	746	291	293	271	700	892	905	898	848	680	539	450	549	334	253	264	307	246	282	243	288	291	280	222	340	346
ENSG00000227959.1	10	5	10	4	12	10	0	4	0	1	3	1	2	0	5	1	4	5	7	2	2	3	7	4	6	3	1	3	4	5	8	5	11	1	0	3	2	0	3	2	6	0	1	5	5	0	2	2	7
ENSG00000224621.1	4	0	4	1	3	3	0	0	0	0	1	0	1	1	0	3	0	0	4	1	2	0	0	2	2	0	0	0	0	1	2	2	2	0	2	3	0	1	1	0	0	0	0	0	0	0	0	1	1
ENSG00000234166.1	0	0	0	0	0	0	0	0	0	0	0	0	0	0	0	0	0	0	0	0	0	0	0	0	0	0	0	0	0	0	0	0	0	0	0	0	0	0	0	0	0	0	0	0	0	0	0	0	0
ENSG00000142632.16	134	160	233	198	284	266	81	86	97	117	212	104	166	110	185	117	76	63	89	64	75	191	188	178	48	54	46	46	49	55	191	149	136	132	118	144	174	128	125	144	142	144	179	222	278	128	139	182	161
ENSG00000237276.8	12	18	20	26	20	16	20	23	29	36	24	28	33	21	16	31	20	16	19	13	21	47	42	49	33	34	14	14	43	14	23	40	30	16	31	51	54	44	23	26	32	31	63	40	56	33	29	27	45
ENSG00000132881.11	95	96	115	69	142	100	111	101	151	116	177	111	103	80	133	121	77	110	122	115	138	91	130	112	106	157	137	130	227	183	163	188	133	126	100	111	126	71	120	140	126	118	111	135	133	106	135	140	118
ENSG00000233929.1	0	0	0	0	0	0	0	0	0	0	4	0	0	0	0	0	1	0	0	0	0	0	0	0	3	1	0	0	2	0	1	0	0	0	0	0	0	0	0	0	0	2	2	1	0	0	0	0	0
ENSG00000037637.10	538	568	711	503	575	507	446	415	548	442	475	437	444	426	507	455	414	415	493	439	435	491	585	550	485	482	373	453	633	551	493	489	407	523	536	555	584	439	444	607	519	532	539	662	654	507	477	530	593
ENSG00000055070.16	3276	3520	4238	3635	4444	3726	2978	2621	3406	2380	1997	2541	2835	2396	3013	3249	2750	2883	2966	2363	3025	3300	3230	3647	2752	2786	2254	3277	4418	3834	3213	3474	2866	2946	2770	3142	3140	2347	2510	2992	2564	2438	2687	2938	3302	2404	2325	2776	2435
ENSG00000226457.1	3	0	1	1	0	0	2	0	0	0	1	0	0	0	5	5	1	0	0	0	2	0	2	0	0	0	0	0	0	2	0	1	1	0	1	1	0	0	1	1	0	0	0	0	0	1	0	0	1
ENSG00000187144.11	0	0	0	0	0	0	0	0	0	0	0	0	0	0	0	0	0	0	0	0	0	0	0	4	0	0	0	0	0	0	1	0	0	0	0	0	0	0	0	1	0	0	0	1	0	2	1	1	0
ENSG00000157191.19	1251	1404	1655	1501	1924	1524	1612	1575	1933	1206	1404	1196	1432	1258	1526	1717	1513	1510	1654	1251	1628	1504	1493	1791	2293	2091	1656	1905	2421	2425	1743	1614	1311	1542	1578	1605	1758	1197	1305	1611	1416	1429	1323	1557	1781	1121	1201	1344	1064
ENSG00000226029.1	4	12	18	3	6	2	6	4	3	7	10	8	8	7	10	7	5	14	4	6	9	9	11	12	12	11	7	15	7	21	9	16	13	9	14	10	13	6	12	11	2	3	2	4	2	5	6	7	9
ENSG00000080947.14	65	69	91	44	59	45	56	55	60	58	91	45	67	44	70	66	41	49	41	42	50	72	66	76	51	57	51	36	70	52	90	66	50	49	58	54	73	43	38	33	25	40	42	39	47	68	55	82	57
ENSG00000206652.1	0	0	0	0	0	0	0	0	0	0	0	0	0	0	0	0	0	0	0	0	0	0	0	0	0	0	0	0	0	0	0	0	0	0	2	0	0	0	0	0	0	0	0	0	0	1	0	0	0
ENSG00000261135.1	3	0	1	1	1	0	0	0	1	0	0	2	1	0	0	0	0	1	1	3	0	1	0	3	0	0	0	1	0	1	3	0	0	1	0	2	2	0	0	1	0	0	0	0	2	1	0	0	0
ENSG00000224174.2	0	0	0	0	0	0	0	1	0	0	0	0	0	0	4	0	0	0	0	0	0	0	0	0	0	0	0	0	0	0	0	0	0	0	0	0	0	0	0	0	0	0	0	0	0	0	0	0	1
ENSG00000233421.4	0	2	1	3	2	0	1	0	0	0	0	1	15	22	30	0	0	0	0	0	0	0	1	0	0	0	0	0	0	0	0	0	0	0	0	0	0	0	0	1	0	0	1	0	0	1	0	0	0
ENSG00000277344.1	0	0	0	0	0	0	0	0	0	0	0	0	0	0	0	0	0	0	0	0	0	0	0	0	0	0	0	0	0	0	0	0	0	0	0	0	0	0	0	0	0	0	0	0	0	0	0	0	0
ENSG00000225710.1	0	0	0	0	0	0	0	0	0	0	0	0	0	0	0	0	0	0	0	0	0	0	0	0	0	0	0	0	0	0	0	0	0	0	0	0	0	0	0	0	0	0	0	0	0	0	0	0	0
ENSG00000219481.10	656	584	780	653	851	753	908	814	943	739	765	754	908	916	1183	736	601	640	569	484	664	696	827	849	372	669	537	425	587	524	737	793	690	631	550	592	735	474	500	679	505	650	769	803	450	743	717	823	643
ENSG00000271732.1	0	0	1	0	1	0	0	0	0	0	0	1	0	3	1	0	0	0	0	0	0	0	5	0	1	0	0	0	0	0	0	0	0	0	0	0	1	0	0	0	0	0	0	2	1	0	1	0	0
ENSG00000215908.10	279	311	378	361	459	409	389	440	446	358	689	371	743	648	745	360	338	320	131	120	154	290	316	315	301	252	221	206	287	272	353	336	286	408	448	414	341	266	309	257	225	270	364	382	386	222	201	229	334
ENSG00000283773.1	0	0	0	0	0	0	0	0	0	0	0	0	0	0	0	0	0	0	0	0	0	0	0	0	0	0	0	0	0	0	0	0	0	0	0	0	0	0	0	0	0	0	0	0	0	0	0	0	0
ENSG00000186301.8	24	44	26	20	23	5	24	29	42	24	43	34	52	44	42	29	29	17	21	25	20	20	21	29	78	102	84	45	38	40	66	56	60	33	47	44	36	26	30	29	32	15	33	32	48	40	19	55	34
ENSG00000282143.1	0	0	0	0	0	0	0	0	0	0	0	0	0	3	2	0	0	0	0	0	0	0	0	0	0	0	0	0	0	0	0	0	0	0	0	0	0	0	0	0	0	0	0	1	0	0	0	0	1
ENSG00000207513.1	0	0	0	0	0	0	0	0	0	0	0	0	0	0	0	0	0	0	0	0	0	0	0	0	0	0	0	0	0	0	0	0	0	0	0	0	0	0	0	0	0	0	0	0	0	0	0	0	0
ENSG00000280114.1	0	0	0	0	0	0	0	0	0	0	0	0	0	0	0	0	0	0	0	0	0	0	0	0	0	0	0	0	0	0	0	0	0	0	0	0	0	0	0	0	0	0	0	0	0	0	1	0	0
ENSG00000236698.1	22	26	56	41	42	26	29	21	31	36	19	21	25	40	40	46	45	48	32	30	35	31	28	40	24	23	15	28	39	47	13	21	24	32	36	27	23	24	27	18	25	20	24	23	31	27	15	36	26
ENSG00000268869.5	0	0	0	0	0	0	0	0	0	0	0	0	0	0	0	0	0	0	0	0	0	0	0	0	0	0	0	0	0	0	0	0	0	0	0	0	0	0	0	0	0	0	0	0	0	0	0	0	0
ENSG00000279151.1	0	0	0	0	0	0	0	0	0	0	0	0	0	0	0	0	0	0	0	0	0	0	0	0	0	0	0	0	0	0	0	0	0	0	0	0	0	0	0	0	0	0	0	0	0	0	0	0	0
ENSG00000282740.1	0	0	0	0	0	0	0	0	0	0	0	0	0	0	0	0	0	0	0	0	0	0	0	0	0	0	0	0	0	0	0	0	0	0	0	0	0	0	0	0	0	0	0	0	0	0	0	0	0
ENSG00000058453.16	343	327	458	411	611	424	451	481	528	617	1436	607	858	713	917	568	441	468	546	534	652	572	577	632	385	510	380	464	508	436	655	638	526	627	496	536	736	575	511	579	521	515	760	846	1107	758	674	742	795
ENSG00000227684.2	0	0	1	0	1	0	0	0	0	0	0	0	0	0	0	0	0	0	0	0	0	1	0	2	0	0	0	0	0	0	0	0	0	0	0	0	0	0	0	0	0	0	0	2	0	0	0	0	0
ENSG00000207389.1	0	0	0	0	0	0	0	0	0	0	0	0	0	0	0	0	0	0	0	0	0	0	0	0	0	0	0	0	0	0	0	0	0	0	0	0	0	0	0	0	0	0	0	0	0	0	0	0	0
ENSG00000186715.10	10	5	3	0	0	0	13	25	6	13	34	19	17	13	11	14	7	4	12	9	8	2	9	4	23	12	13	7	2	2	3	14	7	0	3	3	0	10	0	3	2	0	2	4	20	12	9	13	7
ENSG00000223643.6	0	0	0	0	0	0	0	0	0	0	0	0	0	0	0	0	0	0	0	0	0	0	0	0	0	0	0	0	0	0	0	0	0	0	0	0	0	0	0	0	0	0	0	0	0	0	0	0	0
ENSG00000230239.1	0	0	0	0	0	0	0	0	0	0	0	0	0	0	0	0	0	0	0	0	0	0	0	0	0	0	0	0	0	0	0	0	0	0	0	0	0	0	0	0	0	0	0	0	0	0	0	0	0
ENSG00000263811.1	0	0	0	0	0	0	0	0	0	0	0	0	0	0	0	0	0	0	0	0	0	0	0	0	0	0	0	0	0	0	0	0	0	0	0	0	0	0	0	0	0	0	0	0	0	0	0	0	0
ENSG00000228549.3	0	0	1	0	3	2	1	1	2	1	1	1	38	53	51	1	0	0	0	0	1	0	0	0	0	1	0	0	0	0	2	0	0	1	1	0	1	0	0	0	0	0	1	0	0	0	0	1	0
ENSG00000277234.1	0	0	0	0	0	0	0	0	0	0	0	0	0	0	0	0	0	0	0	0	0	0	0	0	0	0	0	0	0	0	0	0	0	0	0	0	0	0	0	0	0	0	0	0	0	0	0	0	0
ENSG00000238142.1	1	5	2	0	1	1	0	4	2	5	3	1	4	0	7	3	1	0	1	2	5	3	2	3	3	7	2	1	4	2	1	1	6	0	0	3	1	4	0	0	4	0	2	1	6	3	1	2	1
ENSG00000235241.1	1	0	2	0	0	0	1	0	1	0	0	1	0	0	1	0	0	1	0	0	2	2	1	1	0	0	0	0	0	1	1	0	1	0	0	0	0	1	2	0	0	0	3	0	2	1	0	0	2
ENSG00000207005.1	0	0	0	2	1	0	2	2	0	0	0	0	0	0	0	0	0	0	0	0	0	0	0	0	0	0	0	0	0	0	2	0	0	0	0	0	0	0	0	0	0	0	0	0	0	0	0	0	0
ENSG00000272426.1	0	1	0	0	0	0	0	0	0	2	0	1	0	1	0	0	0	0	2	0	0	0	1	1	1	0	0	0	0	1	1	0	0	0	0	0	0	1	0	0	0	0	0	1	0	0	0	1	4
ENSG00000117122.13	1158	1249	1521	1687	1905	1648	2376	2114	3114	2677	2828	3086	2599	2085	2542	1954	1528	1746	1530	1435	1632	2622	2473	2615	2056	1756	1364	1655	2184	1837	2284	2396	2149	2614	2492	2833	4584	3321	3542	3543	3030	2546	3498	4092	5177	3509	3088	3580	4523
ENSG00000226526.1	6	2	2	5	7	6	6	4	8	4	9	6	7	6	3	4	1	3	5	3	1	4	6	4	8	9	2	11	14	12	4	3	4	8	4	6	12	10	3	5	10	12	7	14	5	6	11	6	16
ENSG00000159363.17	522	609	644	623	774	739	696	794	823	699	1195	685	753	578	732	687	667	623	781	570	779	865	926	1022	475	481	386	720	1011	949	756	751	641	650	565	649	933	587	645	977	883	816	693	817	964	601	567	692	649
ENSG00000117118.9	962	1050	1314	1209	1451	1178	944	936	997	828	1220	772	986	795	1022	1134	823	903	1023	875	1082	1044	1112	1114	1086	945	596	980	1336	1263	991	1060	828	901	863	1020	1041	776	767	968	899	873	891	993	1343	703	717	884	821
ENSG00000117115.12	0	2	0	18	18	7	2	1	3	2	0	1	0	0	2	4	3	3	2	1	0	8	17	6	9	2	9	19	15	21	21	18	10	0	2	0	2	2	3	0	0	0	3	0	0	0	0	0	2
ENSG00000204362.6	2	2	2	3	11	7	8	10	19	12	11	10	9	2	9	5	7	14	23	16	26	29	27	22	5	2	0	5	9	2	8	14	15	5	5	5	5	10	6	10	14	11	7	4	3	6	7	10	5
ENSG00000282843.1	0	0	0	0	0	0	0	0	0	0	0	0	0	0	0	0	0	0	0	0	0	0	0	0	0	0	0	0	0	0	0	0	0	0	0	0	0	0	0	0	0	0	0	0	0	0	0	0	0
ENSG00000142623.9	1	0	0	14	16	5	8	8	13	8	3	5	0	3	6	5	1	4	14	9	18	11	14	14	24	25	33	8	11	17	11	11	9	5	0	1	4	4	2	7	6	3	2	1	2	0	0	0	1
ENSG00000142619.4	1	0	1	0	2	1	0	1	0	0	0	0	0	0	0	0	0	0	0	0	1	0	0	0	9	12	9	6	5	4	1	0	0	0	0	2	0	1	0	0	1	0	0	0	0	0	2	0	0
ENSG00000266634.1	0	0	0	0	0	0	0	0	0	0	0	0	0	0	0	0	0	0	0	0	0	0	0	0	0	0	0	0	0	0	0	0	0	0	0	0	0	0	0	0	0	0	0	0	0	0	0	0	0
ENSG00000159339.13	0	0	0	0	0	0	0	0	0	0	0	0	0	0	0	0	0	0	0	0	0	0	0	0	0	0	0	0	0	0	0	0	0	0	0	0	0	0	0	0	0	0	0	0	0	0	0	0	0
ENSG00000276747.1	0	0	0	0	0	0	0	0	0	0	0	0	0	0	0	0	0	0	0	0	0	0	0	0	0	0	0	0	0	0	0	0	0	0	0	0	0	0	0	0	0	0	0	0	0	0	0	0	0
ENSG00000227751.1	0	0	0	0	0	0	0	0	0	0	0	0	0	0	0	0	0	0	0	0	0	0	0	0	0	0	0	0	0	0	0	0	0	0	0	0	0	0	0	0	0	0	0	0	0	0	0	0	0
ENSG00000179051.13	1542	1575	2039	1625	2279	1864	1320	1292	1529	1200	1799	1301	1306	1099	1464	1313	1179	1223	1325	1136	1384	1571	1652	1727	854	854	736	747	1007	966	1153	1068	961	1332	1379	1351	1709	1161	1301	1315	1080	1151	1250	1417	1536	1386	1382	1667	1669
ENSG00000074964.16	483	454	578	454	610	519	705	666	774	656	969	620	759	577	718	891	743	860	755	623	764	986	1037	1033	983	1222	909	984	1303	1245	801	846	644	741	686	787	806	518	548	684	595	686	677	644	700	582	573	717	464
ENSG00000236648.1	0	0	0	0	0	0	0	0	0	0	0	0	0	0	0	0	0	0	0	0	0	0	0	0	0	0	0	0	0	1	0	0	0	0	0	0	0	0	0	0	0	0	0	0	0	0	0	0	0
ENSG00000117148.7	0	2	8	4	2	1	1	0	3	0	0	0	2	3	1	1	3	1	1	2	1	2	0	1	0	2	0	2	2	3	5	1	1	2	0	1	1	0	1	1	0	1	1	3	1	0	0	0	2
ENSG00000284653.1	0	0	0	0	0	0	0	0	0	0	0	0	0	0	0	0	0	0	0	0	0	0	0	0	0	0	0	0	0	0	0	0	0	0	0	0	0	0	0	0	0	0	0	0	0	0	0	0	0
ENSG00000261781.1	0	0	0	0	0	0	0	0	0	0	0	0	0	0	0	0	0	0	0	0	0	0	0	0	0	0	0	0	0	0	0	0	0	0	0	0	0	0	0	0	0	0	0	0	0	0	0	0	0
ENSG00000117154.11	0	0	0	0	0	0	0	0	0	0	0	0	0	0	0	0	0	0	0	0	0	0	0	0	0	0	0	0	0	0	0	0	0	0	0	0	0	0	0	0	0	0	0	0	0	0	0	0	0
ENSG00000280222.1	0	0	0	0	0	0	0	0	0	0	0	0	0	0	0	0	0	0	0	0	0	0	0	0	0	0	0	0	0	0	0	0	0	0	0	0	0	0	0	0	0	0	0	0	0	0	0	0	0
ENSG00000230035.2	0	0	0	0	0	0	0	0	0	0	0	0	0	0	0	0	0	0	0	0	0	0	0	0	0	0	0	0	0	0	0	0	0	0	0	0	0	0	0	0	0	0	0	0	0	0	0	0	0
ENSG00000225387.1	0	0	0	0	0	0	0	0	0	0	0	0	0	0	0	0	0	0	0	0	0	0	0	0	0	0	0	0	0	0	0	0	0	0	0	0	0	0	0	0	0	0	0	0	0	0	0	0	0
ENSG00000179023.8	0	0	0	0	0	0	0	0	0	0	0	0	0	0	0	0	0	0	0	0	0	0	0	0	0	0	0	0	0	0	0	0	0	0	0	0	0	0	0	0	0	0	0	0	0	0	0	0	0
ENSG00000235282.3	0	0	0	0	0	0	0	0	0	0	0	0	0	0	0	0	0	0	0	0	0	0	0	0	0	0	0	0	0	0	0	0	0	0	0	0	0	0	0	0	0	0	0	0	0	0	0	0	0
ENSG00000225478.2	0	0	0	0	0	0	0	0	0	0	0	0	0	0	0	0	0	0	0	0	0	0	0	0	0	0	0	0	0	0	0	0	0	0	0	0	0	0	0	0	0	0	0	0	0	0	0	0	0
ENSG00000009709.11	0	0	0	0	0	0	0	0	0	0	0	0	0	0	0	0	0	0	0	0	0	0	0	0	0	0	0	0	0	0	0	0	0	0	0	0	0	0	0	0	0	0	0	0	0	0	0	0	0
ENSG00000179002.5	0	0	0	0	0	0	0	0	0	0	0	0	0	0	0	0	0	0	0	0	0	0	0	0	0	0	0	0	0	0	0	0	0	0	0	0	0	0	0	0	0	0	0	0	0	0	0	0	0
ENSG00000255275.3	0	0	0	0	0	0	0	0	0	0	0	0	0	0	0	0	0	0	0	0	0	0	0	0	0	0	0	0	0	0	0	0	0	0	0	0	0	0	0	0	0	0	0	0	0	0	0	0	0
ENSG00000159423.16	156	125	204	228	304	243	217	197	249	138	216	144	276	195	289	222	187	210	222	179	199	245	236	251	358	329	330	421	529	430	255	238	190	235	227	275	195	162	148	208	162	191	180	233	279	152	105	175	127
ENSG00000265606.1	0	0	0	0	0	0	0	0	0	0	0	0	0	0	0	0	0	0	0	0	0	0	0	0	0	0	0	0	0	0	0	0	0	0	0	0	0	0	0	0	0	0	0	0	0	0	0	0	0
ENSG00000221662.1	0	0	0	0	0	0	0	0	0	0	0	0	0	0	0	0	0	0	1	0	0	0	0	0	0	0	0	0	0	0	0	0	0	0	0	0	0	0	0	0	0	0	0	0	0	0	0	0	0
ENSG00000169991.10	315	369	465	574	760	648	370	341	388	444	484	430	411	311	365	373	286	319	327	322	366	378	443	507	337	347	285	418	456	426	519	456	418	441	383	431	388	268	281	361	321	296	305	315	350	289	283	350	364
ENSG00000272084.1	5	8	7	6	11	10	1	3	13	2	10	2	2	5	4	5	5	4	1	4	6	3	5	4	7	1	7	4	0	3	5	4	3	3	6	5	3	4	0	3	2	1	3	5	16	4	3	5	4
ENSG00000127481.14	2553	2715	3447	2379	3302	2583	2308	2198	2450	2158	1539	1953	1851	1731	2566	2308	2051	2084	2856	2145	2579	2524	2394	2644	2169	3479	2919	3063	3675	4275	2600	2628	1953	2351	2220	1974	2752	2247	2156	2292	1885	1967	2485	2083	1227	2662	2616	3104	2539
ENSG00000230424.1	1	5	12	6	8	11	4	1	7	6	12	6	9	4	11	10	8	5	1	8	7	10	5	6	2	0	1	6	6	8	7	11	4	4	3	3	4	2	9	5	5	3	4	14	3	8	8	8	8
ENSG00000127463.14	2784	2906	3479	2454	3156	2650	2287	2312	2436	2515	2924	2527	2736	2328	3229	2521	2227	2373	2676	2102	2738	2676	2964	3323	2012	2352	1896	2151	2854	2765	2711	2655	2223	2262	2209	2386	3051	2096	2154	2999	2622	2700	2551	2730	2841	2275	2154	2650	2420
ENSG00000053372.4	1228	1390	1589	1356	1774	1445	979	902	1171	718	839	749	860	710	857	1029	847	854	898	825	933	956	1032	1160	524	475	465	633	770	729	696	710	538	854	793	909	1019	679	703	910	781	785	805	811	1202	715	642	918	697
ENSG00000211454.13	4	6	6	6	10	2	4	0	7	1	0	3	4	1	3	0	2	2	3	2	4	4	3	3	8	7	8	0	3	3	3	3	5	8	4	4	5	1	4	4	1	7	2	5	2	1	0	7	2
ENSG00000162482.4	4	12	1	6	7	5	7	9	1	4	11	4	4	0	1	2	0	3	1	1	2	6	6	13	10	11	7	2	11	0	7	5	6	6	8	11	12	2	10	6	3	2	4	7	5	0	4	6	5
ENSG00000270728.1	21	24	31	17	28	33	10	13	10	34	6	20	21	17	22	20	12	16	15	16	28	31	17	25	47	46	22	27	43	22	38	31	23	40	26	29	21	12	25	19	18	18	20	22	27	20	10	8	17
ENSG00000053371.12	770	842	1066	837	1098	891	735	737	858	876	1213	1036	1154	875	1105	957	847	854	1020	930	1230	1174	1055	1147	1959	1604	1299	1424	1769	1665	1511	1394	1185	1168	1156	1294	1167	815	869	975	792	894	894	1098	1465	829	834	915	693
ENSG00000200403.1	1	1	2	4	4	2	2	0	0	3	0	0	3	4	0	0	0	0	0	4	1	1	2	3	0	1	0	2	0	0	0	0	2	1	0	0	2	0	1	1	0	1	0	2	2	0	3	1	0
ENSG00000040487.12	442	460	515	371	526	432	454	393	470	398	508	393	482	385	519	490	377	404	488	436	569	477	510	518	580	559	456	467	628	581	440	513	350	490	424	515	486	341	338	464	424	393	437	485	560	363	357	401	374
ENSG00000077549.17	6778	7295	8812	8047	10313	8421	7815	6989	9374	8028	7870	8274	9935	8426	10472	9731	8068	9004	9675	8126	10276	10489	10736	11655	9662	8382	6486	9696	12905	11464	9972	11206	9259	10565	9708	11139	11474	7308	8029	9519	8146	7803	8836	9933	12462	7706	7236	9239	7568
ENSG00000240490.3	0	0	0	0	0	0	0	0	0	0	0	0	0	0	0	0	0	0	0	0	0	0	0	0	1	0	0	0	0	0	0	0	0	0	0	0	0	0	0	0	0	0	0	0	0	0	1	0	0
ENSG00000201609.1	0	0	0	0	0	0	0	0	0	0	0	0	0	0	0	0	0	0	0	0	0	0	0	0	0	0	0	0	0	0	0	0	0	0	0	0	0	0	0	0	0	0	0	0	0	0	0	0	0
ENSG00000235185.1	0	0	0	0	0	0	0	0	0	0	0	1	0	0	0	0	0	0	0	0	0	0	0	0	2	0	0	0	0	1	0	0	0	0	0	2	0	0	0	0	0	0	0	0	0	0	0	0	0
ENSG00000173436.13	50	61	103	72	73	87	78	55	81	81	102	53	97	57	94	73	57	87	127	85	75	74	80	93	95	89	84	86	106	95	122	119	80	81	73	75	81	48	33	77	51	59	65	85	105	53	60	89	73
ENSG00000158747.14	730	787	989	2228	2687	2157	2135	2218	2478	3646	6790	3798	2831	2042	2802	3398	2809	3059	4067	3547	4306	4039	4032	4550	4736	4267	3083	4006	5351	4462	6580	8029	6683	6303	5556	6481	3751	2663	2532	3139	2809	2909	3246	3973	6137	5345	4686	5928	3243
ENSG00000270136.6	0	0	0	0	0	0	0	0	0	0	0	0	0	0	0	0	1	0	0	0	0	0	0	0	0	0	0	0	0	0	0	0	0	0	0	0	0	0	0	0	0	0	0	0	0	0	0	0	0
ENSG00000226396.1	6	7	7	1	4	6	1	0	2	3	0	1	0	0	1	0	1	0	10	3	14	1	0	1	12	13	4	0	1	0	5	9	5	0	4	4	5	5	3	1	0	0	4	4	10	4	1	0	4
ENSG00000158748.3	0	0	0	0	1	5	0	0	0	0	1	0	0	0	0	1	2	0	1	1	0	0	0	1	6	2	0	3	0	1	1	1	0	0	0	1	1	0	1	0	0	3	1	2	0	0	0	3	0
ENSG00000162542.13	366	383	459	502	579	520	371	483	431	298	402	286	326	256	364	418	303	323	412	392	371	385	428	503	418	431	367	492	565	546	464	522	380	370	320	458	333	233	231	306	298	362	245	316	299	258	258	250	202
ENSG00000178828.6	0	0	0	0	0	0	0	0	0	0	0	0	0	0	0	0	0	0	0	0	0	0	0	0	0	0	0	0	0	0	0	0	0	0	0	0	0	0	0	0	0	0	0	0	0	0	0	0	0
ENSG00000235434.1	0	0	0	0	0	0	0	0	0	0	0	0	0	0	0	0	0	0	0	0	0	0	0	0	0	0	0	0	0	0	0	0	0	0	0	0	0	0	0	0	0	0	0	0	0	0	0	0	0
ENSG00000169914.5	337	343	428	314	449	324	294	262	325	194	244	207	258	204	268	215	208	189	226	174	227	253	284	282	193	234	160	248	383	423	241	262	249	204	201	183	283	188	210	201	174	200	200	227	197	256	249	290	188
ENSG00000188784.4	0	0	0	0	1	0	0	0	0	0	0	0	0	0	0	0	0	0	0	0	0	0	0	0	0	0	0	0	0	0	0	0	0	0	0	0	0	0	0	0	0	0	0	0	0	0	0	0	0
ENSG00000242688.3	0	0	0	0	0	0	0	0	0	0	0	0	0	0	0	0	0	0	0	0	0	0	0	0	0	0	0	0	0	0	0	0	0	0	0	0	0	0	0	0	0	0	0	0	0	0	0	0	0
ENSG00000188257.10	0	0	0	0	1	0	1	0	0	0	0	0	0	0	1	0	0	0	0	0	0	0	0	2	0	0	1	1	0	0	0	0	1	0	0	0	4	1	1	1	0	0	0	0	0	0	1	3	0
ENSG00000127472.10	2	0	0	1	2	0	2	6	2	1	2	0	2	1	4	0	0	0	6	5	10	4	4	2	5	2	3	5	3	14	0	0	1	2	2	1	6	0	3	6	0	3	5	3	6	7	4	10	0
ENSG00000117215.14	0	0	0	0	0	0	0	0	0	0	0	0	0	0	0	0	0	0	0	0	0	0	0	0	0	0	0	0	0	0	0	0	0	0	0	0	0	0	0	0	0	0	0	0	0	0	0	0	0
ENSG00000158786.4	0	0	0	0	0	0	0	0	0	0	0	0	0	0	0	0	0	0	0	0	0	0	0	0	0	0	0	0	0	0	0	0	0	0	0	0	0	0	0	0	0	0	0	0	0	0	0	0	0
ENSG00000227066.1	0	0	0	0	0	0	0	0	0	0	0	0	0	0	0	0	0	0	0	0	0	0	0	0	0	0	0	0	0	0	0	0	0	0	0	0	0	0	0	0	0	0	0	0	0	0	0	0	0
ENSG00000187980.6	0	0	0	0	0	0	0	0	0	0	0	0	0	0	0	0	0	0	0	0	0	0	0	0	0	0	0	0	0	0	0	0	0	0	0	0	0	0	0	0	0	0	0	0	0	0	0	0	0
ENSG00000225986.1	0	0	0	0	0	0	0	0	0	0	0	0	0	0	0	0	0	0	0	0	0	0	0	0	0	0	0	0	0	0	0	0	0	0	0	0	0	0	0	0	0	0	0	0	0	0	0	0	0
ENSG00000162543.5	0	0	1	0	0	0	0	0	0	0	0	0	0	1	0	0	0	0	0	0	0	0	0	0	2	2	0	0	4	2	0	0	0	0	0	0	0	0	0	0	0	1	0	0	0	0	0	0	0
ENSG00000228105.1	0	0	0	0	0	0	0	0	0	0	0	0	0	0	0	0	0	0	0	0	0	0	0	0	0	0	0	0	0	0	0	0	0	0	0	0	0	0	0	0	0	0	0	0	0	0	0	0	0
ENSG00000284710.1	0	0	0	0	0	0	0	0	0	0	0	0	0	0	0	0	0	0	0	0	0	0	0	0	0	0	0	0	0	0	0	0	0	0	0	0	0	0	0	0	0	0	0	0	0	0	0	0	0
ENSG00000158816.15	1	0	0	0	0	0	0	0	0	0	0	0	0	0	0	0	0	0	0	0	0	0	0	0	0	0	0	0	0	0	0	0	0	0	0	0	0	0	0	0	0	0	0	0	0	0	0	0	0
ENSG00000226664.1	0	0	0	0	0	0	0	0	0	0	0	0	0	0	0	0	0	0	0	0	0	0	0	0	0	0	0	0	0	0	0	0	0	0	0	0	0	0	0	0	0	0	0	0	0	0	0	0	0
ENSG00000236963.6	2	0	1	0	0	0	0	0	0	0	0	1	2	0	0	0	0	0	0	0	0	6	1	2	0	0	0	1	2	2	0	0	0	1	0	0	4	2	2	0	0	0	1	4	5	2	3	1	2
ENSG00000226487.1	0	0	0	0	0	0	0	0	0	0	0	0	0	0	0	0	0	0	0	0	0	0	0	0	0	0	0	0	0	0	0	0	0	0	0	0	0	0	0	0	0	0	0	0	0	0	0	0	0
ENSG00000284641.1	0	0	0	0	0	0	0	0	0	0	0	0	0	0	0	0	0	0	0	0	0	0	0	0	0	0	0	0	0	0	0	0	0	0	0	0	0	0	0	0	0	0	0	0	0	0	0	0	0
ENSG00000284743.1	0	0	0	0	0	0	0	0	0	0	0	0	0	0	0	0	0	0	0	0	0	0	0	0	0	0	0	0	0	0	0	0	0	0	0	0	0	0	0	0	0	0	0	0	0	0	0	0	0
ENSG00000162545.5	2772	3128	3778	1194	1536	1295	747	761	896	323	511	338	844	586	837	1215	1057	1048	686	693	692	731	707	796	2697	1941	1609	2098	2867	2697	646	681	597	1210	1107	1322	1317	894	985	435	410	375	579	718	997	578	548	645	399
ENSG00000090432.6	842	850	1016	825	1155	928	922	866	945	736	772	728	910	696	977	1126	870	939	1268	971	1357	899	924	961	1124	962	759	942	1260	1219	1057	1003	780	939	891	1011	1074	737	735	896	807	836	892	1054	1099	760	719	970	877
ENSG00000215520.3	0	0	0	0	0	0	0	0	0	0	0	0	0	0	0	0	0	0	0	0	0	0	0	0	0	0	0	0	0	0	0	0	0	0	0	0	0	0	0	0	0	0	0	0	0	0	0	0	0
ENSG00000183114.7	2	1	3	1	8	1	10	7	11	1	1	1	93	56	74	35	21	12	5	6	0	3	1	0	0	3	1	27	21	21	2	8	4	4	0	4	2	9	3	1	1	1	3	3	6	3	5	3	0
ENSG00000158825.5	40	53	62	44	48	27	31	25	65	74	49	75	134	108	98	57	33	40	136	90	109	48	50	62	32	30	20	121	167	186	88	98	72	44	46	71	80	50	47	67	37	32	31	54	62	0	8	23	19
ENSG00000158828.7	296	307	370	473	607	491	455	461	555	397	378	496	574	503	640	646	539	546	560	588	688	558	576	658	861	981	715	1113	1502	1294	700	778	630	633	543	615	514	438	426	570	524	497	393	513	572	411	364	483	299
ENSG00000284005.1	0	0	0	0	0	0	0	0	0	0	0	0	0	0	0	0	0	0	0	0	0	0	0	0	0	0	0	0	0	0	0	0	0	0	0	0	0	0	0	0	0	0	0	0	0	0	0	0	0
ENSG00000117242.7	104	95	116	70	81	94	79	72	65	78	47	77	128	154	166	108	90	96	72	54	67	70	90	87	73	86	38	58	73	107	79	74	83	92	104	83	68	68	66	94	69	75	68	61	84	57	67	50	93
ENSG00000244038.9	6585	6625	8208	5212	6884	5635	6449	5964	7162	6260	5108	6782	7842	6709	8287	6980	6226	6823	6765	5854	6953	7188	7379	8206	6565	6512	5220	6907	9067	8353	8472	8545	6610	8240	8178	8495	8618	6022	6208	7611	6636	6376	6504	7460	8029	6344	6018	7214	6111
ENSG00000117245.12	130	112	123	264	261	262	58	60	77	36	42	36	38	35	39	44	47	50	62	70	67	34	66	44	86	110	72	90	103	109	74	91	49	64	53	61	33	12	21	37	19	29	27	23	25	19	19	17	18
ENSG00000235432.1	0	0	1	0	0	0	0	0	0	0	0	0	0	0	0	0	0	0	0	0	0	0	0	0	0	0	0	0	0	0	3	0	0	0	0	0	0	0	0	0	0	0	0	0	0	0	0	0	0
ENSG00000189410.11	672	651	780	1025	1458	1095	621	661	665	377	536	368	298	269	311	784	679	695	576	525	545	472	481	500	666	754	554	829	1007	982	235	238	177	522	451	456	316	218	228	203	142	208	153	162	194	140	104	159	105
ENSG00000233069.1	0	0	1	2	2	0	0	0	0	0	0	0	0	0	0	0	0	0	0	0	0	0	0	0	0	0	0	2	0	0	0	0	4	2	0	0	0	0	0	0	0	0	0	0	0	0	0	0	2
ENSG00000127483.17	4314	4627	5654	5330	6770	5673	3951	3626	4328	3811	3672	4055	4023	3676	4744	4332	3743	4170	4409	3595	4149	4744	5118	5458	3401	3681	2763	3797	4775	4679	4894	4899	4052	5056	4693	5048	4446	3244	3488	3860	3142	3350	3922	4001	3716	3468	3479	3963	3487
ENSG00000075151.20	3100	3053	3970	2501	3266	2690	2904	2726	3128	2554	1902	2740	2845	2596	3321	2926	2566	2846	3549	2964	3301	2633	2898	3216	2607	3362	2603	3296	4258	4188	3140	2907	2470	2749	2657	2693	3323	2283	2543	3002	2452	2354	2559	2687	2045	2383	2476	2899	2398
ENSG00000251914.1	0	0	0	0	0	0	0	0	0	0	0	0	0	0	0	0	0	0	0	0	0	0	0	0	0	0	0	0	0	0	0	0	0	0	0	0	0	0	0	0	0	0	0	0	0	0	0	0	0
ENSG00000221808.1	0	0	0	0	0	0	0	0	0	0	0	0	0	0	0	0	0	0	0	0	0	0	0	0	0	0	0	0	0	0	0	0	0	0	0	0	0	0	0	0	0	0	0	0	0	0	0	0	0
ENSG00000233072.1	0	0	1	0	2	1	0	0	0	0	0	0	0	0	0	0	0	0	0	0	0	0	0	0	0	0	0	0	0	0	0	0	0	0	0	0	3	0	0	0	0	0	0	0	2	0	0	0	0
ENSG00000236073.2	0	0	0	0	0	0	0	0	0	0	0	1	0	0	0	0	0	0	0	0	0	0	0	0	0	0	2	0	0	0	0	0	0	1	0	0	0	0	0	0	0	0	0	0	0	0	0	0	0
ENSG00000235112.1	0	0	1	0	0	0	0	0	0	0	0	0	0	0	0	0	0	0	0	0	0	0	0	0	0	0	0	1	0	0	0	0	0	0	0	0	0	0	0	0	0	0	0	0	0	0	0	0	0
ENSG00000117298.14	5976	5974	7495	6861	8666	7383	6199	5529	7056	4170	3828	4147	5239	4555	5577	6406	5488	5892	4433	3755	4456	4731	4776	5300	8590	11634	9128	9516	12447	11551	5427	5626	4626	6848	6409	6792	5381	3566	3910	3706	3193	3222	3419	3775	3631	2981	2843	3372	2299
ENSG00000236936.1	0	0	0	2	0	0	0	0	0	1	0	0	0	0	2	0	0	0	0	0	0	0	0	0	0	0	1	0	0	0	0	0	0	0	0	0	0	0	0	0	0	0	0	0	0	0	0	0	0
ENSG00000231105.1	1	2	1	3	1	2	0	0	3	1	0	0	0	1	3	3	0	3	0	0	0	0	2	0	0	0	0	0	0	2	2	2	1	0	1	1	0	0	2	1	0	0	0	1	1	2	1	2	1
ENSG00000236216.5	0	0	0	0	0	0	0	0	0	0	0	0	0	0	0	0	0	0	0	0	0	0	0	0	0	0	0	0	0	0	0	0	0	0	0	0	0	0	0	0	0	0	0	0	0	0	0	0	0
ENSG00000228823.1	0	0	0	0	0	0	0	0	0	0	0	0	0	0	0	0	0	0	0	0	0	0	0	0	0	0	0	0	0	0	0	0	0	0	0	0	0	0	0	0	0	0	0	0	0	0	0	0	0
ENSG00000236009.1	0	0	0	0	0	0	0	0	0	0	0	0	0	0	0	0	0	0	0	0	0	0	0	0	0	0	0	0	0	0	0	0	0	0	0	0	0	0	0	0	0	0	0	0	0	0	0	0	0
ENSG00000227001.3	46	31	33	42	45	56	6	1	10	4	3	9	0	0	1	3	2	7	0	1	0	39	23	48	24	25	26	17	32	14	19	15	10	14	19	10	20	3	6	5	6	2	7	15	11	0	0	0	10
ENSG00000187952.9	15	7	13	6	4	6	5	0	1	7	1	2	6	4	13	2	4	5	3	2	0	3	2	3	4	6	4	8	2	3	18	7	6	12	8	8	4	1	11	10	2	8	7	2	4	4	2	5	11
ENSG00000186543.7	0	0	0	0	0	0	0	0	0	0	0	0	0	0	0	0	0	0	0	0	0	0	0	0	0	0	0	0	0	0	0	0	0	0	0	0	0	0	0	0	0	0	0	0	0	0	2	0	0
ENSG00000142794.18	382	409	521	610	731	610	378	394	390	318	320	300	492	505	604	314	311	331	480	391	512	467	474	474	226	344	265	317	462	391	254	237	155	239	218	242	206	115	135	397	268	333	242	285	231	408	353	486	168
ENSG00000176378.8	0	0	0	0	0	0	0	0	0	0	0	0	0	0	0	0	0	0	0	1	0	0	0	0	0	0	0	0	0	0	0	0	0	0	0	0	0	0	0	0	0	0	0	0	0	0	0	0	0
ENSG00000162551.13	68	56	55	34	37	21	16	16	24	1	5	0	9	6	13	1	0	0	5	0	6	26	20	22	29	27	24	9	18	13	2	1	0	2	3	3	68	77	55	14	13	15	8	4	16	32	20	40	63
ENSG00000233431.1	0	0	0	0	0	0	0	0	0	0	0	0	0	0	0	0	0	0	0	0	0	0	0	0	0	0	0	0	0	0	0	0	0	0	0	0	0	0	0	0	0	0	0	0	0	0	0	0	0
ENSG00000076864.19	4	9	5	6	8	2	38	21	19	8	8	14	26	10	14	0	0	1	13	7	15	3	3	7	1264	1402	989	43	55	64	10	10	6	4	7	4	21	20	18	23	27	7	16	24	18	4	14	8	19
ENSG00000090686.15	1612	1569	2019	1469	2005	1599	1322	1231	1576	1313	2100	1367	1568	1332	1746	1493	1262	1404	1656	1365	1557	1705	1822	1866	1395	1543	1303	1312	1781	1662	1734	1626	1367	1715	1506	1560	1767	1067	1350	1545	1218	1471	1351	1562	1505	1225	1218	1431	1218
ENSG00000231978.2	0	0	0	0	0	0	0	0	0	0	0	0	0	0	0	0	0	0	0	0	0	0	0	0	0	0	0	0	0	0	0	0	0	0	0	0	1	0	0	0	0	0	0	0	0	2	0	0	0
ENSG00000187942.11	3	6	7	4	7	5	6	8	8	9	7	9	7	3	8	9	20	8	5	14	8	6	10	13	9	6	11	8	7	8	9	13	5	14	5	8	16	15	14	5	13	4	8	8	12	10	11	6	8
ENSG00000142798.18	3662	3577	5073	3984	5475	4330	12654	11873	12294	11916	9189	11645	9800	10198	13671	14784	12721	12750	17017	12926	15683	10475	9973	11354	4501	11281	9040	12391	14265	17154	9379	10469	6751	9279	7941	7670	16969	14065	13156	13813	12415	11717	13626	12391	7185	12910	14026	15016	12823
ENSG00000232037.3	0	0	0	0	0	0	0	0	0	0	0	0	0	0	0	0	0	0	0	0	0	0	0	0	0	0	0	0	0	0	0	0	0	0	0	0	0	0	0	0	0	0	0	0	0	0	0	0	0
ENSG00000283234.1	0	0	0	0	0	0	0	0	0	1	0	0	0	0	0	0	0	0	0	0	0	0	0	0	0	0	0	0	0	0	0	0	0	0	0	0	0	0	0	0	0	0	0	0	0	0	0	0	0
ENSG00000219073.7	0	0	0	0	0	0	0	0	0	0	0	0	0	0	0	0	0	0	0	0	0	0	0	0	0	0	0	0	0	0	0	0	0	0	0	0	0	0	0	0	0	0	0	0	0	0	0	0	0
ENSG00000273610.1	0	0	0	0	0	0	0	0	0	0	0	0	0	0	0	0	0	0	0	0	0	0	0	0	0	0	0	0	0	0	0	0	0	0	0	0	0	0	0	0	0	0	0	0	0	0	0	0	0
ENSG00000201919.1	0	0	0	0	0	0	0	0	0	0	0	0	0	0	0	0	0	0	0	0	0	0	0	0	0	0	0	0	0	0	0	0	0	0	0	0	0	0	0	0	0	0	0	0	0	0	0	0	0
ENSG00000142789.19	0	0	0	0	0	0	0	0	0	0	0	0	0	0	0	0	0	0	0	0	0	0	0	0	0	0	0	0	0	0	0	0	0	0	0	0	0	0	0	0	0	0	0	0	0	0	0	0	0
ENSG00000278124.1	0	0	0	0	0	0	0	0	0	0	0	0	0	0	0	0	0	0	0	0	0	0	0	0	0	0	0	0	0	0	0	0	0	0	0	0	0	0	0	0	0	0	0	0	0	0	0	0	0
ENSG00000201273.1	0	0	0	0	0	0	0	0	0	0	0	0	0	0	0	0	0	0	0	0	0	0	0	0	0	0	0	0	0	0	0	0	0	0	0	0	0	0	0	0	0	0	0	0	0	0	0	0	0
ENSG00000228397.2	0	0	0	0	0	0	0	0	0	0	0	1	0	0	0	0	0	0	0	0	0	1	0	0	1	0	0	0	2	0	1	0	0	0	1	1	0	0	0	0	0	2	0	0	0	0	0	0	1
ENSG00000218510.7	247	239	271	236	318	265	241	214	275	146	174	182	222	170	200	227	182	189	242	218	237	212	194	223	269	234	196	167	232	202	479	510	417	303	253	292	171	136	129	169	167	146	152	156	177	143	177	170	157
ENSG00000070831.15	7316	7765	9373	6947	9110	7057	7401	6688	8616	6480	4579	6907	7492	6254	8006	8236	6993	7725	7835	6346	7577	8499	8916	9424	6940	6415	4946	7410	9582	8980	7225	7858	6805	7672	7120	8042	9728	6404	7144	7729	6495	6236	7184	7922	9125	5716	5311	7130	5966
ENSG00000230068.2	0	0	0	0	0	1	0	0	0	1	0	0	0	0	1	0	0	0	0	0	0	1	0	0	0	1	0	0	0	0	0	0	0	0	0	0	0	0	2	0	0	0	1	0	0	0	0	0	0
ENSG00000271428.1	0	0	0	0	0	0	0	0	0	0	0	0	0	0	0	0	0	0	0	0	0	0	0	0	0	0	0	0	0	1	0	0	0	0	0	0	0	0	0	0	0	0	0	0	0	0	0	0	1
ENSG00000271840.1	1	0	0	0	0	1	0	0	0	0	1	0	0	0	1	0	1	0	0	0	0	0	0	0	0	0	1	0	0	0	0	2	0	0	0	0	0	0	0	0	0	0	0	0	0	1	0	1	0
ENSG00000162552.14	0	0	2	1	1	1	2	2	1	2	1	0	5	4	6	2	3	0	1	0	7	2	5	0	3	1	0	1	2	1	1	3	0	2	3	0	40	23	18	2	7	2	4	15	10	10	4	4	1
ENSG00000266564.1	0	0	0	0	0	0	0	0	0	0	0	0	0	0	0	0	0	0	0	0	0	0	0	0	0	0	0	0	0	0	0	0	0	0	0	0	0	0	0	0	0	0	0	0	0	0	0	0	0
ENSG00000234397.3	0	0	0	0	0	0	0	0	0	0	0	0	0	0	0	0	0	0	0	0	0	0	0	0	0	0	0	0	0	0	0	0	0	0	0	0	0	0	0	0	0	0	0	0	0	0	0	0	0
ENSG00000279625.1	0	0	0	0	0	0	0	0	0	0	0	0	0	0	0	0	0	0	0	0	0	0	0	0	0	0	0	0	0	0	0	0	0	0	0	0	0	0	0	0	0	0	0	0	0	0	0	0	0
ENSG00000184677.16	613	598	790	578	723	572	500	460	548	531	540	528	500	440	578	471	449	472	531	470	547	614	625	635	430	671	504	481	596	649	592	611	563	481	529	537	664	467	439	532	450	518	551	511	459	482	530	631	528
ENSG00000237200.1	1	1	1	2	0	2	0	0	3	0	0	0	3	2	1	0	2	1	0	0	1	0	5	0	3	1	2	0	1	1	2	0	0	1	1	6	1	0	1	0	0	1	1	2	0	0	1	0	1
ENSG00000070886.11	0	0	0	0	0	0	0	0	0	0	0	0	0	0	0	0	0	0	0	0	0	0	0	0	0	1	0	0	0	0	0	0	0	0	0	0	0	0	0	0	0	0	0	0	0	0	0	0	0
ENSG00000276835.2	0	0	0	0	0	0	0	0	0	0	0	0	0	0	0	0	0	0	0	0	0	0	0	0	0	0	0	0	0	0	0	0	0	0	0	0	0	0	0	0	0	0	0	0	0	0	0	0	0
ENSG00000173372.16	0	0	0	0	0	0	0	0	0	0	0	0	0	0	1	0	0	0	0	0	0	0	0	0	2	2	0	0	0	0	0	0	0	0	0	0	0	0	0	0	0	0	0	0	0	0	0	0	0
ENSG00000159189.11	0	0	0	0	0	0	0	0	0	0	1	0	0	0	2	0	0	0	0	0	0	0	0	0	9	4	0	0	0	0	0	0	0	0	0	0	0	0	0	0	0	0	0	0	0	0	0	0	0
ENSG00000173369.15	0	0	0	0	0	0	0	0	0	0	0	0	0	0	1	0	0	0	0	0	0	0	0	0	2	0	0	0	0	0	0	0	0	0	0	0	0	0	0	0	0	0	0	0	0	0	0	0	0
ENSG00000133216.16	2993	3174	3793	650	819	619	800	680	837	504	395	494	535	411	630	574	454	506	275	217	292	559	611	719	585	684	501	1091	1342	1428	254	273	224	441	414	446	463	328	370	133	125	122	202	229	241	293	276	345	419
ENSG00000265422.1	0	0	0	0	0	0	0	0	0	0	0	0	0	0	0	0	0	0	0	0	0	0	0	0	0	0	0	0	0	0	0	0	0	0	0	0	0	0	0	0	0	0	0	0	0	0	0	0	0
ENSG00000225952.1	0	0	0	0	0	0	0	0	0	0	0	0	0	0	0	0	0	0	0	0	0	0	0	0	0	0	0	0	0	0	0	0	0	0	0	0	0	0	0	0	0	0	0	0	0	0	0	0	0
ENSG00000264014.1	0	0	0	0	0	0	0	0	0	0	0	0	0	0	0	0	0	0	0	0	0	0	0	0	0	0	0	0	0	0	0	0	0	0	0	0	0	0	0	0	0	0	0	0	0	0	0	0	0
ENSG00000215906.8	0	0	0	0	0	0	0	0	0	0	0	0	0	0	0	0	0	0	0	0	0	0	0	0	0	0	0	0	0	0	0	0	0	0	0	0	0	0	0	0	0	0	0	0	0	0	0	0	0
ENSG00000227868.5	0	0	0	0	0	2	0	0	0	0	2	0	0	0	1	0	0	0	0	1	0	1	0	0	5	0	0	2	2	0	0	1	2	0	0	0	2	0	0	0	0	0	0	0	0	0	0	0	0
ENSG00000004487.16	2458	2627	3244	2167	2889	2254	1596	1586	1900	1597	2116	1674	1766	1400	1789	1787	1580	1647	1691	1442	1829	2175	2273	2275	1336	1281	1036	1348	1676	1596	1798	1689	1442	1797	1657	1901	2168	1453	1540	1613	1295	1500	1675	1923	1926	1565	1436	1761	1636
ENSG00000240553.1	0	0	0	0	0	0	0	0	0	0	0	0	0	0	0	0	0	0	0	0	0	0	0	0	0	0	0	0	0	0	0	0	0	0	0	0	0	0	0	0	0	0	0	0	0	0	2	0	0
ENSG00000263793.1	0	0	0	0	0	0	0	0	0	0	0	0	0	0	0	0	0	0	0	0	0	0	0	0	0	0	0	0	0	0	0	0	0	0	0	0	0	0	0	0	0	0	0	0	0	0	0	0	0
ENSG00000266802.1	0	0	0	0	0	0	0	0	0	0	0	0	0	0	0	0	0	0	0	0	0	0	0	0	1	0	0	0	0	0	0	0	0	0	0	0	0	0	0	0	0	0	0	0	0	0	0	0	0
ENSG00000169641.13	1573	1542	2170	1576	1982	1685	1607	1521	1649	1593	1192	1483	1267	1202	1508	1551	1445	1584	1844	1549	1696	1791	1871	1963	1067	1500	1225	1630	2128	2131	1806	1824	1480	1513	1407	1508	2184	1326	1527	1839	1694	1688	2037	2005	1536	1604	1597	1991	1672
ENSG00000229010.1	0	0	0	0	0	0	0	0	0	0	0	0	0	0	0	0	0	0	0	0	0	0	0	0	0	0	0	0	0	0	0	0	0	0	0	0	0	0	0	0	0	0	0	0	0	0	0	0	1
ENSG00000206935.1	0	0	1	0	0	0	0	0	0	0	0	0	0	0	0	0	0	0	0	0	0	0	0	0	0	0	0	0	0	0	0	0	0	0	0	0	1	0	0	0	0	0	0	0	0	0	0	0	0
ENSG00000252578.1	0	0	0	0	0	0	2	0	0	0	0	0	0	0	0	0	0	0	0	0	0	0	0	0	0	0	0	0	0	0	0	0	2	0	0	0	0	0	0	0	0	0	0	0	0	0	0	0	0
ENSG00000179546.4	1	3	4	1	0	0	3	1	1	2	7	0	0	0	0	0	2	0	3	1	2	3	0	2	0	0	0	0	1	0	0	1	1	0	0	0	2	0	0	2	2	0	4	0	4	0	6	4	0
ENSG00000215381.3	0	0	0	0	0	0	0	0	0	0	0	0	0	0	0	0	0	0	0	0	0	0	0	1	0	0	0	0	0	0	0	0	0	0	0	0	0	0	0	0	0	0	0	0	0	0	0	0	0
ENSG00000261326.2	20	29	38	30	31	34	19	15	19	27	21	24	24	22	34	9	18	21	15	7	29	17	22	25	15	14	8	17	18	17	15	22	29	26	29	31	22	34	19	23	23	18	38	19	25	27	27	40	34
ENSG00000284726.1	2	2	0	2	6	1	3	0	3	3	5	1	0	2	0	1	2	0	3	1	2	1	5	1	2	1	1	1	1	2	5	0	0	1	2	1	4	1	0	2	0	1	3	4	3	0	1	4	2
ENSG00000125944.19	4618	4780	6025	6234	8159	6557	4198	3708	4317	3498	3639	3606	4122	3446	4389	4262	3687	4025	3816	3213	3932	4725	5139	5362	2263	2078	1658	2532	3235	3293	3716	3732	3109	4210	3677	4275	4476	3045	3256	3581	3021	3398	3163	3510	3940	2944	2922	3879	3155
ENSG00000125945.14	353	307	442	264	360	309	447	415	461	469	504	545	531	477	653	375	356	392	510	391	442	503	511	548	806	825	765	527	764	686	720	678	552	453	419	438	841	550	594	481	402	508	469	522	462	550	512	560	557
ENSG00000249087.6	46	27	45	28	52	34	29	28	47	48	72	53	38	43	40	34	30	25	38	26	33	47	44	32	73	75	47	59	84	62	88	70	60	34	45	35	46	42	62	23	31	22	31	37	36	57	38	66	66
ENSG00000201405.1	0	0	0	0	0	0	0	0	0	0	0	0	0	0	0	0	0	0	0	0	0	0	0	0	0	0	0	0	0	0	0	0	0	0	0	0	0	0	0	0	0	0	0	0	0	0	0	0	0
ENSG00000271420.1	0	4	0	0	0	1	0	0	0	1	2	3	0	0	1	0	0	0	4	2	0	1	2	0	3	1	1	2	0	2	0	2	9	1	2	0	0	0	0	0	1	0	0	1	1	0	2	0	1
ENSG00000204219.9	176	176	259	253	321	286	175	224	271	306	344	267	259	262	318	380	347	390	156	171	142	355	356	385	264	219	179	236	382	284	448	510	379	193	160	203	331	166	255	206	165	173	272	357	429	273	225	264	209
ENSG00000232482.2	0	0	0	0	0	0	0	0	0	0	0	0	0	0	0	2	0	0	0	0	0	0	0	0	0	0	0	0	0	0	0	0	0	0	0	0	0	0	0	0	0	0	0	0	0	0	0	0	0
ENSG00000088280.18	660	641	807	475	503	451	786	643	792	636	669	756	1013	893	1158	709	621	720	726	565	780	723	737	744	973	1231	903	664	849	678	834	870	692	676	679	683	1021	823	773	879	765	768	1005	1197	1128	1185	1111	1150	1042
ENSG00000007968.6	82	110	111	198	207	182	85	98	100	78	102	65	70	51	74	155	152	160	78	61	71	107	115	154	15	11	7	14	14	8	72	50	36	136	109	108	56	36	51	22	33	36	59	57	42	45	50	67	33
ENSG00000235052.1	0	1	1	1	0	2	0	0	0	1	0	0	0	0	4	0	1	0	0	0	0	0	0	0	1	0	0	0	2	1	1	0	0	0	2	0	0	0	0	0	0	1	0	0	0	1	0	1	1
ENSG00000117318.8	821	998	1067	3197	5022	4607	1524	1457	1300	1369	1818	1360	2147	1668	2194	2094	1420	1506	1764	1076	1768	1204	1366	1235	279	272	183	539	696	1071	3176	3149	2881	580	480	567	1505	1045	1052	2065	1976	2307	1689	2356	3146	1542	1300	1560	1416
ENSG00000197880.8	0	0	0	0	1	3	0	1	0	0	1	0	0	0	0	0	0	0	1	1	0	0	0	0	0	0	2	0	0	3	0	0	0	1	0	0	2	0	0	1	0	0	0	0	1	0	0	1	0
ENSG00000229239.2	0	0	0	0	0	0	0	0	0	0	0	0	0	0	0	0	0	0	0	0	0	0	0	0	0	0	0	0	0	1	0	0	0	0	0	0	0	0	0	0	0	0	0	0	0	0	0	0	0
ENSG00000142676.13	7473	8256	9704	7039	8977	7183	6408	6888	8079	6712	5868	7203	9788	6964	9509	7927	6451	7414	7959	7459	8634	7483	7397	8567	8593	6230	4664	7281	9823	8349	8582	8768	7611	8540	7819	8814	8855	6835	6590	8419	7734	7312	7676	8938	12517	6862	6247	7710	7423
ENSG00000011007.12	1336	1252	1669	1208	1572	1239	1154	1143	1189	960	988	951	1081	878	1203	1309	1087	1279	1332	1138	1212	1214	1146	1210	946	1056	855	1129	1500	1534	1080	1009	910	1124	1029	1118	1544	1037	1240	1381	1096	1212	1074	1225	1091	1067	1026	1272	1037
ENSG00000236810.5	10	1	7	8	7	6	5	6	5	4	1	2	7	4	3	8	2	5	0	3	0	9	2	4	4	2	8	1	8	4	2	1	4	7	1	3	3	1	2	3	1	2	3	3	5	4	4	6	3
ENSG00000057757.9	720	817	923	763	924	789	874	837	1015	614	921	619	776	566	799	812	687	686	1049	780	1039	955	907	840	1130	947	833	1063	1387	1212	937	786	627	811	726	823	949	641	694	807	560	733	673	778	978	725	723	776	623
ENSG00000011009.10	1065	1187	1411	966	1279	1052	770	721	860	633	786	572	654	607	695	658	596	656	750	665	854	794	927	973	946	882	697	1035	1311	1258	804	872	751	766	633	762	757	585	537	731	557	607	611	654	883	526	486	644	561
ENSG00000117308.14	830	860	1027	812	1051	876	396	398	424	298	370	260	418	259	331	373	308	289	416	294	368	386	499	455	194	173	121	285	432	416	377	341	326	416	318	386	226	191	202	261	205	211	237	298	343	262	253	313	199
ENSG00000117305.14	591	650	756	521	620	498	577	565	657	567	737	547	698	617	763	796	675	705	874	676	787	774	761	848	1118	967	734	1025	1289	1236	837	977	776	703	745	789	835	550	608	700	617	709	530	703	1050	560	559	737	645
ENSG00000179163.11	78	118	106	239	267	245	127	102	122	103	101	90	122	84	125	104	123	96	182	170	172	307	281	341	603	548	425	329	431	397	161	176	126	142	133	134	334	245	214	288	216	245	178	243	232	190	241	250	158
ENSG00000188822.7	0	0	0	1	1	1	0	0	0	0	0	0	2	0	0	0	0	0	0	0	0	0	0	0	0	0	0	0	0	0	0	0	0	0	0	0	0	0	0	0	0	0	0	0	0	0	0	0	0
ENSG00000229106.1	0	0	0	0	0	0	0	0	0	0	0	0	0	0	0	0	0	0	0	0	0	0	0	0	0	0	0	0	0	0	0	0	0	0	0	0	0	0	0	0	0	0	0	0	0	0	0	0	0
ENSG00000232557.3	0	0	0	0	0	0	0	0	0	0	0	0	0	0	0	0	0	0	0	0	0	0	0	0	0	0	0	0	0	0	0	0	0	0	0	0	0	0	0	0	0	0	0	0	0	0	0	0	0
ENSG00000264926.1	0	0	0	0	0	0	0	0	0	0	0	0	0	0	0	0	0	0	0	0	0	0	0	0	0	0	0	0	0	0	0	0	0	0	0	0	0	0	0	0	0	0	0	0	0	0	0	0	0
ENSG00000230228.2	0	0	0	0	0	0	0	0	0	0	0	0	0	0	0	0	0	0	0	0	0	0	0	0	0	0	0	0	0	0	0	0	0	0	0	0	0	0	0	0	0	0	0	0	0	0	0	0	0
ENSG00000189266.11	1544	1590	1898	2428	3024	2607	1782	1606	2121	1433	1797	1584	1743	1554	2096	1984	1802	1914	1984	1610	1879	2408	2490	2582	2095	2020	1525	1791	2276	2162	1786	1842	1471	2239	2120	2334	2114	1436	1572	1938	1431	1621	1952	1955	2194	1866	1737	2177	1465
ENSG00000188529.14	2493	2570	3164	2610	3320	2703	2117	1951	2314	1848	2037	1859	2149	1955	2320	2244	2064	2163	2220	1753	2262	2297	2462	2464	1868	1654	1366	1584	2198	2186	1981	2013	1696	2203	2097	2234	1996	1560	1492	1900	1606	1686	1864	1980	2261	1741	1590	2089	1759
ENSG00000215905.4	0	0	0	0	0	0	0	0	0	0	0	0	0	0	0	0	0	0	0	0	0	0	0	0	0	0	0	0	0	0	0	0	0	0	0	0	0	0	0	0	0	0	0	0	0	0	0	0	0
ENSG00000225315.2	0	0	0	0	0	0	0	0	0	0	0	0	0	0	0	0	0	0	1	0	1	0	0	0	0	0	0	0	0	0	0	0	0	2	0	0	0	0	0	0	0	0	0	0	0	0	0	0	0
ENSG00000142661.18	1	2	1	4	0	4	16	8	4	15	20	6	24	17	23	64	40	38	53	40	53	15	18	18	7	13	9	82	75	96	24	25	27	16	13	9	9	8	12	11	6	11	9	17	15	22	17	37	8
ENSG00000230703.1	0	0	0	0	0	0	0	0	0	0	0	0	0	0	0	0	0	0	0	0	0	0	0	0	0	0	0	0	0	0	0	0	0	0	0	0	0	0	0	0	0	0	0	0	0	0	0	0	0
ENSG00000142677.3	0	0	0	6	6	5	2	4	0	10	1	2	6	7	14	29	28	24	3	7	8	22	18	15	18	22	6	26	41	47	7	1	8	18	12	14	11	4	11	7	0	1	3	4	3	12	10	8	0
ENSG00000185436.11	0	0	0	0	6	5	0	0	0	0	0	2	0	0	0	0	1	1	2	0	0	1	2	4	3	0	1	1	2	4	0	0	3	1	2	2	0	0	0	1	1	2	0	0	1	0	0	2	0
ENSG00000230023.2	0	0	0	0	0	0	0	0	0	0	0	0	1	0	0	0	0	0	0	0	0	0	0	0	0	0	0	0	0	0	0	0	0	0	0	0	0	0	0	0	0	0	0	0	0	0	0	0	0
ENSG00000232298.2	1	0	0	0	0	0	0	0	0	0	0	0	0	0	0	0	0	0	0	0	0	1	0	0	0	0	0	0	0	0	0	0	0	1	2	0	0	0	1	0	0	0	0	0	0	0	0	0	0
ENSG00000158055.15	5	2	3	1	0	0	1	2	0	0	1	2	0	0	5	0	1	1	2	0	1	4	5	3	4	4	1	1	3	8	3	2	1	1	0	4	1	1	1	5	2	2	1	2	0	2	3	0	2
ENSG00000001460.17	220	228	227	248	292	242	254	236	299	269	209	244	295	253	280	409	309	357	272	242	305	288	321	333	253	205	182	319	469	435	411	406	319	278	312	375	225	164	172	217	219	156	194	182	211	187	184	202	168
ENSG00000001461.16	1718	1690	2210	1160	1509	1207	1509	1418	1815	1321	1148	1394	1341	1136	1590	3085	2407	2713	2825	2160	2923	2049	2417	2465	3103	3808	2969	4331	5204	5385	3494	3354	2953	2235	1998	2361	1063	732	720	1211	986	1102	842	874	805	971	937	1136	824
ENSG00000117602.11	443	389	436	512	695	578	396	399	431	381	487	391	381	250	372	453	451	499	480	365	507	729	753	733	523	623	427	420	595	600	595	663	535	622	579	633	460	302	315	398	325	377	361	320	326	294	280	353	208
ENSG00000264443.1	0	0	0	0	0	0	0	0	0	0	0	0	0	0	0	0	0	0	0	0	1	0	0	0	0	0	0	0	0	0	0	0	0	0	0	0	0	0	0	0	0	0	0	0	0	0	0	0	0
ENSG00000184454.6	2	0	0	2	0	0	0	0	0	0	0	0	0	0	0	0	0	0	0	0	0	0	0	0	0	0	0	0	0	0	0	1	0	0	0	0	0	0	0	0	0	0	0	0	0	0	0	0	0
ENSG00000227312.2	0	0	0	0	0	0	0	0	0	0	0	0	0	0	0	0	0	0	0	0	0	0	0	0	0	0	0	0	0	0	0	0	0	0	0	0	0	0	0	0	0	0	0	0	0	0	0	0	0
ENSG00000239106.1	0	0	0	0	0	0	0	0	0	0	0	0	0	0	0	0	0	0	0	0	0	0	0	0	0	0	0	0	0	0	0	0	0	0	0	0	0	0	0	0	0	0	0	0	0	0	0	0	0
ENSG00000133226.16	1942	1990	2517	2052	2571	2195	1472	1329	1620	1201	895	1216	1439	1174	1555	1484	1283	1337	1395	1141	1370	1714	1765	1879	1251	1138	871	1178	1385	1492	1483	1468	1287	1734	1609	1577	1703	1125	1272	1376	1058	1163	1361	1355	1390	1167	1100	1358	1242
ENSG00000284699.1	0	0	0	0	1	0	0	0	0	0	0	0	3	0	1	1	0	0	0	0	2	0	0	0	0	0	0	0	0	0	0	0	0	0	0	0	0	0	0	2	0	0	5	0	0	1	0	0	0
ENSG00000169504.14	19312	19494	24846	19407	25011	20014	21327	20609	24598	17923	18818	18621	22392	21151	27501	25766	23144	24668	31296	26043	29918	24202	25959	27823	16175	17117	13034	34373	43783	44678	18677	20166	16656	20368	18834	20755	24842	15928	17142	21563	17640	18530	20246	21853	19291	18769	18235	22678	18722
ENSG00000238482.1	0	0	0	0	0	0	0	1	0	0	0	0	0	0	0	0	0	0	0	0	0	0	0	0	0	0	0	0	0	0	0	0	0	0	0	0	0	0	0	0	0	0	0	0	0	0	0	0	0
ENSG00000020633.18	34	49	70	619	738	619	33	41	51	198	142	229	88	80	77	84	68	70	315	234	311	589	663	665	465	403	320	276	373	360	499	570	424	575	648	672	121	85	77	56	48	40	110	132	131	127	118	174	125
ENSG00000278034.1	0	0	0	0	0	0	0	0	0	0	0	0	0	0	0	0	0	0	0	0	0	0	0	1	0	0	0	0	0	0	0	0	0	0	0	0	0	0	0	0	0	0	0	0	0	0	0	0	0
ENSG00000229162.1	1	0	0	2	3	3	0	1	0	2	0	0	0	0	0	0	0	0	0	0	0	1	1	0	0	9	1	0	2	1	1	1	2	1	0	0	0	0	0	0	0	0	0	1	0	1	0	1	0
ENSG00000261025.1	0	0	0	0	0	0	0	0	0	0	0	0	0	0	0	0	0	0	0	0	0	0	0	0	0	0	0	0	0	0	0	0	0	0	0	0	0	0	0	0	0	0	0	0	0	0	0	0	0
ENSG00000264371.1	0	0	0	0	0	0	0	0	0	0	0	0	0	0	0	0	0	0	0	0	0	0	0	0	0	0	0	0	0	0	0	0	0	0	0	0	0	0	0	0	0	0	0	0	0	0	0	0	0
ENSG00000233755.1	0	0	0	0	1	0	0	0	0	0	0	0	0	0	0	0	0	0	0	0	0	0	0	0	0	0	1	0	0	0	0	0	0	0	0	0	0	0	0	0	0	0	0	0	0	0	0	0	1
ENSG00000233419.3	0	0	0	0	0	0	0	0	0	0	0	0	0	0	0	0	0	0	0	0	0	0	0	0	0	0	0	0	0	0	0	0	0	0	0	0	0	0	0	0	0	0	0	0	0	0	0	0	0
ENSG00000231953.2	0	0	0	0	0	0	0	0	0	0	0	0	0	0	0	0	0	0	0	0	0	0	0	0	0	0	0	0	0	0	0	0	0	0	0	0	0	0	0	0	0	0	0	0	0	0	0	0	0
ENSG00000117614.9	700	741	918	752	1055	856	846	840	930	873	930	881	1106	749	1233	1056	1018	1061	1069	866	1168	933	1085	1069	1589	1233	952	1188	1355	1310	1155	1403	1136	1051	1013	1134	1041	718	715	982	894	824	855	984	1255	912	730	969	910
ENSG00000284602.1	12	2	17	9	20	10	9	10	7	10	12	3	7	7	8	7	8	4	3	10	4	7	8	9	2	6	3	2	8	14	6	12	15	6	10	8	4	15	6	4	13	4	6	5	5	3	9	7	1
ENSG00000284657.1	2	3	1	1	2	0	1	7	0	1	3	5	0	2	1	0	0	0	2	0	2	3	0	0	0	3	0	1	2	0	4	0	0	0	3	3	5	0	0	3	0	0	1	0	1	5	2	2	4
ENSG00000117616.17	555	586	740	515	728	576	658	572	656	652	981	711	939	713	850	785	762	750	671	609	793	988	961	987	1137	976	764	753	993	928	1043	943	921	740	767	749	856	668	632	745	647	573	726	793	855	1066	979	1177	840
ENSG00000272432.1	2	3	0	5	3	4	4	1	2	1	0	2	3	2	1	2	1	1	1	3	5	1	3	3	1	1	0	1	1	7	1	1	0	6	0	1	1	2	4	3	1	4	4	0	2	2	0	1	2
ENSG00000261349.1	8	13	9	6	10	13	9	3	4	14	10	19	10	7	12	6	14	14	12	8	5	8	20	8	2	7	1	8	4	10	6	6	7	11	4	9	8	3	2	6	1	2	0	0	1	13	12	16	20
ENSG00000187010.19	7	6	5	14	22	17	9	4	3	7	6	16	4	12	5	12	18	30	12	29	17	15	13	33	22	21	15	15	16	22	14	11	9	11	1	9	14	12	11	21	16	20	0	0	1	28	37	55	22
ENSG00000224183.1	5	4	9	7	6	6	10	11	6	5	5	5	2	2	4	11	14	12	9	10	9	5	12	13	18	13	8	6	11	9	9	6	4	2	5	7	9	12	7	5	4	8	0	0	0	8	21	6	7
ENSG00000259984.1	0	1	1	1	4	4	0	3	4	1	0	2	5	2	3	1	1	2	3	0	2	0	4	2	1	2	2	1	0	2	1	0	3	2	4	2	2	1	1	2	7	4	1	1	2	3	1	1	1
ENSG00000183726.10	1868	2064	2493	2851	3790	3016	3555	3310	3964	3020	2953	3252	3210	2757	3692	5216	4432	4568	4808	3885	4916	4226	4493	4763	5072	4243	3203	4211	5216	5556	3617	4086	3548	3407	3109	3549	4553	3202	3245	4455	3722	3708	3228	3446	4288	3606	3311	4166	2795
ENSG00000188672.18	2	3	8	5	4	4	7	15	4	15	15	10	10	8	12	6	7	0	9	10	9	13	7	3	16	7	8	9	22	14	8	7	11	7	5	6	17	22	14	20	12	15	24	12	29	23	20	16	10
ENSG00000238084.4	0	2	4	1	2	1	2	1	0	1	3	4	2	1	2	6	0	0	4	0	0	1	4	3	9	2	3	3	3	1	1	1	1	1	2	1	3	0	0	3	1	1	4	3	2	2	2	3	1
ENSG00000204178.9	511	553	731	516	676	576	580	531	646	617	473	607	643	523	656	603	494	543	539	522	618	645	656	655	550	574	436	473	555	638	680	698	531	566	493	636	975	599	647	724	564	640	661	774	745	729	602	777	634
ENSG00000157978.11	434	446	659	531	720	613	553	509	560	559	608	546	636	524	631	722	672	683	829	656	870	632	649	698	1055	1091	862	884	1182	1145	908	906	772	709	649	776	816	619	590	696	602	658	697	817	951	701	639	769	457
ENSG00000225643.1	1	0	0	1	0	0	2	0	0	1	1	0	1	0	0	1	2	2	1	0	0	1	2	2	3	1	1	3	2	4	0	2	0	1	4	0	1	1	1	1	0	4	0	0	1	0	0	0	2
ENSG00000117643.14	454	502	619	56	97	69	86	97	122	122	186	167	190	144	174	372	298	351	514	513	532	519	519	499	1240	1149	849	271	372	266	1173	1167	840	251	250	273	567	498	495	538	455	498	714	887	969	1057	989	1090	183
ENSG00000233478.1	0	1	0	3	0	0	0	0	0	0	0	0	0	0	0	0	0	0	0	0	0	0	1	0	0	0	0	0	0	0	0	0	0	0	0	1	0	0	0	0	0	0	2	0	0	0	0	0	0
ENSG00000162430.16	2618	2730	3527	2707	3308	2960	2723	2615	3142	2894	1758	2912	2940	2487	3113	3195	2785	2748	3134	2619	3313	3325	3301	3534	3403	3847	3034	3266	4558	4077	3684	4036	3268	3416	3139	3361	3894	2818	2939	3561	3163	2802	3044	3139	3114	2801	2667	3432	2531
ENSG00000255054.3	0	0	0	0	0	0	0	0	0	0	0	0	0	0	0	0	0	0	0	0	0	0	0	0	0	0	0	0	0	0	0	0	0	0	0	0	0	0	0	0	0	0	0	0	0	0	0	0	0
ENSG00000228172.5	5	2	6	2	5	5	8	0	6	2	10	4	4	5	2	2	1	3	4	2	1	3	5	4	4	5	4	7	8	3	0	11	2	5	3	3	4	3	3	3	0	2	1	1	2	2	1	4	2
ENSG00000117640.17	344	332	431	285	456	358	301	340	395	247	286	261	348	285	348	305	339	279	308	295	365	343	360	386	493	478	352	361	511	423	433	396	315	354	326	360	391	290	263	267	267	298	303	307	392	274	285	294	266
ENSG00000272478.1	0	0	0	0	0	0	0	0	0	0	0	0	0	0	0	0	0	0	0	0	0	0	0	0	0	0	0	0	0	0	0	0	0	0	0	0	0	0	0	0	0	0	0	0	0	0	0	0	0
ENSG00000127423.10	59	73	88	113	115	112	54	70	69	32	30	49	41	33	58	46	52	60	64	41	52	73	64	61	19	16	16	24	18	28	31	50	30	52	54	46	29	21	34	32	25	27	31	53	48	48	35	59	33
ENSG00000236528.1	1	0	3	0	0	0	0	0	0	0	0	1	0	0	0	0	0	0	0	1	0	1	0	2	0	0	1	0	0	0	0	0	0	0	0	1	0	0	2	0	0	0	0	0	0	1	0	0	1
ENSG00000182749.5	353	405	510	339	437	340	276	250	363	277	304	291	368	241	366	258	198	235	405	366	412	334	330	336	614	565	340	422	585	480	434	456	412	369	362	376	393	254	276	392	387	314	348	407	534	299	233	294	296
ENSG00000207302.1	0	0	0	0	0	0	0	0	0	0	0	0	0	0	0	0	0	0	0	0	0	0	0	0	0	1	0	0	0	0	0	0	0	0	0	0	0	0	0	0	0	0	0	0	2	0	0	0	0
ENSG00000117632.22	4869	5263	6428	6570	8337	7244	2779	3096	3068	2320	4899	2240	2708	2088	2816	2824	2248	2517	2578	2067	2545	4637	4733	5132	1465	1197	929	1368	1919	2144	3039	2789	2605	3000	2665	3263	2249	1581	1468	2137	1490	2035	1504	1737	2549	1496	1554	2204	1300
ENSG00000229786.1	0	0	2	0	1	0	0	0	0	0	0	0	0	0	1	0	0	0	0	0	0	0	0	0	0	0	0	0	0	0	0	0	0	0	0	0	0	0	0	0	0	0	0	0	0	0	2	0	0
ENSG00000223624.1	1	1	1	2	0	0	0	0	0	0	0	0	0	0	2	0	0	0	0	0	0	0	2	0	0	0	0	0	0	0	0	1	0	0	0	0	0	0	0	0	0	0	1	0	0	0	0	0	0
ENSG00000283938.1	0	0	0	0	0	0	0	0	0	0	0	0	0	0	0	0	0	0	0	0	0	0	0	0	0	0	0	0	0	0	0	0	0	0	0	0	0	0	0	0	0	0	0	0	0	0	0	0	0
ENSG00000158006.13	271	270	338	216	326	304	249	235	243	234	317	243	227	218	251	235	180	228	295	217	273	295	322	330	345	346	263	306	412	390	333	304	259	291	219	258	258	168	170	274	186	229	213	245	274	250	207	288	205
ENSG00000207237.1	0	0	0	0	0	0	0	0	0	0	0	0	0	0	0	0	0	0	0	0	0	0	0	0	0	0	0	0	0	0	0	0	0	0	0	0	0	0	0	0	0	0	0	0	0	0	0	0	0
ENSG00000252190.1	0	0	0	0	0	0	0	0	0	0	0	0	0	0	0	0	0	0	0	0	0	0	0	0	0	0	0	0	0	0	0	0	0	0	0	0	0	0	0	0	0	0	0	0	0	0	0	0	0
ENSG00000252691.1	0	0	0	0	0	0	0	0	0	0	0	0	0	0	0	0	0	0	0	0	0	0	0	0	0	0	0	0	0	0	0	0	0	0	0	0	0	0	0	0	0	0	0	0	0	0	0	0	0
ENSG00000158008.9	89	92	132	85	118	109	18	11	10	24	24	13	16	11	8	6	17	6	117	75	107	12	25	13	346	386	284	336	396	410	330	341	287	30	53	30	66	31	55	20	29	26	27	29	36	45	51	82	53
ENSG00000158014.14	0	0	0	0	1	0	0	0	0	0	0	0	0	0	0	0	0	0	0	0	0	0	0	1	0	0	1	0	0	1	1	0	0	0	0	0	0	0	0	0	0	0	0	0	0	0	0	0	0
ENSG00000284309.1	0	0	0	0	0	0	0	0	0	0	0	0	0	0	0	0	0	0	0	0	0	0	0	0	0	0	0	0	0	0	0	0	0	0	0	0	0	0	0	0	0	0	0	0	0	0	0	0	0
ENSG00000158022.6	2	0	0	0	0	0	1	0	0	0	0	0	2	0	0	0	0	0	1	0	0	1	0	0	5	4	8	11	12	14	0	2	1	1	1	0	4	2	1	0	0	2	0	0	0	0	0	0	0
ENSG00000175087.9	101	117	137	111	135	126	102	102	128	91	117	96	102	94	111	115	94	109	91	82	88	119	104	102	74	75	60	61	102	85	132	100	107	113	124	115	138	108	77	84	77	83	96	115	90	108	90	109	76
ENSG00000197245.5	1	2	0	3	1	0	0	0	0	0	5	0	2	0	0	0	0	0	0	0	0	0	1	0	2	0	0	0	0	0	0	0	0	0	0	0	0	0	0	0	0	0	0	0	0	0	0	0	0
ENSG00000282872.1	0	0	0	0	0	0	0	0	0	0	0	0	0	0	0	0	0	0	0	0	0	0	0	0	0	0	0	0	0	0	0	0	0	0	0	0	0	0	0	0	0	0	0	0	0	0	0	0	0
ENSG00000236782.6	1	0	3	3	11	2	0	0	0	1	1	3	0	1	0	4	3	9	10	0	3	1	3	3	1	1	1	1	0	0	0	3	0	4	1	4	0	2	2	2	8	1	5	1	4	3	1	2	4
ENSG00000142684.8	0	0	0	0	0	0	0	0	0	0	0	0	0	0	1	0	0	0	0	0	0	0	0	0	0	0	0	0	2	0	0	0	0	0	0	0	0	0	0	0	0	0	0	0	0	0	0	0	1
ENSG00000142675.17	8	6	3	9	9	6	1	1	1	3	6	1	9	7	10	4	5	2	4	2	4	3	0	1	1	0	1	2	2	3	3	4	2	7	4	5	1	3	0	7	1	2	0	0	3	2	3	3	2
ENSG00000188782.8	0	0	0	0	0	0	0	0	0	0	0	0	0	0	0	0	0	0	0	0	0	0	0	0	0	0	0	0	0	0	0	0	0	0	0	0	0	0	0	0	0	0	0	0	0	0	0	0	0
ENSG00000236155.6	0	0	4	1	0	1	0	0	0	0	0	0	2	0	0	0	0	0	0	2	0	1	1	1	1	1	0	0	1	1	4	2	1	0	1	2	0	1	0	0	0	0	0	1	0	0	1	0	0
ENSG00000278572.1	0	0	0	0	0	0	0	0	0	0	1	0	0	0	0	0	0	0	0	0	0	0	0	0	0	0	0	0	0	0	0	0	0	0	0	0	0	0	0	0	0	0	0	0	0	0	0	0	0
ENSG00000130695.14	383	325	469	538	700	548	280	287	315	205	161	234	277	246	294	336	280	276	290	216	279	398	385	439	161	187	152	145	228	224	259	284	224	252	246	300	210	164	162	194	173	168	220	235	209	187	171	223	176
ENSG00000270733.1	3	0	2	1	1	0	0	0	2	0	0	0	1	1	0	1	0	0	0	0	2	0	0	0	0	0	0	0	0	0	0	2	0	0	0	2	0	1	0	0	1	0	0	0	1	0	0	0	0
ENSG00000142669.14	5436	6070	6741	4744	5942	4971	5531	5231	6890	4940	1677	5304	7428	5566	7047	6529	5192	5506	6349	5545	7190	6152	6055	6641	7674	5423	3909	9821	13253	10934	6011	6396	5993	5613	5440	6272	4735	3597	3373	4548	4034	3447	3692	4281	6042	3366	3089	4027	3380
ENSG00000158062.20	175	180	248	327	465	390	126	160	233	183	326	192	278	210	275	290	242	229	211	168	297	266	316	370	279	220	194	196	247	227	303	237	274	285	265	292	215	170	156	182	157	181	199	233	301	187	199	244	216
ENSG00000169442.8	0	0	0	0	0	0	0	0	0	0	0	0	0	0	0	0	0	0	0	0	0	0	0	0	0	0	0	0	0	0	0	0	0	0	0	0	0	0	0	0	0	0	0	0	0	0	0	0	0
ENSG00000176092.15	0	0	2	0	2	3	0	0	0	0	0	0	0	0	0	0	0	0	0	0	0	0	0	0	0	0	0	0	0	0	0	0	0	1	1	2	0	0	0	1	0	0	0	0	0	0	0	0	0
ENSG00000225854.2	0	0	0	0	0	0	0	0	0	0	0	0	0	0	0	0	0	0	0	0	0	0	0	0	0	0	0	0	0	0	0	0	0	0	0	0	0	0	0	0	0	0	0	0	0	0	0	0	0
ENSG00000176083.17	0	0	0	0	0	0	0	0	0	0	0	0	0	0	0	0	0	0	0	0	0	0	0	0	0	0	0	0	0	0	0	0	0	0	0	0	0	0	0	0	0	0	0	0	0	0	0	0	0
ENSG00000131914.10	0	0	0	0	0	0	0	0	0	0	0	0	0	0	1	0	0	0	0	0	0	0	0	0	0	0	0	0	1	0	0	0	0	0	0	0	0	0	0	0	0	0	0	0	2	0	0	0	0
ENSG00000117682.16	1148	1111	1466	863	1160	963	919	968	1086	832	804	836	935	852	1075	1076	872	966	1209	982	1222	1111	1027	1175	1295	1479	1077	1370	1757	1687	1188	1171	910	968	915	1023	1262	930	964	1213	983	987	846	1031	1095	830	837	995	820
ENSG00000223583.1	0	1	1	0	3	0	0	0	2	0	0	0	3	0	0	0	0	0	0	2	0	0	0	1	0	1	0	1	1	0	0	1	0	0	0	4	0	0	0	0	0	0	4	0	2	0	1	0	2
ENSG00000225891.1	1	1	0	2	3	5	0	1	0	0	0	0	0	0	3	2	1	0	0	1	0	0	0	1	2	4	3	0	0	5	0	1	0	0	1	0	1	0	3	0	1	0	0	3	0	0	2	1	0
ENSG00000198830.10	9131	9437	11300	13787	17881	14667	6628	5528	7286	5706	3426	6028	6802	5772	7086	8207	6950	7526	6638	5404	6664	9217	10114	10371	3104	2643	2078	3753	4666	4415	7195	7318	6363	7008	6533	7736	6693	4380	4936	6105	4882	4780	4984	5226	6782	4521	4521	6107	4646
ENSG00000224129.1	0	0	0	0	0	0	0	0	0	0	0	0	0	0	0	0	0	0	0	0	0	0	0	0	0	0	0	0	0	0	0	0	0	0	0	0	0	0	0	0	0	0	0	0	0	0	0	0	0
ENSG00000117676.13	115	134	166	233	304	246	47	64	56	17	28	21	33	25	47	38	22	32	41	19	33	53	60	64	16	36	35	21	29	32	18	18	20	31	54	57	45	45	41	41	38	38	35	56	70	21	33	41	25
ENSG00000238705.1	0	0	0	0	0	0	0	0	0	0	0	0	0	0	0	0	0	0	0	0	0	0	0	0	0	0	0	0	0	0	0	0	0	0	0	0	0	0	0	0	0	0	0	0	0	0	0	0	0
ENSG00000243905.3	0	0	0	0	0	0	0	0	0	0	0	0	0	0	0	0	0	0	0	0	0	0	0	0	0	0	0	0	0	0	0	0	0	0	0	0	0	0	0	0	0	0	0	0	0	0	0	0	0
ENSG00000252802.1	0	0	0	0	0	0	0	0	0	0	0	0	0	0	0	0	0	0	0	0	0	0	0	0	0	0	0	0	0	0	0	0	0	0	0	0	0	0	0	0	0	0	0	0	0	0	0	0	0
ENSG00000252429.2	0	0	0	0	0	0	0	0	0	0	0	0	0	0	0	0	0	0	0	0	0	0	0	0	0	0	0	0	0	0	0	0	0	0	0	0	0	0	0	0	0	0	0	0	0	0	0	0	0
ENSG00000229247.2	0	0	0	0	0	0	0	0	0	0	0	0	0	0	0	0	0	0	0	0	0	0	0	0	0	0	0	0	0	0	0	0	0	0	0	0	0	0	0	0	0	0	0	0	0	0	0	0	0
ENSG00000238316.1	0	0	0	0	0	0	0	0	0	0	0	0	0	0	0	0	0	0	0	0	0	0	0	0	0	0	0	0	0	0	0	0	0	0	0	0	0	0	0	0	0	0	0	0	0	0	0	0	0
ENSG00000235069.2	0	0	0	0	0	0	0	0	0	0	0	0	0	0	0	0	0	0	0	0	0	0	0	0	0	0	0	0	0	0	0	0	0	0	0	0	0	0	0	0	0	0	0	0	0	0	0	0	0
ENSG00000260063.1	28	17	17	4	15	6	2	10	9	18	18	13	13	6	16	12	5	5	8	10	7	7	6	11	0	1	1	4	9	1	2	9	5	3	19	11	11	9	10	15	3	7	3	6	8	14	8	10	6
ENSG00000117713.19	1587	1733	2264	2082	2603	2130	1316	991	1279	1061	528	1041	1033	932	1325	1268	1098	1120	1274	996	1306	1396	1386	1396	796	962	811	1108	1375	1389	1169	1211	963	1154	1135	1155	1450	996	972	1069	895	885	1090	1052	795	907	967	1196	969
ENSG00000060642.10	224	228	274	286	379	300	287	297	294	276	289	285	355	259	364	350	282	323	388	275	294	326	320	380	462	415	306	368	500	496	420	408	272	353	283	320	269	156	210	223	196	232	223	235	275	255	217	280	247
ENSG00000241188.3	0	0	0	0	0	0	0	0	0	0	0	0	0	0	0	0	0	0	0	0	0	0	0	0	0	0	0	0	0	1	0	0	0	0	0	0	0	0	0	0	0	0	0	0	0	0	0	0	0
ENSG00000204160.11	632	596	795	756	900	780	568	497	567	463	445	485	512	441	487	500	440	471	589	513	628	665	715	742	607	587	460	461	655	582	556	577	472	534	564	621	723	501	446	539	449	474	499	501	615	449	418	561	443
ENSG00000175793.11	8	4	5	20	11	17	3	6	5	0	1	1	12	3	4	4	0	0	1	0	0	3	3	7	1	1	0	22	9	16	10	16	3	8	5	3	0	0	4	0	2	0	3	3	6	0	1	2	0
ENSG00000226698.1	0	0	0	0	0	0	0	0	0	0	0	0	0	0	0	0	0	0	0	0	0	0	0	0	0	0	0	0	0	0	0	0	0	0	0	0	0	0	0	0	0	0	0	0	0	0	0	0	0
ENSG00000142751.14	626	625	772	532	770	589	513	495	560	469	533	464	554	428	599	566	480	529	590	464	544	508	575	619	763	674	505	663	865	727	611	622	554	614	592	602	617	481	449	574	480	409	475	588	588	449	416	506	452
ENSG00000198746.12	193	203	245	219	260	179	162	171	162	158	266	153	225	140	209	188	154	182	188	147	202	205	182	251	239	195	179	159	210	193	205	225	159	224	188	196	170	144	154	179	139	153	169	227	298	159	157	185	148
ENSG00000090273.13	3075	3242	4003	3199	4360	3698	2488	2298	2696	1781	2812	1957	2381	1877	2383	2555	2209	2415	2437	2015	2572	2681	2840	3114	1825	1621	1265	2074	2646	2428	2216	2237	1885	2253	2094	2435	2419	1607	1787	2139	1916	1985	1966	2298	2900	1911	1736	2313	1796
ENSG00000131910.4	0	1	1	0	0	5	2	0	0	0	0	0	0	0	0	0	0	0	0	0	0	1	0	0	0	0	0	0	0	0	0	0	0	0	0	0	0	0	0	0	0	0	0	0	0	2	0	0	0
ENSG00000175707.8	0	0	1	0	0	0	0	0	0	0	0	0	0	0	0	0	0	0	0	0	0	0	0	0	0	0	0	0	0	0	0	0	1	0	0	0	0	0	0	0	1	0	0	0	0	0	0	0	0
ENSG00000172746.6	0	0	0	0	0	0	0	0	0	0	0	0	0	0	0	0	0	0	2	0	0	0	0	0	0	0	0	0	0	0	0	0	0	0	0	0	1	0	0	0	0	0	0	0	1	0	0	0	0
ENSG00000224064.1	0	0	0	0	0	0	0	0	0	0	0	0	0	0	0	0	0	0	0	0	0	0	0	0	0	0	0	0	0	0	0	0	0	0	0	0	0	0	0	0	0	0	0	0	0	0	0	0	0
ENSG00000225294.1	0	0	0	2	0	0	0	0	0	0	1	0	0	0	0	0	0	0	0	0	0	0	0	1	0	0	0	0	0	1	0	1	0	0	0	0	1	0	0	0	0	0	0	0	0	0	0	0	0
ENSG00000253368.3	2239	2564	3395	1986	2516	2173	3038	3142	3041	1175	1917	1267	2253	1656	2115	1734	1424	1395	2453	1855	2742	1124	1180	1061	1980	1855	1406	5848	7358	7757	2868	2399	2344	2121	1774	2439	850	651	650	729	529	741	627	812	1087	518	525	567	277
ENSG00000158246.7	132	178	176	194	256	218	65	55	72	59	96	66	115	81	104	61	38	35	69	73	91	134	123	161	52	43	49	143	207	217	71	51	57	85	73	90	113	61	68	69	64	55	95	92	151	55	55	78	95
ENSG00000090020.10	1278	1304	1583	1064	1425	1175	1483	1354	1762	1314	935	1511	1296	1091	1358	1220	1085	1124	1636	1345	1576	1162	1208	1284	1668	1656	1316	1670	2219	2143	1219	1289	1036	1273	1318	1361	1638	1249	1129	1178	1023	1081	1169	1242	1271	1534	1444	1584	1257
ENSG00000229985.2	0	0	0	0	0	0	0	0	0	0	0	0	0	0	0	0	0	0	0	0	0	0	0	0	0	0	0	0	0	0	0	0	0	0	0	0	0	0	0	0	0	0	0	0	0	0	0	0	0
ENSG00000214973.3	0	0	3	1	2	0	0	0	2	0	1	1	3	0	0	2	1	1	0	0	1	0	1	0	1	0	2	1	0	2	0	1	1	1	0	0	2	1	0	3	0	2	0	0	0	0	2	0	0
ENSG00000225159.1	34	23	30	21	33	36	19	22	16	17	44	14	9	15	18	21	14	17	10	21	26	15	14	20	13	8	7	16	20	12	17	19	14	14	12	14	29	16	17	9	19	17	20	12	22	9	12	21	16
ENSG00000225990.2	0	0	0	0	0	0	0	0	0	0	0	0	0	0	0	0	0	0	0	0	0	0	0	0	0	0	0	0	0	0	0	0	0	0	0	0	0	0	0	0	0	0	0	0	0	0	0	0	0
ENSG00000224311.1	0	0	0	0	0	0	0	0	0	0	0	0	0	0	0	0	0	0	0	0	0	0	0	0	0	0	0	0	0	0	0	0	0	0	0	0	0	0	0	0	0	0	0	0	0	0	0	0	0
ENSG00000142784.15	1281	1243	1646	1336	1712	1362	1329	1269	1605	1182	1229	1301	1424	1289	1596	1673	1369	1475	1552	1293	1513	1699	1588	1670	1670	1954	1472	1806	2269	2127	1824	1977	1582	1647	1462	1657	1637	1207	1171	1438	1172	1193	1454	1608	1520	1282	1135	1360	1242
ENSG00000252098.1	0	0	0	0	0	0	0	0	0	0	0	0	0	0	0	0	0	0	0	0	0	0	0	0	0	0	0	0	0	0	0	0	0	0	0	0	0	0	0	0	0	0	0	0	0	0	0	0	0
ENSG00000243659.1	0	0	1	0	0	0	1	0	1	0	0	0	0	0	2	0	0	0	0	0	0	0	1	2	1	0	4	0	3	0	0	1	0	0	1	0	0	0	0	0	0	0	0	0	4	0	0	0	0
ENSG00000186501.14	648	693	786	677	812	755	744	641	840	691	778	679	781	687	789	717	687	686	755	661	858	733	732	829	990	901	671	815	1090	937	828	819	654	828	802	859	960	714	720	853	757	712	857	913	1202	663	669	802	663
ENSG00000206888.1	1	0	1	0	2	0	0	0	0	0	0	0	0	0	0	0	0	0	0	0	0	0	0	0	0	1	0	0	0	1	0	0	0	0	0	0	0	0	0	0	0	0	0	0	0	0	0	0	0
ENSG00000241547.1	3	7	6	5	6	3	4	0	2	2	2	3	0	1	2	4	1	1	3	2	5	1	3	3	0	1	1	3	0	2	3	1	6	4	3	5	3	3	0	4	0	6	1	0	4	4	6	4	3
ENSG00000142765.17	15	11	13	5	6	0	2	6	3	0	5	5	8	0	4	2	0	2	1	1	0	4	3	4	4	5	1	3	6	6	7	0	5	1	1	1	2	1	2	2	1	0	1	2	0	0	0	3	0
ENSG00000142733.14	652	711	834	1079	1394	1141	1111	1071	1215	930	1143	942	1164	977	1203	1132	1007	1038	1005	834	977	1221	1176	1203	998	1207	860	1286	1552	1386	1056	935	848	1188	1130	1295	1310	888	916	582	423	472	977	1050	1173	710	592	789	760
ENSG00000142748.12	3	3	2	3	5	0	4	4	4	0	0	0	5	3	3	7	4	5	2	0	2	4	2	1	2	5	1	0	5	3	2	5	2	0	0	3	2	0	7	1	2	3	0	0	3	1	0	3	1
ENSG00000174950.10	0	0	0	0	0	0	0	0	0	0	0	0	0	0	0	0	0	0	0	0	2	0	0	0	0	0	0	0	0	0	0	0	0	0	0	0	0	0	0	0	0	1	0	0	0	0	0	0	0
ENSG00000231207.1	0	0	0	0	0	0	0	0	0	0	0	0	0	0	0	0	0	0	0	0	0	0	0	0	0	0	0	0	0	0	0	0	0	0	0	0	0	0	0	0	0	0	0	0	0	0	0	0	0
ENSG00000181773.6	76	62	93	81	92	88	47	57	53	33	30	30	36	26	33	27	26	21	37	24	32	35	32	38	27	23	6	31	26	53	24	19	22	62	48	52	32	26	17	16	9	10	12	26	21	17	19	23	20
ENSG00000158195.10	3680	3960	5092	4085	5688	4431	4514	4190	4802	4446	4277	4574	4941	4439	5789	5341	4698	4970	4963	3936	4915	5412	5728	5946	2763	3492	2636	3941	5187	4883	5131	5177	4129	4889	4499	4789	4995	3416	3613	4189	3716	3526	4019	4534	4247	4017	3825	4636	4157
ENSG00000241169.1	0	0	0	0	0	0	0	0	0	0	0	0	0	0	0	0	0	0	0	0	0	0	0	0	0	0	0	0	0	0	0	0	0	0	0	0	0	0	0	0	0	0	0	0	0	0	0	0	0
ENSG00000237429.1	3	1	0	0	0	0	0	1	0	0	0	0	0	1	1	0	0	0	0	0	0	0	0	1	0	0	1	3	2	3	1	3	1	0	0	1	1	0	0	0	0	0	0	1	0	0	0	0	0
ENSG00000126705.14	807	773	1087	1005	1187	1060	884	870	928	912	790	885	864	741	977	793	626	702	827	631	806	957	1008	1123	972	1410	1058	1163	1569	1526	1312	1310	1009	951	787	807	937	666	716	656	503	611	772	821	703	852	733	957	881
ENSG00000000938.12	0	0	0	3	2	0	0	0	0	1	2	3	0	0	1	0	1	0	2	0	0	1	3	1	19	7	6	4	1	0	4	2	2	1	3	1	2	3	0	1	0	0	0	2	0	0	2	2	0
ENSG00000235912.1	1	3	3	0	1	1	1	2	1	3	6	0	2	2	4	1	2	2	0	2	5	7	3	1	4	1	1	8	3	2	1	5	2	2	0	2	2	2	2	0	2	0	0	1	2	2	3	1	0
ENSG00000233975.1	0	0	0	0	0	0	0	0	0	0	0	0	0	0	0	0	0	1	0	0	0	0	0	0	0	0	0	0	0	0	0	0	0	0	0	2	0	0	0	0	0	0	1	0	0	0	0	1	0
ENSG00000126709.14	159	229	287	328	387	302	335	370	370	338	937	400	475	342	534	430	367	395	461	376	478	788	879	837	1078	863	665	484	590	547	688	726	606	512	494	541	723	543	551	551	473	621	564	691	939	687	630	750	472
ENSG00000225886.3	2	0	0	4	3	1	0	1	4	1	0	0	2	1	3	1	0	0	0	0	0	1	6	1	0	0	6	0	1	0	0	0	3	1	3	0	0	1	0	0	0	1	0	3	2	1	1	5	3
ENSG00000206767.1	0	0	0	0	0	0	0	0	0	0	0	0	0	0	0	0	0	0	0	0	0	0	0	0	0	0	0	0	0	0	0	0	0	0	0	0	0	0	0	0	0	0	0	0	0	0	0	0	0
ENSG00000226662.2	0	0	0	0	0	0	0	0	0	0	0	0	0	0	0	0	0	0	0	0	0	0	0	0	0	0	0	0	0	0	0	0	0	0	0	0	0	0	0	0	0	0	0	0	0	0	0	0	0
ENSG00000207095.1	0	0	0	0	0	0	0	0	0	0	0	0	0	0	0	0	0	0	0	0	0	0	0	0	0	0	0	0	0	0	0	0	0	0	0	0	0	0	0	0	0	0	0	0	0	0	0	0	0
ENSG00000009780.15	155	177	217	182	243	186	246	191	314	227	170	250	270	197	248	239	235	231	243	172	209	255	293	306	401	366	250	270	336	307	302	299	254	262	219	271	304	213	239	277	183	169	203	259	268	203	180	223	175
ENSG00000231344.1	2	1	1	3	2	2	3	0	2	0	0	0	0	0	0	1	0	0	0	3	0	1	2	2	2	2	0	1	5	3	2	0	0	1	0	0	0	0	1	2	2	0	0	1	0	0	0	3	2
ENSG00000230833.1	0	0	0	0	0	0	0	0	0	0	0	0	0	0	0	0	0	0	0	0	0	0	0	0	0	0	0	0	0	0	0	0	0	0	0	0	0	0	0	0	0	0	0	0	0	0	0	0	1
ENSG00000117758.13	1064	1180	1427	880	1099	949	1460	1484	1545	1123	1260	1171	1232	1077	1466	1221	1135	1217	1381	1188	1361	1320	1394	1469	1899	1825	1483	1592	2097	2316	1646	1419	1159	1360	1245	1374	1938	1404	1420	1592	1290	1439	1632	1731	1941	1371	1348	1558	1264
ENSG00000269971.1	0	0	2	0	0	0	0	0	1	0	0	0	0	0	0	0	0	0	0	0	0	0	0	0	0	0	0	0	0	0	0	0	1	0	0	0	0	1	0	0	0	1	0	0	2	0	0	1	1
ENSG00000270031.1	1	0	0	4	0	0	0	0	1	0	5	0	0	0	0	2	0	1	1	1	0	1	1	1	0	2	0	2	0	2	1	0	1	0	2	2	1	0	0	3	0	1	0	0	0	4	0	2	6
ENSG00000223062.1	0	0	0	0	0	0	0	0	0	0	0	0	0	0	0	0	0	0	0	0	0	0	0	0	0	0	0	0	0	0	0	0	0	0	0	0	0	0	0	0	0	0	0	0	0	0	0	0	0
ENSG00000117751.17	1197	1270	1526	1217	1556	1274	1059	940	1180	893	627	889	1094	987	1206	1133	974	997	1028	1007	979	1054	1182	1326	1020	954	707	916	1151	1127	1170	1058	881	1037	1001	1135	1134	796	848	1046	883	825	936	939	1080	766	733	1083	883
ENSG00000252947.1	0	0	0	0	2	0	0	1	0	0	0	0	0	0	0	0	0	1	0	0	0	0	0	0	0	0	0	0	0	0	0	0	2	1	0	2	0	0	0	0	0	0	1	0	0	0	0	0	0
ENSG00000130775.15	160	149	244	90	109	121	63	57	91	80	83	93	81	68	79	61	56	46	106	79	117	122	108	114	100	64	56	110	165	93	95	112	109	125	139	129	62	43	57	71	56	65	56	62	53	66	60	85	49
ENSG00000117748.9	1010	1070	1376	721	972	803	688	657	799	471	402	512	596	499	643	711	647	635	749	516	706	700	834	762	624	498	345	486	645	646	569	616	514	624	636	735	568	393	357	563	463	449	411	443	532	462	438	544	469
ENSG00000130768.14	0	0	0	0	0	0	0	0	0	0	0	0	0	0	0	1	0	0	2	0	0	0	0	0	0	0	0	0	0	0	0	0	0	0	0	0	0	0	0	0	0	0	0	1	0	0	1	0	0
ENSG00000227050.1	0	0	0	0	0	0	0	0	0	0	0	0	0	0	0	0	0	0	0	0	0	0	0	0	2	0	0	0	0	0	0	0	0	0	0	0	0	0	0	0	0	0	0	0	0	0	0	0	0
ENSG00000158156.7	287	329	411	244	322	272	230	230	252	275	415	233	229	164	237	302	275	310	258	223	271	333	334	367	367	300	292	337	435	479	275	297	245	218	216	286	276	194	184	156	152	216	195	219	271	162	148	205	165
ENSG00000158161.15	574	613	737	554	740	610	515	505	533	440	386	396	535	467	586	539	496	542	460	442	481	485	566	558	465	560	425	450	569	567	578	453	451	483	434	475	480	267	351	432	323	380	354	442	385	379	404	505	441
ENSG00000238231.2	0	0	0	0	1	0	0	0	0	0	0	0	0	0	0	2	0	0	1	0	0	0	0	0	0	0	0	0	0	0	0	0	2	0	0	0	0	0	0	0	0	0	1	0	0	0	0	0	1
ENSG00000240750.3	3	2	0	0	3	2	0	0	1	0	1	0	0	0	0	1	2	0	0	1	0	0	1	0	3	9	4	0	0	0	0	0	1	0	4	1	0	0	0	1	0	0	0	3	0	5	0	1	0
ENSG00000228589.3	14	12	27	22	22	21	22	14	19	12	19	20	12	10	29	18	15	20	26	20	12	26	21	14	19	16	13	15	20	23	10	15	16	19	9	23	27	15	11	27	13	20	17	24	38	13	22	27	13
ENSG00000228943.1	0	0	0	0	0	0	0	0	0	0	0	0	0	0	0	0	0	0	0	0	0	0	0	0	0	0	0	0	0	0	0	0	0	0	0	0	0	0	0	0	0	0	0	0	0	0	0	0	0
ENSG00000214812.3	0	0	0	2	0	0	0	0	0	0	0	0	0	0	0	0	0	0	0	0	0	0	0	0	0	0	0	0	0	0	0	4	0	0	0	3	0	0	0	0	0	0	0	0	0	0	0	0	0
ENSG00000253005.1	0	0	0	0	0	0	0	0	0	0	0	0	0	0	0	0	0	0	0	0	0	0	0	0	0	0	0	0	0	0	0	0	0	0	0	0	0	0	0	0	0	0	0	0	0	0	0	0	0
ENSG00000169403.11	5	1	6	4	14	13	0	4	3	4	1	2	1	3	7	0	0	10	7	4	0	3	3	3	2	8	2	1	0	1	2	3	5	3	0	5	7	1	3	4	2	0	1	9	3	3	1	5	0
ENSG00000126698.10	2695	3071	3638	2862	3853	3113	2624	2200	2981	1933	1355	2013	2552	2112	2703	2672	2333	2594	2681	2226	2819	3080	3191	3519	2974	2523	1927	2511	3255	3178	2577	2846	2371	2574	2284	2710	2646	1688	1942	2502	1999	1962	2120	2436	2936	2127	1864	2441	2275
ENSG00000130770.17	1263	1442	1687	1234	1503	1251	929	941	1112	889	1079	962	1126	880	1110	1118	1021	1009	1116	1009	1280	1202	1192	1352	1680	1310	876	1738	2275	1830	1234	1378	1242	1076	934	1059	1188	895	860	1000	977	950	831	929	1302	812	691	943	778
ENSG00000270605.1	5	8	6	3	4	8	1	2	2	0	2	0	7	1	4	3	5	3	2	1	5	1	3	3	15	11	8	2	8	5	10	6	7	3	1	7	7	1	4	3	2	0	0	1	2	7	5	11	3
ENSG00000271398.1	0	0	0	0	0	0	0	0	1	0	0	0	0	0	0	0	0	0	0	0	0	0	0	0	0	0	0	0	0	0	1	0	0	0	0	0	0	0	0	0	0	0	0	0	0	0	2	0	0
ENSG00000130766.4	633	604	757	352	525	439	1258	1221	1582	1342	1712	1517	1882	1631	2065	1393	1286	1328	1175	1011	1233	977	967	1146	922	929	751	652	844	705	928	949	838	913	966	927	2054	1581	1554	1840	1608	1445	1809	1999	2054	2471	2272	2572	2299
ENSG00000130772.13	339	361	434	377	491	409	372	365	395	314	458	321	388	377	382	391	397	396	373	326	416	430	430	446	432	375	275	401	477	506	447	412	377	383	413	412	374	241	277	379	323	319	307	338	475	333	265	358	305
ENSG00000204138.12	686	735	911	867	1064	897	531	473	613	484	474	498	579	508	675	564	555	575	627	494	696	702	763	787	368	414	337	399	579	593	709	711	568	567	547	573	630	458	495	560	440	517	528	544	537	452	547	535	553
ENSG00000206779.1	0	0	0	0	0	0	0	0	0	0	0	0	0	0	0	0	0	0	0	0	0	0	0	0	0	0	0	0	0	0	0	0	0	0	0	0	0	0	0	0	0	0	0	0	0	0	0	0	0
ENSG00000229820.2	0	0	0	0	0	1	0	0	0	0	0	0	0	0	1	0	0	0	0	0	0	0	0	0	0	0	0	0	0	0	0	0	0	0	0	0	0	0	0	0	0	0	0	0	0	0	0	0	0
ENSG00000221216.1	0	1	0	0	2	0	0	0	0	0	0	0	0	0	0	0	0	0	0	0	0	0	0	0	0	0	0	0	0	0	1	0	2	1	0	1	0	0	0	0	1	0	0	0	0	1	0	0	0
ENSG00000180198.15	1203	1170	1428	1827	2434	2004	1147	1042	1296	1034	1095	960	1091	845	1246	1180	1089	1190	1151	1008	1301	1290	1361	1466	682	568	432	535	660	602	1095	1136	963	1361	1377	1488	1035	654	716	1007	841	900	840	919	1133	996	850	1117	1013
ENSG00000242125.3	513	588	761	635	872	653	202	236	268	299	317	325	317	242	300	269	227	251	243	226	283	399	392	338	173	173	106	175	250	183	262	303	267	349	342	358	315	203	205	297	228	245	326	303	436	261	255	305	234
ENSG00000274266.1	0	0	0	0	0	0	0	0	0	0	0	0	0	0	0	0	0	0	0	0	0	0	0	0	0	0	0	0	0	0	0	0	0	0	0	0	0	0	0	0	0	0	0	0	0	0	0	0	0
ENSG00000200087.1	8	9	1	7	12	5	1	2	1	0	8	2	1	0	9	2	3	1	3	2	1	4	3	4	0	0	5	0	2	2	50	2	0	4	6	3	4	3	0	3	7	5	6	2	0	1	7	1	3
ENSG00000231468.2	0	0	2	0	0	0	1	1	1	0	0	0	0	0	0	0	0	1	0	1	1	0	0	2	0	0	0	0	0	0	1	2	0	0	0	0	0	1	0	0	1	0	1	0	4	2	0	0	1
ENSG00000279443.1	12	8	12	15	21	20	13	20	17	15	9	6	10	16	11	15	16	16	11	9	19	8	22	12	30	14	9	6	13	4	15	9	16	14	14	10	13	3	6	3	7	15	10	10	16	20	5	12	20
ENSG00000180098.9	267	310	346	371	421	395	295	306	285	255	301	282	314	247	338	319	285	302	314	259	318	405	425	460	382	291	226	300	357	365	304	345	304	332	316	412	328	259	256	310	305	291	342	382	398	253	254	309	244
ENSG00000197989.13	139	154	169	164	217	175	109	115	137	113	232	121	114	140	119	89	93	112	114	122	111	155	178	178	108	104	85	57	71	77	157	115	108	175	153	170	164	111	125	147	138	108	148	128	194	148	125	163	116
ENSG00000221539.1	9	6	2	3	4	4	4	1	3	4	5	2	1	2	5	8	2	3	4	4	1	2	4	5	1	2	2	4	0	1	5	4	3	5	6	4	4	1	2	4	0	1	2	2	5	6	3	3	3
ENSG00000278274.1	0	0	0	0	0	0	0	0	0	0	0	0	0	0	0	0	0	0	0	0	0	0	0	0	0	0	0	0	0	0	0	0	0	0	0	0	0	0	0	0	0	0	0	0	0	0	0	0	0
ENSG00000273544.1	0	0	0	0	0	0	0	0	0	0	0	0	0	0	0	0	0	0	0	0	0	0	0	0	0	0	0	0	0	0	0	0	0	0	0	0	0	0	0	0	0	0	0	0	0	0	0	0	0
ENSG00000280498.1	0	0	0	0	0	0	0	0	0	0	0	0	0	0	0	0	0	0	0	0	0	0	0	0	0	0	0	0	0	0	0	0	0	0	0	0	0	0	0	0	0	0	0	0	0	0	0	0	0
ENSG00000274582.1	0	0	0	0	0	0	0	0	0	0	0	0	0	0	0	0	0	0	0	0	0	0	0	0	0	0	0	0	0	0	0	0	0	0	0	0	0	0	0	0	0	0	0	0	0	0	0	0	0
ENSG00000120656.11	439	457	579	370	466	348	451	352	496	392	320	451	503	442	501	490	430	447	474	437	462	430	427	502	648	523	384	480	573	548	549	545	486	404	396	472	536	375	385	485	458	381	346	427	553	362	402	482	366
ENSG00000188060.7	36	24	47	55	75	74	65	57	59	61	49	88	65	70	79	72	65	67	60	54	66	130	120	155	95	88	89	36	42	34	98	99	89	98	87	128	200	127	146	107	92	89	100	119	111	64	84	93	30
ENSG00000229388.1	2	3	4	8	2	4	3	10	4	0	2	3	4	4	2	7	2	6	6	2	3	8	1	4	2	5	8	0	4	6	5	7	3	2	4	3	4	3	6	2	1	3	2	6	5	2	0	7	5
ENSG00000270103.3	0	0	0	0	0	0	0	0	0	0	0	0	0	0	0	0	0	0	0	0	0	0	0	0	0	0	0	0	0	0	0	0	0	0	0	0	0	0	0	0	0	0	0	0	0	0	0	0	0
ENSG00000274978.1	0	0	0	0	0	0	0	0	0	0	0	0	0	0	0	0	0	0	0	0	0	0	0	0	0	0	0	0	0	0	0	0	0	0	0	0	0	0	0	0	0	0	0	0	0	0	0	0	0
ENSG00000162419.12	358	376	440	380	551	418	331	297	354	260	247	271	300	292	389	341	310	344	328	289	336	388	386	428	306	331	228	306	415	374	373	363	266	360	387	387	357	263	317	313	284	260	282	329	388	254	250	310	270
ENSG00000252777.1	0	0	0	0	0	0	0	0	0	0	0	0	0	0	0	0	0	0	0	0	0	0	0	0	0	0	0	0	0	0	0	0	0	0	0	0	0	0	0	0	0	0	0	0	0	0	0	0	0
ENSG00000198492.15	1841	1840	2291	1764	2368	1946	1453	1357	1627	1211	802	1325	1449	1233	1521	1451	1332	1327	1609	1269	1552	1519	1631	1678	1834	1724	1377	1512	1939	1954	1459	1445	1222	1521	1526	1755	1899	1334	1348	1672	1279	1452	1420	1655	1722	1352	1188	1417	1273
ENSG00000116329.10	0	0	0	0	0	0	0	1	0	0	4	0	0	0	1	0	1	0	0	3	0	0	0	1	3	3	3	0	0	1	0	0	0	3	0	1	1	1	0	0	0	0	0	1	0	5	12	12	0
ENSG00000233427.1	0	0	0	0	0	0	0	0	0	0	1	0	0	0	0	0	0	0	0	0	0	0	0	0	0	0	0	0	0	0	0	0	0	0	0	0	0	0	0	0	0	0	0	0	0	0	1	0	0
ENSG00000199756.1	0	0	0	0	0	0	0	0	0	0	0	0	0	0	0	0	0	0	0	0	0	0	0	0	0	0	0	0	0	0	0	0	0	0	0	0	0	0	0	0	0	0	0	0	0	0	0	0	0
ENSG00000159023.20	128	165	151	186	234	187	339	310	340	205	183	142	179	176	227	235	218	240	185	163	188	169	187	188	558	882	646	199	249	244	195	217	142	205	188	186	197	118	136	148	148	151	135	169	117	172	153	227	172
ENSG00000225616.2	1	0	0	0	2	0	1	0	0	2	0	0	0	0	1	1	0	0	1	0	3	4	1	0	0	1	0	0	0	0	0	0	1	0	0	0	1	2	2	0	0	0	1	0	0	0	0	0	0
ENSG00000206704.1	0	0	0	0	0	0	0	0	0	0	0	0	0	0	0	0	0	0	0	0	0	0	0	0	0	0	0	0	0	0	0	0	0	0	0	0	0	0	0	0	0	0	0	0	0	0	0	0	0
ENSG00000277958.1	0	0	0	0	0	0	0	0	0	0	0	0	0	0	0	0	0	0	0	0	0	0	0	0	0	0	0	0	0	0	0	0	0	0	0	0	0	0	0	0	0	0	0	0	0	0	0	0	0
ENSG00000253304.1	222	223	279	391	515	503	455	469	453	361	506	369	469	363	467	459	407	381	481	427	543	433	409	457	272	335	248	305	414	358	465	460	361	397	373	496	437	329	337	343	257	269	308	402	425	303	267	377	333
ENSG00000225750.1	0	0	0	0	1	0	0	0	0	0	0	0	0	1	0	0	0	3	0	0	0	0	0	0	0	0	0	0	0	0	0	0	0	0	0	1	0	0	0	0	0	0	0	0	0	1	1	1	0
ENSG00000116350.16	1871	1977	2455	2215	3166	2504	1740	1500	1822	1608	1477	1735	1827	1591	1902	1840	1527	1726	1720	1405	1707	1952	2121	2137	1571	1447	1124	1286	1590	1555	1720	1669	1366	1967	1813	2027	1885	1315	1388	1482	1333	1391	1635	1819	1889	1543	1532	1839	1583
ENSG00000277916.1	0	0	0	0	0	0	0	0	0	0	0	0	0	0	0	0	0	0	0	0	0	0	0	0	0	0	0	0	0	0	0	0	0	0	0	0	0	0	0	0	0	0	0	0	0	0	0	0	0
ENSG00000116353.15	374	405	456	366	490	437	340	369	445	325	469	331	388	299	415	434	368	367	407	325	364	418	388	450	358	348	248	339	469	389	400	438	352	373	366	464	477	339	285	460	384	406	356	357	494	369	326	422	389
ENSG00000237934.1	0	0	0	1	5	4	0	0	3	0	0	1	0	1	0	0	1	0	0	0	3	1	0	5	0	0	0	0	0	1	0	0	0	1	0	0	2	3	0	1	0	3	0	0	0	3	3	2	2
ENSG00000060656.19	486	502	604	658	913	716	327	308	363	576	420	497	261	259	278	50	53	47	221	174	233	368	363	409	1146	1421	1099	529	697	603	1417	1477	1213	871	721	820	424	292	313	377	296	297	312	397	409	316	331	352	366
ENSG00000230523.1	0	0	0	0	0	1	0	0	0	0	0	0	0	0	0	0	0	0	0	0	0	0	0	0	0	0	0	0	0	0	0	0	0	0	0	0	0	0	0	0	0	0	0	0	0	0	0	0	0
ENSG00000225011.4	0	0	0	0	0	0	0	0	0	0	0	0	0	0	0	0	0	0	0	0	0	0	0	0	0	0	0	0	0	0	0	0	0	0	0	0	0	0	0	0	0	0	0	0	0	0	0	0	0
ENSG00000228176.1	0	0	2	1	1	2	0	0	0	0	0	2	0	0	0	0	0	0	0	0	1	0	4	0	0	0	0	0	0	0	0	0	0	0	0	0	0	0	0	0	0	0	0	0	0	0	0	0	2
ENSG00000284676.1	0	0	0	0	0	0	0	0	0	0	0	0	0	0	0	0	0	0	0	0	0	0	0	0	0	0	0	0	0	0	0	0	0	0	0	0	0	0	0	0	0	0	0	0	0	0	0	0	0
ENSG00000270927.1	0	0	0	0	0	0	0	0	0	0	0	0	0	0	0	0	0	0	0	0	0	0	0	0	0	0	0	0	0	0	0	0	0	0	0	0	0	0	0	0	0	0	0	0	0	0	0	0	0
ENSG00000233399.2	0	0	0	0	0	0	0	0	0	0	0	0	0	0	0	0	0	0	0	0	0	0	0	0	0	0	0	0	0	0	0	0	0	0	0	0	0	0	0	0	0	0	0	0	0	0	0	0	0
ENSG00000233372.1	0	0	0	0	0	0	0	0	0	0	0	0	0	0	0	0	0	0	0	0	0	0	0	0	0	0	0	0	0	0	0	0	0	0	0	0	0	0	0	0	0	0	0	0	0	0	0	0	0
ENSG00000231251.1	0	0	0	0	0	0	0	0	0	0	0	0	0	0	0	0	0	0	0	0	0	0	0	0	0	0	0	0	0	0	0	0	0	0	0	0	0	0	0	0	0	0	0	0	0	0	0	0	0
ENSG00000236335.1	0	0	0	0	0	0	0	0	0	0	0	0	0	0	0	0	0	0	0	0	0	0	0	0	0	0	0	0	0	0	0	0	0	0	0	0	0	0	0	0	0	0	0	0	0	0	0	0	0
ENSG00000231949.1	0	0	0	0	0	0	0	0	0	0	0	0	0	0	0	0	0	0	0	0	0	0	0	0	0	0	0	0	0	0	0	0	0	0	0	0	0	0	0	0	0	0	0	0	0	0	0	0	0
ENSG00000162510.5	4	4	2	0	7	3	0	2	2	4	2	7	5	9	3	2	3	1	1	1	2	2	2	5	0	1	4	4	3	1	8	2	5	4	7	3	1	1	4	0	6	0	5	4	2	1	5	7	7
ENSG00000186056.9	2	16	5	11	6	11	5	1	5	12	10	6	13	7	12	5	4	4	3	4	5	5	7	10	3	1	5	1	6	3	10	7	6	9	4	12	9	15	5	2	5	6	10	7	13	5	10	4	7
ENSG00000162511.7	6	5	3	31	34	22	8	13	8	107	55	85	7	11	11	0	2	1	13	10	16	7	15	5	58	45	42	11	25	25	47	44	44	37	24	22	15	8	11	27	21	27	14	21	8	34	40	38	0
ENSG00000264773.1	0	0	0	0	0	0	0	0	0	0	0	0	0	0	0	0	0	0	0	0	0	0	0	0	0	0	0	0	0	0	0	0	0	0	0	0	0	0	0	0	0	0	0	0	0	0	0	0	0
ENSG00000229607.1	0	0	1	0	0	0	0	0	0	0	0	0	0	0	0	0	0	0	0	0	0	0	0	0	0	0	0	0	0	1	0	0	0	0	0	0	0	0	0	0	0	0	0	0	0	0	0	0	0
ENSG00000223382.4	14	10	15	0	5	1	3	3	3	4	1	7	0	2	3	2	1	1	7	3	0	8	5	2	21	18	10	6	3	9	11	9	11	7	6	8	3	9	7	5	11	6	9	9	9	7	7	7	12
ENSG00000222784.1	0	0	0	0	0	0	0	0	0	0	0	0	0	0	0	0	0	0	0	0	0	0	0	0	0	0	0	0	0	0	0	0	0	0	0	0	0	0	0	0	0	0	0	0	0	0	0	0	0
ENSG00000235143.1	0	0	0	0	0	0	0	0	0	0	0	0	0	0	0	0	0	0	0	0	0	0	0	0	0	0	0	0	0	0	0	1	0	0	0	0	0	0	0	0	0	0	0	0	0	0	0	0	0
ENSG00000162512.15	6272	6611	8308	3552	4311	3664	4012	3567	4609	4508	4106	4733	3643	3131	4019	2972	2623	2726	4123	3429	4172	4868	4898	5353	9926	12294	9412	4750	6284	5702	9058	9091	7410	6126	5811	6191	5854	4083	4610	5660	5041	4514	5857	6368	6326	5637	5343	6501	4532
ENSG00000266210.2	0	0	0	0	0	0	0	0	0	0	0	0	0	0	0	0	0	0	0	0	0	0	0	0	0	0	0	0	0	0	0	0	0	0	0	0	0	0	0	0	0	0	0	0	0	0	0	0	0
ENSG00000134644.15	2098	2002	2630	1927	2568	2060	1636	1653	1983	1594	1334	1659	1641	1521	1955	1808	1552	1676	1914	1547	1809	1920	2011	2033	1830	2085	1563	1811	2301	2277	1963	2003	1624	1987	1826	1973	2198	1460	1692	1983	1535	1520	1679	1826	1512	1606	1519	1845	1534
ENSG00000237329.2	0	0	0	0	0	0	0	0	0	0	0	0	0	0	0	0	0	0	0	0	0	0	0	0	0	0	0	0	0	0	0	0	0	0	0	0	0	0	0	0	0	0	0	0	0	0	1	0	0
ENSG00000232768.1	0	0	0	0	0	0	0	0	0	0	0	0	0	0	0	0	0	0	0	0	0	0	0	0	0	0	0	0	0	0	0	0	0	0	0	0	0	0	0	0	0	0	0	1	0	0	0	0	0
ENSG00000215900.4	0	0	0	0	0	0	0	0	0	0	0	0	0	0	0	0	0	0	0	0	0	0	0	0	0	3	0	0	0	0	0	1	0	0	0	0	0	0	0	0	0	0	0	0	0	0	0	0	0
ENSG00000225142.2	0	0	0	0	0	0	0	0	0	0	0	0	0	0	0	0	0	0	0	0	0	0	0	0	0	0	0	0	0	0	0	0	0	0	0	0	0	0	0	0	0	0	0	0	0	0	0	0	0
ENSG00000084628.9	3	3	2	1	9	2	6	3	10	4	0	4	4	3	2	10	4	3	0	3	2	2	2	4	35	24	9	9	9	2	2	3	1	3	1	4	0	2	4	4	8	2	1	6	4	7	5	5	1
ENSG00000060688.12	910	1011	1227	1050	1295	970	699	676	819	610	622	638	724	564	755	820	777	786	682	628	725	808	897	950	537	482	367	455	585	548	581	635	481	722	645	841	760	476	572	693	557	650	611	677	792	520	563	718	599
ENSG00000229447.2	3	1	0	5	3	1	2	1	1	0	1	0	0	0	2	3	0	3	3	0	0	0	3	1	3	0	0	2	0	1	1	4	2	7	1	2	2	0	1	0	0	1	0	2	1	0	0	4	0
ENSG00000121766.15	318	319	388	282	410	327	253	273	340	237	188	212	350	238	331	349	300	279	309	245	305	282	335	370	375	306	213	319	374	386	269	273	267	290	265	288	297	247	195	276	259	215	250	224	373	247	197	286	214
ENSG00000229044.1	0	0	0	0	0	0	0	0	0	0	0	0	0	0	0	1	0	0	0	0	0	0	0	0	0	0	0	0	0	0	0	0	0	0	0	0	0	0	0	0	1	0	0	0	0	0	0	0	0
ENSG00000121769.7	141	162	220	127	97	74	262	280	377	138	88	113	186	149	183	101	101	92	109	115	115	157	138	192	1209	907	673	354	549	391	122	114	120	181	175	163	323	235	238	100	90	81	82	92	112	86	93	102	68
ENSG00000168528.11	2792	2822	3434	3360	4347	3769	1053	918	1263	383	199	396	661	495	634	1351	1085	1214	2210	1927	2335	1377	1448	1563	4836	3751	2977	3367	4431	4056	1336	1547	1186	1180	1070	1274	554	385	379	675	580	592	520	565	702	845	813	947	341
ENSG00000215899.3	0	0	0	0	0	0	0	0	0	0	0	0	0	0	0	0	1	0	0	0	0	0	0	0	0	0	0	0	0	0	0	0	0	0	0	0	0	0	0	0	0	0	0	0	0	0	0	0	0
ENSG00000206981.1	0	0	0	1	0	0	0	0	0	0	0	0	0	0	0	0	0	0	0	0	0	0	0	0	0	0	0	0	0	0	0	0	0	0	0	0	0	0	0	0	0	0	0	0	0	0	0	0	0
ENSG00000260386.6	0	0	0	0	0	0	0	0	0	0	0	0	0	0	0	0	0	0	0	0	0	0	0	0	0	0	0	0	0	0	0	0	0	0	0	0	0	0	0	0	0	0	0	0	0	0	0	0	0
ENSG00000265961.1	0	0	0	0	0	0	0	0	0	0	0	0	0	0	0	0	0	0	0	0	0	0	0	0	0	0	0	0	0	0	0	0	0	0	0	0	0	0	0	0	0	0	0	0	0	0	0	0	0
ENSG00000284543.1	0	0	0	0	1	0	0	0	0	0	0	0	0	0	0	0	0	0	0	0	2	0	1	0	2	0	0	0	0	0	0	0	0	0	0	0	0	0	0	0	0	0	0	0	0	0	0	0	0
ENSG00000229167.1	0	0	0	0	0	0	1	0	0	0	0	0	0	0	0	0	0	0	0	0	0	0	0	0	0	0	0	0	0	0	0	0	0	0	1	0	0	0	0	0	0	0	0	0	0	0	0	0	0
ENSG00000142910.15	1	6	4	360	531	397	22	10	9	9	15	11	12	8	13	28	24	16	16	4	15	48	49	52	20	42	16	44	44	71	15	16	29	2	4	2	4	4	9	35	25	36	9	21	30	0	6	1	0
ENSG00000121764.11	5	0	4	5	0	1	1	0	2	2	0	2	1	0	2	0	0	1	1	0	2	0	5	0	1	2	0	0	6	1	0	0	1	0	0	1	3	0	0	0	2	0	0	1	2	3	0	0	1
ENSG00000162517.12	571	615	765	653	967	739	647	735	772	478	1073	550	691	563	740	789	568	680	700	619	729	669	663	702	806	643	476	616	923	848	749	664	624	588	566	659	598	501	488	599	558	621	499	632	854	454	453	534	464
ENSG00000235790.7	14	12	20	17	19	20	10	21	21	19	18	16	27	24	17	9	10	16	5	1	21	23	12	17	5	10	5	4	2	4	31	10	21	12	14	17	32	26	31	18	12	16	21	27	19	40	16	31	24
ENSG00000264078.1	0	0	0	0	0	0	0	0	3	1	1	2	0	0	0	0	0	0	6	0	0	0	0	1	3	0	0	0	1	0	0	0	0	2	0	1	1	0	1	0	4	2	3	1	1	0	0	0	0
ENSG00000084636.17	2843	3037	3730	3919	4872	4076	7474	8058	8430	8814	17723	9804	8689	7378	9383	6499	5837	6256	6249	5268	6191	5783	5804	6421	2979	4430	3460	2169	2711	2754	6311	6345	4768	6163	5916	5906	11338	8741	8788	9510	8999	8979	10126	10912	12087	9851	9423	10884	9317
ENSG00000121753.12	645	684	812	391	438	359	252	235	284	343	418	369	195	217	203	160	164	139	184	221	222	275	287	310	408	494	380	375	490	392	207	230	182	206	185	240	388	286	264	242	202	189	232	264	268	257	268	314	266
ENSG00000266580.1	0	0	0	1	1	0	0	1	0	0	0	0	0	0	0	0	0	0	0	0	0	0	0	0	0	0	0	0	0	0	0	0	0	0	0	0	0	1	0	0	0	0	0	0	0	1	1	0	0
ENSG00000254545.1	10	12	9	11	10	7	5	8	16	5	0	5	6	1	3	5	2	3	9	9	2	8	8	10	5	7	4	8	10	10	6	8	6	4	3	9	4	3	3	9	3	4	9	3	7	2	1	3	2
ENSG00000134668.12	3235	3214	4073	2470	3022	2474	1822	1777	2117	1230	1148	1329	828	740	839	1398	1103	1225	1578	1282	1677	2245	2212	2277	1149	1198	994	2901	3635	3172	1376	1287	1226	1533	1511	1622	1238	1048	991	1156	950	967	1274	1433	1479	948	915	1350	993
ENSG00000203620.2	0	0	0	0	0	0	1	0	0	0	0	0	1	0	0	0	0	0	0	1	0	0	0	0	0	0	0	0	0	0	0	0	0	0	0	0	0	0	0	0	0	0	0	0	0	1	0	0	0
ENSG00000269967.1	0	0	1	0	0	0	0	0	0	0	0	0	0	0	0	0	1	1	0	2	2	1	1	0	0	0	2	0	0	2	0	0	0	0	1	0	2	0	2	0	1	0	0	0	0	0	1	1	0
ENSG00000184007.19	3959	4376	5475	4574	6011	4852	3737	3901	4422	3616	5239	4047	4862	3788	5146	4204	3842	3896	4393	3926	4541	4274	4451	4735	3643	3232	2523	3631	4686	4629	3395	3347	2972	4204	3826	4225	4457	3095	3200	4176	3269	3799	3475	4064	4886	2850	2976	3626	2930
ENSG00000228634.1	0	0	4	1	0	0	0	0	2	0	0	6	2	0	1	2	3	0	1	0	0	0	1	0	0	0	1	0	5	2	0	0	0	0	2	0	2	2	2	0	0	0	0	0	0	0	0	1	0
ENSG00000284702.1	0	0	0	0	0	0	0	0	0	0	0	0	0	0	0	0	0	0	0	0	0	0	0	0	0	0	0	0	0	0	0	0	0	0	0	0	0	0	0	0	0	0	0	0	0	0	0	0	0
ENSG00000121774.17	4931	5456	6562	5320	7229	5669	3350	3466	3789	3293	4569	3595	4088	3551	4408	3674	3350	3278	3401	2878	3413	4470	4784	4940	2378	2144	1764	2649	3522	3503	4017	3753	3307	3903	3666	4271	4169	3053	3116	3677	3014	3441	3194	3623	4245	2598	2507	3120	3059
ENSG00000203325.3	0	2	2	2	3	0	0	0	0	0	0	0	3	0	1	0	1	0	0	0	2	0	0	3	0	0	0	0	1	1	0	0	3	0	1	0	3	1	3	0	0	0	0	0	0	0	2	2	0
ENSG00000121775.17	376	369	455	516	660	591	316	272	411	333	212	355	456	349	448	370	301	317	326	257	378	382	453	422	341	275	214	283	294	290	382	400	367	377	413	485	429	320	332	365	286	281	359	483	494	388	311	424	340
ENSG00000266203.1	0	0	0	0	0	0	0	0	0	0	0	0	0	0	0	1	0	0	0	0	0	0	0	0	0	0	0	0	0	0	0	0	0	0	0	0	0	0	0	0	0	0	0	0	0	0	0	0	0
ENSG00000276493.1	0	0	0	0	0	0	0	0	0	0	0	0	0	0	0	0	0	0	0	0	0	0	0	0	1	0	0	0	0	0	0	0	0	0	0	0	0	0	0	0	0	0	0	0	0	0	0	0	1
ENSG00000025800.13	2063	2202	2618	1766	2250	1850	1518	1531	1792	1387	1175	1436	1619	1373	1758	1727	1507	1553	1761	1423	1651	1687	1754	1875	1983	1951	1570	1881	2526	2255	1616	1593	1333	1589	1516	1721	1864	1176	1326	1645	1327	1321	1448	1517	1729	1334	1246	1484	1345
ENSG00000250135.1	0	0	0	0	0	0	0	0	0	0	0	0	0	0	0	0	0	0	0	0	0	0	0	0	0	0	0	0	0	0	0	0	0	0	0	0	0	0	0	0	0	0	0	0	0	0	0	0	0
ENSG00000084652.15	2745	2736	3450	2629	3514	2800	2392	2472	2677	2126	1811	2131	2516	2182	2751	2527	2195	2432	2830	2231	2711	2674	2771	3004	2670	2843	2258	2615	3377	3074	2416	2450	1962	2604	2381	2612	3020	2027	2231	2975	2397	2440	2408	2635	2615	2277	2103	2563	2281
ENSG00000160050.14	111	144	157	110	121	90	70	64	106	114	171	117	159	124	142	110	98	100	97	77	71	108	90	125	83	79	50	100	131	116	137	117	116	88	94	114	126	76	90	86	81	64	67	89	105	108	85	108	103
ENSG00000224066.1	0	0	1	0	2	0	2	0	1	0	3	0	0	0	0	0	0	0	0	0	0	1	0	1	2	1	0	2	0	1	2	0	0	0	0	0	1	1	0	0	1	0	0	0	1	0	0	0	0
ENSG00000160051.11	45	42	57	53	66	57	44	24	38	30	30	26	31	20	40	39	44	42	24	28	32	39	53	47	21	22	16	22	30	23	32	33	39	35	45	27	42	25	34	41	21	33	32	16	49	27	27	31	31
ENSG00000222046.2	6	7	9	0	5	2	4	1	1	0	2	9	3	2	2	4	5	1	4	2	1	3	1	3	2	4	4	0	3	3	2	4	4	3	6	2	3	5	5	0	2	9	8	2	2	3	3	3	7
ENSG00000160055.19	78	87	101	76	110	96	103	92	99	57	133	90	96	107	97	97	92	93	80	72	79	90	83	84	106	90	72	101	105	93	104	74	85	100	97	90	115	88	66	85	103	81	76	90	126	95	76	101	103
ENSG00000084623.11	4566	4684	5584	4135	5547	4563	4029	3624	4467	3277	2700	3471	4402	3712	4671	4681	3890	4237	4327	3611	4250	4234	4175	4642	3100	2826	2160	4126	5359	4960	4321	4383	3600	3993	3747	4288	4598	3000	3375	3914	3409	3429	3550	3950	4758	3117	3056	3816	3395
ENSG00000220785.7	172	163	177	193	280	189	198	190	254	182	383	185	254	168	211	235	206	244	131	117	160	184	163	190	358	369	311	119	218	153	225	214	162	269	272	238	151	169	184	176	135	149	180	219	208	211	202	245	177
ENSG00000183615.5	19	23	31	107	158	124	125	88	131	65	49	61	110	81	98	125	96	111	81	58	101	108	106	139	351	264	177	154	203	190	58	76	59	65	58	73	87	43	55	71	87	67	73	127	127	41	33	62	40
ENSG00000182866.16	0	0	0	0	1	1	0	0	0	0	0	0	1	0	0	0	0	0	0	0	0	0	1	0	1	0	0	0	0	0	0	0	0	0	0	0	0	0	0	0	0	0	1	0	0	0	0	0	0
ENSG00000277617.1	0	0	0	0	0	0	0	0	0	0	0	0	0	0	0	0	0	0	0	0	0	0	0	0	0	0	0	0	0	0	0	0	0	0	0	0	0	0	0	0	0	0	0	0	0	0	0	0	0
ENSG00000252450.1	0	0	0	0	0	0	0	0	0	0	0	0	0	0	0	0	0	0	0	0	0	0	0	0	0	0	0	0	0	0	0	0	0	0	0	0	0	0	0	0	0	0	0	0	0	0	0	0	0
ENSG00000116478.11	2508	2687	3304	3046	3940	3120	2492	2070	2491	2023	2050	2003	2728	2241	2812	2590	2197	2500	2399	1920	2405	2331	2663	2761	2603	2595	1912	2440	3115	3017	2675	2609	2343	2439	2405	2560	2219	1469	1574	2016	1824	1701	1933	2157	2412	1497	1498	1988	1685
ENSG00000175130.6	2919	3558	4254	1731	2148	1752	1123	1019	1191	575	602	739	936	657	887	297	216	199	226	201	258	701	668	609	666	594	469	589	783	780	282	261	253	322	328	447	902	678	665	401	316	358	647	844	1107	362	357	397	826
ENSG00000233775.1	1	0	1	0	1	0	0	0	0	0	0	0	0	0	1	0	0	0	0	1	0	2	0	0	1	0	0	0	1	0	0	2	0	3	0	0	1	0	0	0	0	0	0	2	0	1	2	1	0
ENSG00000162526.6	0	2	6	5	0	2	6	4	2	4	1	9	2	0	2	1	0	1	0	2	4	2	0	5	0	2	3	1	1	1	1	5	2	5	7	6	0	8	1	3	1	0	3	1	1	5	5	5	5
ENSG00000225828.1	14	8	8	14	9	14	3	2	7	11	27	10	17	7	5	3	5	6	9	4	15	4	9	6	12	8	9	7	10	11	12	13	12	5	17	11	13	12	8	3	6	6	3	9	12	14	14	4	7
ENSG00000160058.18	1429	1573	1807	1221	1669	1238	1511	1293	1721	1361	1294	1425	1614	1408	1721	1551	1386	1479	1633	1427	1698	1471	1609	1706	1889	2099	1541	1758	2370	2279	1717	1859	1606	1564	1484	1637	1753	1213	1261	1574	1397	1296	1513	1607	1755	1320	1266	1474	1518
ENSG00000224333.1	0	0	0	0	0	0	0	0	0	0	0	0	0	0	0	0	0	0	0	0	0	0	1	0	0	0	0	0	0	0	0	0	0	0	0	0	0	0	0	0	0	0	0	0	0	0	0	0	0
ENSG00000270850.1	0	0	0	0	0	0	0	0	0	0	0	0	0	0	0	0	0	0	0	0	0	0	0	0	0	0	0	0	0	0	0	0	0	0	0	0	0	0	0	0	0	0	0	0	0	0	0	0	0
ENSG00000229259.1	0	0	0	0	0	0	0	0	0	0	0	0	1	0	0	0	0	0	0	0	0	0	0	0	0	0	0	0	0	0	0	0	0	0	0	0	0	0	0	0	0	0	0	0	0	0	0	0	0
ENSG00000263529.2	0	0	0	0	0	0	0	0	0	0	0	0	0	0	0	0	0	0	0	0	0	0	0	0	0	0	0	0	0	0	0	0	0	0	0	0	0	0	0	0	0	0	0	0	0	0	0	0	0
ENSG00000254553.1	1	0	0	0	0	0	0	0	0	0	0	0	0	0	0	0	0	0	0	0	0	0	0	0	0	0	0	0	0	0	0	0	0	0	0	0	0	0	0	0	0	0	0	0	0	0	0	0	0
ENSG00000273274.1	0	0	1	0	0	0	0	1	0	0	0	1	0	0	0	3	0	0	0	0	0	0	0	0	0	1	0	0	0	0	0	0	0	0	0	0	0	0	0	0	0	0	0	0	0	0	0	0	1
ENSG00000160062.14	146	139	189	166	198	134	146	148	177	176	166	191	164	169	194	201	152	155	141	165	186	192	194	162	187	162	115	126	185	182	210	214	183	226	209	196	226	126	154	179	112	143	170	174	202	137	142	209	173
ENSG00000176261.15	322	349	458	287	374	307	285	240	329	249	374	246	300	230	301	291	236	268	282	233	347	307	310	299	454	349	245	332	383	407	277	349	227	296	286	285	331	193	195	315	242	261	238	258	351	242	220	267	249
ENSG00000200591.1	0	0	1	0	0	0	0	0	0	0	0	1	0	1	1	1	1	0	0	0	0	0	4	1	0	0	2	0	1	0	0	2	0	0	0	0	1	0	0	0	0	0	1	0	0	0	0	1	2
ENSG00000162521.18	2371	2513	3050	2527	3413	2693	1942	1913	2178	1688	1627	1762	2056	1716	2282	1975	1702	1900	1771	1552	1824	1946	2257	2277	1967	1743	1331	1459	2023	2070	2009	2102	1615	1845	1828	1987	2225	1433	1597	1640	1257	1386	1730	1796	2067	1454	1428	1812	1709
ENSG00000162520.14	398	358	458	420	568	411	785	880	850	657	1306	733	1042	785	1041	1165	1014	1039	1183	1107	1398	1138	1142	1315	706	979	697	1111	1513	1332	817	694	571	820	835	788	1323	987	1093	898	766	942	1126	1333	1103	925	877	1026	1034
ENSG00000224409.1	0	1	2	0	0	1	0	0	0	3	1	1	4	4	2	1	0	1	0	0	1	0	0	1	8	5	3	1	1	4	0	0	0	0	0	1	0	0	2	0	0	1	0	1	0	0	1	1	0
ENSG00000162522.10	489	521	631	608	730	677	806	669	886	963	671	993	1119	966	1376	1077	1004	1141	915	817	880	1278	1278	1376	1019	1135	930	716	954	744	665	740	568	957	836	951	1096	779	875	605	533	498	908	1004	989	967	911	1114	1154
ENSG00000134684.10	2977	3091	3689	2509	3213	2747	3764	3649	4522	3613	3964	4091	4870	4265	5188	4409	3965	4091	4630	3942	4568	3543	3574	4001	1939	2027	1568	1988	2688	2554	3033	3319	2539	3656	3546	3511	4886	3450	3657	4718	4239	3974	4867	5241	6198	4160	4306	5063	4859
ENSG00000116497.17	421	485	572	456	626	422	542	575	636	544	576	506	531	531	722	629	515	584	502	457	545	522	614	660	419	424	355	374	481	493	564	580	438	509	489	464	624	391	425	469	413	438	589	590	609	538	535	573	586
ENSG00000160097.16	12	10	24	6	13	10	27	17	24	25	34	27	32	43	41	32	12	32	22	14	24	23	22	26	29	22	15	25	27	21	22	28	18	25	15	17	71	43	52	42	36	32	31	30	37	46	39	47	62
ENSG00000121905.9	5	5	5	6	2	3	2	0	4	3	0	2	4	1	3	3	2	5	1	1	4	2	2	5	5	1	3	0	7	4	5	4	0	5	4	6	1	4	2	0	4	3	1	1	2	1	2	2	1
ENSG00000121900.18	109	114	136	110	159	152	137	219	164	147	469	171	195	136	187	217	208	191	200	150	173	221	192	222	285	229	195	141	189	167	187	211	188	140	125	142	180	158	117	139	154	175	94	115	244	129	152	142	104
ENSG00000116514.16	274	285	348	274	335	232	291	322	310	245	298	274	303	247	358	322	294	263	278	203	341	324	329	340	288	294	171	331	452	407	255	299	204	257	203	267	317	195	236	246	204	236	182	224	252	231	253	231	229
ENSG00000278966.2	0	0	1	1	0	0	0	1	0	0	1	0	0	0	0	1	0	0	0	0	1	0	0	1	1	0	0	0	0	0	0	0	0	0	0	0	1	0	0	0	1	0	0	0	0	0	2	0	0
ENSG00000217644.5	0	0	1	0	1	0	0	0	1	0	1	0	1	0	0	1	0	1	0	1	0	0	0	0	0	0	0	0	0	0	0	0	0	0	0	0	0	0	0	0	0	0	0	0	0	0	1	0	0
ENSG00000239670.1	0	1	0	0	0	0	0	0	1	0	0	0	0	0	1	1	0	0	0	0	0	0	0	0	0	0	0	1	0	1	0	1	3	0	1	0	0	0	0	0	1	0	0	0	0	0	0	1	0
ENSG00000236065.2	2	0	0	0	0	0	0	0	0	0	0	0	0	0	1	0	0	0	0	0	1	0	1	0	0	0	0	0	0	0	0	0	0	0	0	0	0	0	0	0	0	0	0	0	0	0	1	2	0
ENSG00000004455.16	2037	2115	2716	2339	3186	2465	1753	1523	2073	1627	2409	1756	2027	1743	2277	1985	1896	2003	1901	1555	1931	2075	2144	2178	1589	1479	1122	1582	2093	1942	1819	1918	1666	2001	1737	1995	2254	1545	1716	2102	1880	1804	2125	2296	2651	1635	1443	2004	1782
ENSG00000276645.1	0	0	0	0	0	0	0	0	0	0	0	0	0	0	0	0	0	0	0	0	0	2	0	1	0	0	0	0	0	0	0	0	0	0	0	0	0	0	0	0	0	0	0	0	0	0	0	0	0
ENSG00000142920.16	123	122	165	52	48	41	57	48	76	97	135	105	88	67	64	63	62	55	56	66	112	100	77	105	178	152	133	107	132	105	126	163	118	69	76	89	75	87	77	60	43	52	61	59	76	73	79	74	123
ENSG00000278997.1	1	7	11	4	2	0	2	0	1	0	0	1	5	1	1	1	2	1	2	3	0	2	1	5	7	10	5	1	4	3	0	3	2	1	1	5	0	0	0	3	0	4	1	5	2	5	3	0	3
ENSG00000116525.13	268	291	390	106	157	153	114	113	143	95	124	131	120	86	135	130	126	109	114	108	113	138	125	145	124	148	117	112	173	173	160	146	135	140	128	156	184	109	108	137	109	124	123	143	134	100	108	130	118
ENSG00000279179.1	4	10	3	1	2	6	1	2	2	0	6	0	4	6	0	3	1	0	0	1	4	1	2	1	0	7	3	0	3	2	2	2	0	2	4	3	5	0	3	0	2	1	3	1	0	4	1	4	6
ENSG00000284721.1	0	0	0	0	0	0	0	0	0	0	0	0	0	0	0	0	0	0	0	0	0	0	0	0	0	0	0	0	0	0	0	0	0	0	0	0	0	0	0	0	0	0	0	0	0	0	0	0	0
ENSG00000160094.14	481	500	661	446	546	512	448	408	564	442	392	584	575	503	640	461	424	454	424	355	508	579	547	590	438	452	374	329	426	421	622	687	431	486	456	542	658	421	440	445	397	337	488	552	563	521	463	550	572
ENSG00000270115.1	0	0	0	2	0	0	0	0	1	1	0	1	3	4	0	0	0	1	0	0	0	2	4	1	2	1	0	0	0	1	0	5	5	0	1	1	0	1	0	0	1	1	0	0	0	0	2	0	2
ENSG00000184389.9	0	1	0	0	3	0	0	0	1	0	0	2	0	0	0	0	0	0	0	0	0	0	0	0	0	0	0	0	0	0	0	0	1	0	2	0	0	0	0	0	0	0	0	0	2	1	2	0	0
ENSG00000225313.5	46	57	74	35	54	34	16	18	24	19	30	17	14	18	23	16	14	14	11	10	14	24	31	22	7	13	7	11	13	18	25	20	10	32	31	25	19	18	29	23	8	17	18	24	27	13	28	32	23
ENSG00000134686.18	2374	2444	3052	2539	3182	2764	1726	1634	1788	1616	1617	1607	1729	1354	1701	1229	1133	1182	1881	1584	1834	1852	2058	2172	1636	1613	1303	1555	2051	1952	1894	1748	1402	1963	1787	1981	2002	1517	1545	1779	1605	1653	1829	2166	2443	1298	1226	1515	1350
ENSG00000284154.1	3	1	2	0	3	4	0	3	1	4	2	0	0	1	0	2	0	1	0	0	1	0	0	1	1	2	0	1	0	0	1	0	4	6	0	0	0	0	0	1	0	0	1	0	0	0	1	0	5
ENSG00000222112.1	6	5	5	5	4	10	2	0	1	2	1	1	0	2	4	4	2	0	0	2	1	0	2	2	0	1	0	5	2	4	2	6	3	3	4	5	3	6	4	5	3	3	4	3	4	3	5	3	4
ENSG00000233246.1	2	0	1	0	0	0	0	0	0	0	2	0	0	0	0	0	0	0	0	0	0	0	2	0	0	0	1	0	0	1	0	0	0	0	0	0	1	0	0	1	2	0	0	0	0	2	0	0	0
ENSG00000234512.1	0	0	0	0	0	0	0	0	0	0	0	0	0	0	0	0	0	0	0	0	0	0	0	0	0	0	0	0	0	0	0	0	0	0	0	0	0	0	0	0	0	0	0	0	0	0	0	0	0
ENSG00000121903.14	129	120	149	125	149	106	114	113	114	129	137	109	128	120	170	161	123	129	138	110	143	162	173	159	90	155	152	142	162	174	152	146	166	151	117	137	142	122	111	122	128	83	120	124	84	102	120	135	132
ENSG00000235907.2	0	0	0	2	0	0	0	0	0	0	0	0	0	0	0	1	0	0	0	0	0	0	0	0	0	0	0	0	0	1	0	0	0	0	0	0	0	1	0	0	0	0	0	0	0	0	0	3	0
ENSG00000121904.17	221	260	302	349	426	330	634	629	660	557	373	511	768	719	907	344	267	336	661	508	624	627	671	684	72	98	71	936	1183	1192	674	640	468	828	753	885	565	377	441	477	353	394	513	524	389	438	523	514	567
ENSG00000227000.2	0	0	0	1	0	0	0	0	0	0	0	0	0	0	0	0	0	0	0	0	0	0	0	0	0	0	0	0	0	0	0	0	0	0	0	0	0	0	0	0	0	0	0	0	0	0	0	0	0
ENSG00000176256.10	0	0	0	0	0	0	0	0	0	0	0	0	0	0	0	0	0	0	0	0	0	0	0	0	0	0	0	0	0	0	0	0	1	0	0	0	1	0	2	0	0	0	0	0	0	0	0	0	0
ENSG00000231163.5	0	0	0	0	0	0	1	0	0	1	0	0	0	1	0	0	0	0	0	0	0	0	0	1	0	0	0	1	0	0	0	0	0	0	1	0	0	0	2	1	0	0	0	0	0	0	0	2	0
ENSG00000201148.1	0	0	0	0	0	0	0	0	0	0	0	0	0	0	0	0	0	0	0	0	0	0	0	0	0	0	0	0	0	0	0	0	0	0	0	0	0	0	0	0	0	0	0	0	0	0	0	0	0
ENSG00000142698.14	10	5	9	5	4	1	2	0	0	0	0	0	4	3	4	0	1	0	0	0	1	1	0	1	0	0	2	5	6	4	0	1	0	2	4	2	0	0	0	0	0	0	1	0	1	0	0	2	6
ENSG00000270241.1	0	0	0	0	0	0	0	0	0	0	0	0	0	0	0	0	0	0	0	0	0	0	0	0	0	0	0	0	0	0	0	0	0	0	0	0	0	0	0	0	0	0	0	0	0	0	0	0	0
ENSG00000207941.1	0	0	0	0	0	0	0	0	0	0	0	0	0	0	0	0	0	0	0	0	0	0	0	0	0	0	0	0	0	0	0	0	0	0	0	0	0	0	0	0	0	0	0	0	0	0	0	0	0
ENSG00000163866.8	732	653	831	736	956	778	646	585	801	553	642	570	641	449	587	771	625	711	765	685	782	823	761	845	659	585	397	770	953	901	639	632	559	763	702	761	763	505	622	754	564	591	632	657	940	538	467	636	545
ENSG00000189280.3	0	1	1	1	2	2	3	1	4	3	3	1	1	2	7	2	1	2	1	0	2	0	0	0	5	3	5	10	6	5	0	4	0	2	4	0	0	9	4	2	3	3	4	0	1	0	0	3	6
ENSG00000189433.5	0	0	0	0	0	0	3	0	0	0	0	0	2	0	0	0	1	0	0	0	0	0	0	0	0	1	0	0	0	0	0	0	0	0	0	0	0	0	0	0	1	0	0	0	0	0	0	0	0
ENSG00000255811.1	0	0	0	0	0	0	0	0	0	0	0	0	0	0	0	0	0	0	0	0	0	0	0	0	0	0	0	0	0	0	0	0	0	0	0	0	0	0	0	0	0	0	0	0	0	0	0	0	0
ENSG00000188910.7	0	0	0	0	0	0	0	0	0	0	0	3	0	0	0	1	0	1	0	0	0	0	0	0	0	0	0	0	0	3	0	0	0	0	0	0	0	0	0	0	0	0	0	0	0	0	0	0	1
ENSG00000187513.8	0	0	0	0	0	0	0	0	0	0	0	0	0	1	0	1	0	0	0	0	0	0	0	0	0	0	2	0	0	0	0	0	0	2	0	0	0	1	1	1	0	0	0	0	0	0	2	1	2
ENSG00000230163.1	17	24	23	14	25	19	12	14	17	10	14	10	17	7	10	18	10	9	6	16	14	16	21	22	15	28	12	11	16	15	22	22	12	19	35	21	14	16	12	12	7	10	9	10	13	16	20	15	6
ENSG00000116544.11	4	2	2	2	8	8	3	1	0	1	1	0	1	3	0	0	1	1	1	1	0	3	2	7	3	5	1	2	3	2	6	0	0	0	1	3	0	2	0	1	1	1	3	3	3	2	0	0	0
ENSG00000284773.1	3	5	5	5	1	4	3	6	8	4	8	1	6	2	6	9	2	4	9	3	6	5	7	2	8	7	6	5	5	1	8	6	4	10	5	9	4	4	4	4	3	8	3	9	13	7	7	5	7
ENSG00000241014.2	2	2	7	4	3	7	7	10	6	1	4	8	6	5	9	5	6	13	4	5	2	6	3	5	10	10	15	8	10	6	9	13	5	7	16	7	2	4	5	6	3	5	7	8	3	5	5	2	7
ENSG00000271741.1	0	0	0	0	0	0	0	0	0	0	0	0	0	0	0	0	0	0	0	0	0	0	0	0	0	0	0	0	0	0	0	0	0	0	0	0	0	0	0	0	0	0	0	0	0	0	0	0	0
ENSG00000243749.1	0	0	0	0	2	0	1	0	1	0	0	0	1	0	2	0	1	0	0	2	0	2	2	0	0	1	1	0	0	0	1	0	0	1	1	0	2	3	0	0	0	0	1	0	0	0	0	0	0
ENSG00000163867.16	185	198	225	136	224	159	144	170	149	124	153	133	160	144	202	163	140	130	167	153	184	208	193	202	269	211	132	198	235	239	168	194	197	154	149	150	189	145	152	152	138	120	110	172	194	116	139	149	157
ENSG00000233940.1	0	0	0	0	0	0	0	0	0	0	0	0	0	0	0	0	0	0	0	0	0	0	0	0	0	0	0	0	0	0	0	0	0	0	0	0	0	0	0	0	0	0	0	0	0	0	0	0	0
ENSG00000197056.9	280	314	396	321	456	368	246	230	292	251	185	270	224	222	303	292	255	231	332	241	273	292	389	382	234	249	175	245	261	324	326	321	257	326	271	324	295	181	222	286	210	263	217	248	181	212	282	298	216
ENSG00000228348.1	0	1	0	0	0	0	0	0	0	0	0	0	0	1	0	0	0	0	0	0	0	0	0	0	0	1	0	0	0	0	0	0	0	0	0	0	0	0	0	0	0	0	0	0	0	0	0	0	0
ENSG00000284640.1	1	0	0	0	0	0	0	0	0	0	0	0	0	0	0	0	0	0	0	0	0	0	0	0	0	0	0	0	0	0	0	0	0	0	0	0	0	0	0	1	0	0	0	0	0	0	0	0	0
ENSG00000116560.10	6857	7469	9012	7795	10126	8177	4422	4455	5025	3983	5147	4041	5339	4171	5536	4907	4523	4445	4768	4074	4916	5845	6213	6197	2140	2115	1667	2931	3828	3769	4118	3719	3332	4803	4472	5028	4851	3428	3698	4571	3537	4192	4129	4504	4692	3393	3446	4125	3550
ENSG00000201868.1	0	0	0	0	0	0	0	0	0	0	0	0	0	0	0	0	0	0	0	0	0	0	0	0	0	0	0	0	0	0	0	0	0	0	0	0	0	0	0	0	0	0	0	0	0	0	0	0	0
ENSG00000146463.11	1658	1794	2264	1429	1789	1487	1425	1317	1729	1446	1143	1498	1721	1477	2116	1554	1353	1424	1722	1495	1690	1595	1717	1678	1370	1635	1237	1519	1999	2117	1822	1581	1440	1657	1562	1604	2082	1372	1469	1794	1478	1636	1882	1955	1577	1426	1388	1624	1543
ENSG00000240374.3	0	0	0	0	0	0	0	0	0	0	0	0	0	0	0	0	0	0	0	0	0	0	0	0	0	0	0	0	0	0	0	0	0	0	0	0	0	0	0	0	0	0	0	0	0	0	0	0	0
ENSG00000201542.1	0	0	0	0	0	0	0	0	0	0	0	0	0	0	0	0	0	0	0	0	0	0	0	0	0	0	0	0	0	0	0	0	0	0	0	0	0	0	0	0	0	0	0	0	0	0	0	0	0
ENSG00000229994.1	3	6	0	2	1	2	6	0	1	4	1	0	1	0	4	0	1	0	1	1	0	1	3	2	1	1	0	0	0	1	3	4	3	2	1	0	2	2	2	4	1	2	1	1	5	0	3	3	0
ENSG00000227409.1	1	1	0	0	0	0	0	0	0	0	0	0	2	0	2	1	0	0	0	0	0	0	0	0	0	0	0	0	0	0	2	1	1	3	0	0	1	0	0	0	0	0	0	0	4	1	1	0	2
ENSG00000278702.1	0	0	0	0	0	0	0	0	0	0	0	0	0	0	0	0	0	0	0	0	0	0	0	0	0	0	0	0	0	0	0	0	0	0	0	0	0	0	0	0	0	0	0	0	0	0	0	0	0
ENSG00000142687.17	1345	1284	1710	713	924	844	848	877	954	800	855	768	738	683	881	964	834	913	972	760	934	1036	1112	1077	1429	1922	1447	1509	2181	1958	1006	970	833	921	811	826	1164	826	883	965	894	905	808	873	926	720	709	931	723
ENSG00000236274.1	0	0	0	0	0	0	0	0	0	0	0	0	0	0	0	0	0	0	0	0	0	0	0	0	0	0	2	0	0	0	0	0	0	0	0	0	0	0	0	0	0	0	0	0	0	0	0	0	0
ENSG00000020129.15	1155	1202	1457	790	1086	937	1056	1035	1156	768	1039	805	968	846	1039	1177	982	1056	1042	868	1124	876	941	936	1234	1286	980	1421	1940	1701	996	1047	833	960	851	1013	1116	856	873	1013	874	828	864	895	995	968	831	1107	955
ENSG00000239636.1	0	2	0	1	0	2	1	0	0	1	4	2	1	2	1	0	1	0	2	0	4	2	5	1	2	5	0	3	1	3	8	4	1	1	1	1	0	0	8	5	0	2	3	1	3	1	3	1	1
ENSG00000116819.6	1	5	7	9	13	8	5	5	7	5	12	7	2	1	3	7	7	4	4	3	7	3	10	6	7	6	6	11	5	13	10	11	3	15	5	10	8	4	5	7	4	1	3	9	0	12	5	8	8
ENSG00000126067.11	2839	3048	3726	2637	3491	2896	2241	1918	2481	1846	1126	1839	2346	1908	2358	2347	2146	2314	2446	2054	2440	2557	2609	3001	1963	1584	1275	2022	2514	2572	2166	2093	1769	2143	2067	2453	2406	1554	1851	2305	1945	1857	1905	2266	2747	1812	1748	2187	1964
ENSG00000142686.7	736	677	907	679	901	723	861	774	958	774	1054	783	784	625	833	687	674	712	915	667	903	826	797	841	1098	1127	834	1052	1386	1334	1030	1019	834	776	709	778	932	614	686	769	577	668	736	864	1022	684	625	682	629
ENSG00000092853.13	542	587	734	729	916	743	497	453	505	326	273	265	281	251	317	467	456	445	369	263	359	554	578	576	68	82	53	94	126	126	238	217	223	405	337	396	253	157	198	227	216	197	222	219	226	185	207	351	156
ENSG00000232335.1	0	0	0	1	0	0	0	0	0	0	0	0	0	0	0	0	0	0	0	0	0	0	0	0	0	0	0	0	0	0	0	0	0	0	0	0	0	0	0	0	0	0	0	0	0	0	0	0	0
ENSG00000134698.10	299	300	430	385	446	360	354	321	377	319	326	321	344	296	386	360	330	329	348	308	326	421	483	458	308	402	360	358	457	483	502	441	371	436	435	444	431	321	354	346	272	328	409	431	349	353	324	427	338
ENSG00000092847.11	1377	1359	1837	1151	1538	1248	993	841	1008	898	684	928	1026	942	1160	1163	879	976	999	789	999	1074	1070	1265	750	1013	751	1018	1211	1213	1020	1100	874	973	1027	964	1261	825	870	1008	864	834	809	820	754	886	891	1208	1012
ENSG00000271164.1	0	0	0	0	0	0	0	0	0	0	0	0	0	0	0	0	0	0	0	0	0	0	0	0	0	0	0	0	0	0	0	0	0	0	0	0	0	0	0	0	0	0	0	0	0	0	0	0	0
ENSG00000271914.1	0	0	0	0	0	0	0	0	0	0	0	0	0	0	0	0	0	0	0	0	0	0	0	0	0	0	0	0	0	0	0	0	0	0	0	0	0	0	0	0	0	0	0	0	0	0	0	0	0
ENSG00000126070.19	402	393	503	365	426	351	291	318	339	326	268	347	345	296	383	303	344	304	368	310	369	361	392	440	435	406	282	313	404	407	354	366	295	385	347	390	475	327	329	362	293	300	336	366	399	394	348	453	375
ENSG00000271554.1	0	0	0	0	0	0	0	2	1	0	1	0	0	0	0	0	0	0	0	0	0	0	0	0	0	0	0	0	0	1	0	0	0	0	0	0	0	0	2	0	2	0	0	0	0	0	0	0	0
ENSG00000232862.5	0	3	0	0	0	0	0	0	0	0	0	0	2	0	0	0	0	0	0	0	2	0	0	0	2	2	0	0	0	2	0	0	0	0	0	0	0	0	0	0	2	0	0	1	1	0	0	1	0
ENSG00000092850.11	3	4	8	10	3	1	2	0	2	1	4	6	3	4	3	0	2	1	1	1	1	7	1	7	2	2	3	0	3	1	1	0	4	8	0	2	2	1	2	4	3	0	0	2	0	5	0	2	3
ENSG00000116863.10	559	550	680	598	798	580	549	592	741	452	791	443	547	446	541	579	535	514	614	489	599	553	637	650	681	549	450	550	654	675	522	513	449	584	568	587	661	412	435	626	498	661	583	600	776	424	434	538	534
ENSG00000171812.12	71	78	81	308	394	320	425	449	446	763	1141	826	512	456	539	822	712	835	863	788	902	721	666	753	1431	1693	1206	517	757	697	1590	1604	1227	816	700	876	729	573	563	389	296	332	464	620	654	925	832	1029	848
ENSG00000054116.11	1063	1140	1361	1077	1433	1243	1195	1105	1427	1095	1418	1116	1323	1030	1326	1384	1227	1300	1397	1126	1356	1329	1447	1561	1576	1252	1008	1439	1854	1713	1207	1325	1080	1257	1128	1261	1297	865	885	1187	1051	1040	1049	1148	1509	1017	947	1150	1058
ENSG00000116871.15	5368	5874	7053	5620	7508	6066	5770	5270	6267	4884	6767	5504	6149	4554	5870	5823	5059	5177	5830	5290	6636	6344	6387	6367	4809	5265	4187	6239	8010	7658	5329	5150	4376	5433	5242	5816	6350	4578	4764	4952	4423	4427	4871	5686	6166	4697	4335	5024	4525
ENSG00000264592.2	0	0	0	0	0	0	0	0	0	0	0	0	0	0	0	0	0	0	0	0	0	0	0	0	0	0	0	0	0	0	0	0	0	0	0	0	0	0	0	0	0	0	0	0	0	0	0	0	0
ENSG00000054118.13	3910	4121	5144	4287	5543	4578	2987	2590	3323	2798	1924	2684	3360	2786	3679	3197	2780	3007	3147	2497	3048	3719	3883	4186	2141	2552	1974	2843	3528	3375	3329	3196	2697	3437	3203	3657	4056	2849	3048	3192	2775	2595	2937	3216	2881	2804	2662	3266	3003
ENSG00000231849.1	0	1	0	0	0	0	0	0	0	0	0	0	0	0	0	0	0	0	0	0	0	0	0	0	0	0	0	0	0	0	0	0	0	0	0	0	0	0	1	0	0	0	0	0	0	0	0	0	0
ENSG00000214193.10	109	87	130	126	159	126	68	65	88	124	199	117	97	104	118	111	77	57	80	58	89	78	76	89	65	123	108	73	126	117	115	106	86	145	127	120	78	54	58	111	97	76	173	183	153	80	64	87	112
ENSG00000142694.6	151	218	253	256	360	263	203	226	281	222	797	360	397	247	282	285	272	227	251	252	355	273	256	234	513	439	369	478	580	530	308	340	309	329	312	398	270	257	227	217	146	246	201	297	374	212	183	185	176
ENSG00000116883.8	43	52	55	42	61	59	31	38	43	34	49	37	46	28	35	35	42	35	27	37	38	27	31	39	87	65	38	46	63	61	67	61	55	47	41	70	26	31	42	39	26	29	74	73	84	46	33	41	53
ENSG00000196182.10	896	874	1102	596	901	672	668	646	725	686	878	758	614	583	775	764	638	684	722	563	717	768	760	886	710	754	560	721	852	877	886	829	590	851	785	823	720	620	566	714	612	605	709	857	845	729	704	777	651
ENSG00000181817.5	465	517	606	372	517	419	460	444	503	366	260	436	401	304	426	450	411	433	482	371	536	492	484	499	669	534	452	545	691	596	439	483	390	449	391	482	395	317	282	379	337	329	334	369	521	411	352	467	339
ENSG00000222821.1	0	0	0	0	0	0	0	0	0	0	0	0	0	0	0	0	0	0	0	0	0	0	0	0	0	0	0	0	0	0	0	0	1	0	0	0	0	0	0	0	0	0	0	0	0	0	0	0	0
ENSG00000116885.18	77	73	98	41	83	41	65	68	78	80	62	53	114	68	74	102	69	88	88	76	108	86	71	84	139	104	81	82	103	89	97	99	104	88	78	64	111	59	90	73	69	63	80	71	124	51	48	74	84
ENSG00000201448.1	0	0	0	0	0	0	0	1	2	0	0	0	0	0	0	0	1	0	0	0	1	0	0	0	1	0	0	0	0	0	0	0	1	0	0	0	0	0	0	0	0	0	1	2	1	0	2	0	0
ENSG00000116898.11	890	1014	1207	878	1207	902	676	710	780	592	669	738	867	714	904	939	756	819	803	779	826	832	904	997	860	668	509	659	826	848	899	810	679	788	760	878	827	644	650	826	654	712	722	836	1056	638	657	729	693
ENSG00000119535.17	0	0	0	0	0	0	0	0	0	0	0	0	0	0	0	0	0	0	0	0	0	0	0	1	0	3	0	0	0	0	0	0	0	0	0	0	0	0	0	0	0	0	0	0	0	0	0	0	0
ENSG00000230214.1	0	0	0	0	0	0	0	0	0	0	0	0	0	0	0	0	0	0	0	0	0	0	0	0	0	0	0	0	0	0	0	0	0	0	0	0	0	0	0	0	0	0	0	0	0	0	0	0	0
ENSG00000284705.1	0	0	0	0	0	0	0	0	0	0	0	0	0	0	0	0	0	0	0	0	0	0	0	0	0	0	0	0	0	0	0	0	0	0	0	0	0	0	0	0	0	0	0	0	0	0	0	0	0
ENSG00000284720.1	0	0	0	0	0	0	0	0	0	0	0	0	0	0	0	0	0	0	0	0	0	0	0	0	0	0	0	0	0	0	0	0	0	0	0	0	0	0	0	0	0	0	0	0	0	0	0	0	0
ENSG00000234481.1	0	0	0	0	0	0	0	0	0	0	0	0	0	0	0	0	0	0	0	0	0	0	0	0	0	0	0	0	0	0	0	0	0	0	0	0	0	0	0	0	0	0	0	0	0	0	0	0	0
ENSG00000163873.9	0	0	0	0	0	0	0	0	0	0	0	0	0	0	0	0	0	0	0	0	0	0	0	0	0	0	0	0	0	0	0	0	0	0	0	1	0	0	0	0	0	0	0	0	0	0	0	0	0
ENSG00000284650.1	0	0	0	0	0	0	0	0	0	0	0	0	0	0	0	0	0	0	0	0	0	0	0	0	0	0	0	0	0	0	0	0	0	0	0	0	0	0	0	0	0	0	0	0	0	0	0	0	0
ENSG00000264698.1	0	0	0	0	0	0	0	0	0	0	0	0	0	0	0	0	0	0	0	0	0	0	0	0	0	0	0	0	0	0	0	0	0	0	0	0	0	0	0	0	0	0	0	0	0	0	0	0	0
ENSG00000207328.1	0	0	0	0	0	0	0	0	0	0	0	0	0	0	0	0	0	0	0	0	0	0	0	0	0	0	0	0	0	0	0	0	0	0	0	0	0	0	0	0	0	0	0	0	0	0	0	0	0
ENSG00000223944.1	0	0	0	0	0	0	0	0	0	0	0	0	0	0	0	0	0	0	0	0	0	0	0	0	0	0	0	0	0	0	0	0	0	0	0	0	0	0	0	0	0	0	0	0	0	0	0	0	0
ENSG00000252368.1	0	0	0	0	0	0	0	0	0	0	0	0	0	0	0	0	0	0	0	0	0	0	0	0	0	0	0	0	0	0	0	0	0	0	0	0	0	0	0	0	0	0	0	0	0	0	0	0	0
ENSG00000230451.2	0	0	0	0	0	0	0	0	0	0	0	0	0	0	0	0	0	0	0	0	0	0	0	0	0	0	0	0	0	0	0	0	0	0	0	0	0	0	0	0	0	0	0	0	0	0	0	0	0
ENSG00000233621.1	39	64	70	40	62	34	68	78	65	67	106	94	107	74	85	88	106	90	121	93	92	74	71	91	65	44	48	58	93	53	77	60	65	56	46	46	77	69	58	54	45	52	51	76	89	40	31	40	49
ENSG00000163874.10	142	118	178	203	292	210	94	123	129	129	111	148	159	130	156	138	159	136	143	128	137	117	123	139	143	112	116	92	145	107	142	155	97	160	138	162	181	163	162	186	130	143	132	197	169	131	116	148	136
ENSG00000283724.1	0	0	0	0	0	0	0	0	0	0	0	0	0	0	0	0	0	0	0	0	0	0	0	0	0	0	0	0	0	0	0	0	0	0	0	0	0	0	0	0	0	0	0	0	0	0	0	0	0
ENSG00000163875.15	797	876	1038	884	1038	845	787	780	929	718	781	799	913	743	921	825	856	819	941	751	835	874	927	990	1130	981	773	881	1112	1113	972	1029	776	850	820	906	891	640	659	802	683	721	716	849	1040	712	666	780	725
ENSG00000263675.1	1	3	0	2	2	0	0	3	6	6	1	4	4	0	2	3	2	1	2	0	0	1	2	3	0	0	0	1	2	2	3	0	2	1	3	1	1	2	1	3	1	6	1	4	0	1	4	6	5
ENSG00000163877.10	482	461	610	462	633	475	443	434	502	368	328	395	446	345	548	433	482	471	496	400	480	504	502	530	451	488	383	468	614	527	531	507	472	500	414	524	531	360	446	434	399	421	434	369	440	384	361	467	358
ENSG00000232273.1	0	0	0	0	0	0	1	0	0	0	0	0	0	0	0	0	0	1	0	0	0	0	0	0	0	0	0	0	0	0	0	0	0	0	0	0	0	0	0	0	0	0	0	0	0	0	0	1	0
ENSG00000237749.4	0	1	0	0	0	0	0	1	0	1	0	0	0	0	0	1	0	2	0	0	0	0	0	1	1	0	0	0	0	0	0	1	0	0	0	0	1	0	0	0	0	0	0	1	0	0	0	0	0
ENSG00000163879.10	256	295	338	133	171	116	14	20	25	81	74	101	54	34	70	13	13	11	35	57	44	85	87	82	64	50	41	40	38	31	179	182	154	111	98	109	32	17	25	18	10	9	35	51	35	17	22	14	28
ENSG00000134697.12	1663	1654	2078	1609	2062	1754	1233	1115	1397	1082	1208	1091	1325	1043	1405	1461	1230	1384	1444	1252	1512	1492	1529	1724	1011	1011	849	1275	1635	1597	1233	1288	1092	1495	1393	1442	1931	1340	1434	1557	1381	1316	1364	1535	1519	1167	1065	1397	1167
ENSG00000284748.1	0	0	0	0	1	1	0	0	0	0	0	0	0	0	0	0	0	1	0	0	0	0	0	0	0	0	0	0	0	0	0	1	0	0	0	0	0	0	0	0	0	2	2	0	0	0	0	0	0
ENSG00000169218.13	0	0	3	2	4	1	6	2	2	2	5	6	14	9	7	7	7	9	1	0	0	0	2	7	2	0	2	1	1	3	1	3	1	8	4	6	15	9	10	4	3	5	20	13	15	14	16	6	5
ENSG00000116922.14	291	332	457	436	558	422	407	360	492	321	448	368	379	329	421	426	298	347	399	356	426	373	440	465	413	430	296	367	457	436	426	389	322	446	414	430	485	348	355	469	330	439	370	433	427	356	339	430	367
ENSG00000134690.10	1173	1149	1388	2009	2838	2276	899	716	974	553	352	560	726	530	741	963	835	895	903	697	845	1292	1329	1405	108	132	102	236	319	298	700	578	567	925	778	924	554	321	438	679	598	576	506	516	642	393	451	685	322
ENSG00000183317.16	0	0	0	0	0	0	0	0	0	0	0	1	0	0	0	0	2	0	0	0	0	0	0	0	0	2	0	0	1	0	3	0	0	0	0	1	0	0	0	1	0	0	0	1	0	0	0	2	0
ENSG00000200421.1	0	0	0	0	0	0	0	0	0	0	0	0	0	0	0	0	0	0	0	0	0	0	0	0	0	0	0	0	0	0	0	0	0	0	0	0	0	0	0	0	0	0	0	0	0	0	0	0	0
ENSG00000214141.4	0	0	0	0	0	0	0	0	0	0	0	0	0	0	0	0	0	0	0	0	0	0	0	0	0	0	0	0	0	0	0	0	0	0	0	0	0	0	0	0	1	0	0	0	0	0	0	0	0
ENSG00000227416.2	0	0	0	0	0	0	0	0	0	0	0	0	0	0	0	0	0	0	0	0	0	0	0	0	0	0	0	0	0	0	0	0	0	0	0	0	0	0	0	0	0	0	0	0	0	0	0	0	0
ENSG00000185090.14	2	7	16	12	20	17	13	14	17	12	11	20	2	6	8	21	26	11	13	9	3	8	15	18	26	15	25	24	40	13	25	14	20	15	16	11	13	6	7	2	8	3	9	5	12	17	12	15	2
ENSG00000233728.1	0	0	0	0	0	0	0	0	0	0	0	0	0	0	0	0	0	0	0	0	0	0	0	0	0	0	0	0	0	0	0	0	0	0	0	0	0	0	0	0	0	0	0	0	0	0	0	0	0
ENSG00000196449.3	163	168	239	154	177	168	135	127	169	103	119	121	145	112	126	124	80	126	155	146	111	122	130	154	115	102	74	105	137	127	158	116	105	127	124	163	136	107	138	145	145	134	94	161	224	114	112	137	102
ENSG00000197982.13	567	635	777	469	571	471	707	748	875	706	1845	787	842	724	902	837	609	694	866	761	978	718	796	753	1336	978	679	1070	1241	1112	663	949	728	865	696	900	1151	905	762	847	589	813	806	1038	1453	862	752	716	727
ENSG00000188786.9	433	445	564	501	564	467	513	424	553	418	378	493	469	478	622	575	457	537	548	443	565	498	551	552	451	540	472	544	663	661	517	521	407	487	504	495	639	450	456	595	469	500	505	548	429	490	442	552	507
ENSG00000235673.1	0	0	0	0	0	0	0	0	0	0	0	0	0	1	0	0	0	0	0	0	0	0	0	0	0	0	0	0	0	0	0	0	0	0	0	0	0	0	0	0	0	0	0	0	0	0	0	0	0
ENSG00000230955.1	0	0	0	0	0	0	0	0	0	0	0	0	0	0	0	0	0	0	0	0	0	0	0	0	0	0	0	0	0	0	0	0	0	0	0	0	0	0	0	0	0	0	0	0	0	0	0	0	0
ENSG00000204084.12	251	274	318	287	373	280	274	252	333	348	489	388	393	387	474	422	365	405	331	294	369	348	361	408	208	273	185	276	313	285	482	452	355	324	340	347	415	292	373	440	335	349	405	398	389	361	297	426	415
ENSG00000252448.1	0	0	1	0	0	0	0	2	0	3	3	2	4	1	2	1	0	1	0	0	1	1	1	2	0	0	0	1	0	0	0	0	0	0	0	2	0	3	1	5	0	1	0	1	0	1	0	0	1
ENSG00000222282.1	0	0	0	0	0	0	0	0	0	1	0	0	1	1	0	1	0	1	0	0	2	1	1	0	0	0	0	0	0	5	3	1	2	0	0	1	1	0	0	0	1	0	2	2	2	2	2	0	0
ENSG00000277168.1	0	0	0	0	0	0	0	0	0	0	0	0	0	0	0	0	0	0	0	0	0	0	0	0	0	0	0	0	0	0	0	0	0	0	0	0	0	0	0	0	0	0	0	0	0	0	0	0	0
ENSG00000183431.11	2217	2508	2927	2523	3379	2672	1833	1696	1923	1431	1884	1613	2072	1548	2093	1939	1758	1927	1814	1514	1778	1884	2059	2161	1175	1313	962	1366	1781	1611	1685	1588	1385	1716	1731	1910	1986	1343	1476	1802	1491	1619	1611	1670	1916	1335	1332	1850	1501
ENSG00000212541.1	3	0	2	2	9	5	1	2	2	1	1	2	3	4	4	2	5	10	3	0	0	1	3	3	1	0	0	2	4	8	2	4	5	3	5	5	3	5	5	3	2	3	0	0	1	7	2	1	2
ENSG00000183386.9	574	555	773	656	809	712	601	670	756	820	939	847	838	751	904	623	485	516	478	487	602	714	684	737	426	346	299	498	708	655	456	511	448	659	661	681	917	680	660	722	605	675	735	872	1119	568	562	679	750
ENSG00000183520.11	975	916	1169	1009	1334	1039	800	733	900	711	634	805	819	721	850	820	745	814	813	718	807	862	898	952	680	587	411	607	766	763	692	732	625	875	818	910	999	686	773	821	724	710	744	785	1018	669	655	794	679
ENSG00000185668.7	0	0	0	0	0	0	1	0	1	0	0	1	0	0	0	1	0	0	0	0	0	0	0	0	0	0	0	0	0	0	0	0	2	0	0	0	0	2	0	0	0	0	0	0	0	2	0	0	1
ENSG00000224592.5	0	0	4	0	0	1	0	1	1	2	8	3	0	2	0	0	1	0	1	0	0	0	0	0	3	1	2	0	8	2	2	1	0	0	1	1	0	0	3	1	1	0	0	0	0	1	2	6	1
ENSG00000223589.2	0	0	0	0	0	0	0	0	0	0	0	0	0	0	0	0	0	0	0	0	0	0	0	0	0	0	0	0	0	0	0	0	0	0	0	0	0	0	0	0	0	0	0	0	0	0	0	0	0
ENSG00000265596.1	0	0	0	0	0	0	0	0	0	0	0	0	0	0	0	0	0	0	0	0	0	0	0	0	0	0	0	0	0	0	0	0	0	0	0	0	0	0	0	0	0	0	0	0	0	0	0	0	0
ENSG00000284623.1	0	0	0	0	0	0	0	0	0	0	0	0	0	0	0	0	0	0	0	0	0	0	0	0	0	0	0	0	0	0	0	0	0	0	0	0	0	0	0	0	0	0	0	0	0	0	0	0	0
ENSG00000237290.1	0	0	0	0	0	0	0	0	0	0	0	0	0	0	0	0	0	0	0	0	0	1	0	0	0	0	0	0	0	0	0	0	0	0	0	0	0	0	0	0	0	0	0	0	0	0	0	0	0
ENSG00000275350.1	0	0	0	0	0	0	0	0	0	0	0	0	0	0	0	0	0	0	0	0	0	0	0	0	0	0	0	0	0	0	0	0	0	0	0	0	0	0	0	0	0	0	0	0	0	0	0	0	0
ENSG00000200796.1	0	0	0	0	0	0	0	0	0	0	0	0	0	0	0	0	0	0	0	0	0	0	0	0	0	0	0	0	0	0	0	0	0	0	0	0	0	0	0	0	0	0	0	0	0	0	0	0	0
ENSG00000238063.2	0	0	0	0	0	0	0	0	0	0	0	0	0	0	0	0	0	0	0	0	0	0	0	0	0	0	0	0	0	0	0	0	0	0	0	0	0	0	0	0	0	0	0	0	0	0	0	0	0
ENSG00000215895.4	3	0	3	0	4	1	1	1	4	0	4	1	2	0	3	0	2	0	0	1	4	3	2	2	2	0	1	2	3	0	1	0	0	0	0	1	2	2	1	1	1	0	1	0	0	2	0	3	1
ENSG00000284632.1	0	0	0	0	0	0	0	0	0	0	0	0	0	0	0	0	0	0	0	0	0	0	0	0	0	0	0	0	0	0	0	0	0	0	0	0	0	0	0	0	0	0	0	0	0	0	0	0	0
ENSG00000116954.7	430	553	580	408	489	383	749	809	874	548	672	556	655	552	738	720	681	696	858	739	797	728	872	960	1418	1081	777	863	1199	1227	637	662	504	563	574	640	830	521	601	703	565	674	638	669	989	519	515	628	441
ENSG00000273637.1	0	0	0	0	0	0	0	0	0	0	0	0	0	0	0	0	0	0	0	0	0	0	0	0	0	0	0	0	0	0	0	0	0	0	0	0	0	0	0	0	0	0	0	0	0	0	0	0	0
ENSG00000228436.2	26	23	18	20	19	12	28	15	20	19	18	12	19	9	19	15	12	36	17	40	32	18	20	18	64	56	43	40	65	55	25	21	24	19	21	27	37	21	20	18	17	12	24	23	28	21	12	22	23
ENSG00000214114.8	131	122	150	137	140	163	51	90	94	93	142	90	108	66	103	125	110	122	104	98	82	110	129	132	63	38	34	88	96	81	92	130	92	132	92	140	117	93	89	126	66	87	69	75	110	94	76	94	77
ENSG00000274944.4	0	0	0	0	0	1	0	0	0	0	0	0	0	0	0	0	0	0	0	0	1	0	0	0	0	1	0	0	0	0	0	0	0	0	0	0	0	0	0	0	0	0	0	4	0	0	0	0	0
ENSG00000131233.9	0	0	0	0	0	0	0	0	0	0	0	0	0	0	0	0	1	0	0	0	1	0	0	0	0	0	1	0	1	0	0	1	1	1	0	0	0	0	0	0	0	0	0	0	0	1	0	0	0
ENSG00000158315.10	6	10	12	11	4	5	7	16	10	9	10	13	14	9	16	43	19	33	30	24	25	36	52	34	29	27	16	23	18	28	18	26	25	16	26	20	13	13	17	14	22	20	15	26	23	14	16	10	1
ENSG00000199963.1	0	0	0	0	0	0	0	0	0	0	0	0	0	0	0	0	0	0	0	0	0	0	0	3	0	0	0	0	0	1	0	0	0	0	0	0	0	1	0	0	0	0	0	0	0	0	0	0	0
ENSG00000207466.1	0	0	0	0	0	0	0	0	0	0	0	0	0	0	0	0	0	0	0	0	0	0	0	0	0	0	0	0	0	0	0	0	0	0	0	0	0	0	0	0	0	0	0	0	0	0	0	0	0
ENSG00000235549.1	0	0	0	0	0	0	0	0	0	0	0	0	0	0	0	0	0	0	0	0	0	0	0	0	0	0	1	0	0	0	0	0	0	0	0	0	0	0	0	0	0	0	0	0	0	0	0	0	0
ENSG00000174574.15	1498	1520	1997	1103	1447	1130	1266	1127	1400	868	1003	1072	1184	980	1178	1095	1008	1021	1371	1135	1321	1138	1202	1167	1546	1373	1089	1411	1741	1717	1035	1026	788	1067	1023	1076	1364	1053	1072	1401	954	1222	1043	1245	1362	999	871	1058	882
ENSG00000168653.10	1977	2187	2586	2030	2701	2158	1926	1679	2256	1702	2022	1850	2369	1619	2228	1917	1567	1737	1595	1336	1769	2153	2141	2373	2820	2049	1506	2542	3431	2839	1863	2306	1995	1105	1160	1197	1760	1277	1267	1969	1825	1535	1138	1269	1887	1389	1257	1567	1730
ENSG00000127603.25	5164	5269	7052	4631	6122	4811	5168	4698	5025	4857	4078	4483	4300	4210	6108	5252	4542	5008	6181	5226	5722	5170	5276	5632	4545	7059	5760	7827	9692	11012	6008	6246	4349	4879	4619	4219	6420	4726	4872	5033	4270	4906	4996	4523	2945	3938	4297	4947	4073
ENSG00000206654.1	0	0	0	0	0	0	0	0	0	0	0	0	0	0	0	0	0	0	0	0	0	0	0	0	0	0	0	0	0	0	0	0	0	0	0	0	0	0	0	0	0	0	0	0	0	0	0	0	0
ENSG00000222378.1	0	0	0	0	0	0	0	0	0	0	0	0	0	0	0	0	0	0	0	0	0	0	0	0	0	0	0	0	0	0	0	0	0	0	0	0	0	0	0	0	0	0	0	0	0	0	0	0	0
ENSG00000270040.1	1	0	0	1	0	0	0	0	0	1	0	0	0	0	0	0	0	0	0	0	0	0	0	0	0	0	0	0	0	0	0	0	0	0	0	0	0	0	0	0	0	0	0	0	0	0	1	0	0
ENSG00000226438.1	0	0	0	0	0	0	3	0	0	0	0	0	0	0	0	0	0	0	0	1	0	0	0	1	0	0	0	0	0	0	0	0	0	2	0	0	2	0	0	0	0	1	0	0	0	0	0	0	0
ENSG00000217897.2	0	0	0	0	0	0	0	0	0	0	0	0	0	0	0	0	0	0	0	0	0	0	0	0	0	0	0	0	0	0	0	0	0	0	0	0	0	0	0	0	0	0	0	0	0	0	0	0	0
ENSG00000183682.7	0	6	0	0	2	1	0	1	4	0	1	0	3	0	3	1	2	2	0	0	1	0	3	3	1	2	2	0	0	0	5	3	2	2	2	2	3	2	2	2	3	0	0	0	1	2	3	1	0
ENSG00000237624.1	35	26	58	37	47	52	31	37	32	2	3	1	8	29	26	37	31	34	35	36	33	41	61	45	49	31	21	31	45	38	19	19	14	39	58	40	54	34	42	42	50	32	5	10	13	19	21	26	27
ENSG00000243970.2	91	72	96	54	89	53	46	60	66	70	59	77	106	72	121	59	81	64	64	52	70	70	67	61	109	120	77	29	32	30	121	74	96	126	103	83	79	42	59	41	47	42	76	80	78	78	70	119	65
ENSG00000090621.13	2986	3222	3989	2729	3727	3162	2828	2872	3271	2814	4056	3162	3805	2944	3986	3443	3343	3240	3827	3515	4192	3634	3753	3940	3784	3656	2825	3989	5237	5044	4277	4392	3591	4003	3935	4428	3850	2723	2774	3274	2744	3015	2782	3157	3842	3102	2985	3326	2387
ENSG00000228060.1	3	3	3	4	8	10	1	0	0	2	0	1	1	6	2	3	2	1	1	6	2	5	5	8	3	0	0	1	2	0	1	3	2	3	1	2	4	0	2	2	0	2	1	1	1	7	4	6	0
ENSG00000201457.1	4	3	1	3	1	6	0	0	2	0	2	0	2	3	1	2	0	2	2	1	1	0	4	4	2	3	0	0	2	1	3	1	2	2	1	2	0	1	1	2	0	0	4	2	2	1	0	1	0
ENSG00000163909.7	1	2	2	39	34	38	2	0	0	1	2	0	1	0	0	0	1	3	2	1	0	8	8	4	6	7	3	4	0	9	1	5	5	7	5	5	0	0	3	2	3	3	3	0	2	1	4	18	0
ENSG00000225903.1	0	0	0	0	0	0	0	0	0	0	0	0	0	0	0	0	0	0	0	0	0	0	0	0	0	0	0	0	0	0	0	0	0	0	0	0	0	0	0	0	0	0	0	0	0	0	0	0	0
ENSG00000116981.3	0	0	0	0	0	0	0	0	0	0	0	0	0	0	0	0	0	0	0	0	0	0	0	0	0	0	0	0	1	0	0	0	0	0	0	0	0	0	0	0	0	0	0	0	0	0	0	0	0
ENSG00000116983.12	0	0	0	0	0	0	0	0	0	0	0	0	0	0	0	0	0	0	0	0	0	0	0	0	0	0	0	0	0	0	0	0	2	0	2	0	0	0	0	0	0	0	0	0	0	0	0	0	0
ENSG00000084072.16	637	680	799	654	798	729	454	516	582	463	503	511	637	534	678	622	535	628	619	512	590	654	654	674	635	590	410	534	700	689	656	604	529	609	572	651	606	432	435	597	450	483	443	511	627	480	473	528	490
ENSG00000225333.6	0	0	0	0	0	0	0	0	0	0	0	0	0	0	0	0	0	0	0	0	0	0	0	0	0	0	0	0	0	0	0	0	0	0	0	0	0	0	0	0	0	0	0	0	0	0	0	0	0
ENSG00000252413.1	0	0	0	0	0	0	0	0	0	0	0	0	0	0	0	0	0	0	0	0	0	0	0	0	0	0	0	0	0	0	0	0	0	0	0	0	0	0	0	0	0	0	0	0	0	0	0	0	0
ENSG00000116985.11	1	0	5	0	5	0	9	2	1	1	1	2	7	1	2	1	3	3	1	0	0	2	1	0	1	0	3	5	3	1	0	4	3	4	5	1	4	2	5	1	3	4	1	1	0	23	12	8	2
ENSG00000198754.5	1	2	1	5	3	5	1	2	2	3	0	0	7	6	7	3	2	1	1	0	0	4	1	5	6	3	0	3	9	4	17	27	10	1	2	4	0	0	0	0	0	7	0	0	0	1	1	1	1
ENSG00000261798.1	0	0	0	0	0	0	0	0	0	0	0	0	0	0	1	0	0	0	0	0	0	0	0	0	0	0	0	0	0	0	0	0	0	0	0	0	0	0	0	0	0	0	0	0	0	0	0	0	0
ENSG00000229213.1	0	0	0	0	0	0	0	0	0	0	0	0	0	0	0	0	0	0	0	0	0	0	0	0	0	0	0	0	0	0	0	0	0	0	0	0	0	0	0	0	0	0	0	0	0	0	0	0	0
ENSG00000284719.1	0	0	0	0	0	0	0	1	0	1	0	0	0	1	0	1	0	0	0	0	0	0	0	1	0	2	0	2	0	0	1	0	4	0	0	0	1	0	0	0	0	0	0	0	0	1	0	0	0
ENSG00000284678.1	0	0	0	0	0	0	0	0	0	0	0	0	0	0	0	0	0	0	0	0	0	0	0	1	0	0	0	0	1	0	0	0	0	0	0	0	0	0	0	0	0	0	0	0	0	0	0	0	0
ENSG00000043514.15	310	316	384	275	377	292	231	276	269	230	292	218	240	186	267	254	204	239	301	277	291	291	264	313	265	249	190	159	186	175	219	225	163	274	259	284	323	255	223	248	250	271	205	220	285	207	187	291	239
ENSG00000202222.1	0	0	0	0	0	0	0	0	0	0	0	0	0	0	0	0	0	0	0	0	0	0	0	0	0	0	0	0	0	0	0	0	0	0	0	0	0	0	0	0	0	0	0	0	0	0	0	0	0
ENSG00000116990.10	14	13	14	2	5	12	10	8	12	6	9	8	8	15	8	13	11	16	5	3	3	12	6	7	4	3	4	4	25	13	3	4	1	3	2	2	9	5	3	4	2	4	8	12	9	6	4	2	14
ENSG00000236546.1	1	0	2	0	0	0	0	0	1	1	0	1	0	1	4	0	2	0	0	3	0	0	4	0	0	0	0	0	0	3	0	0	0	0	0	0	1	0	0	1	0	0	0	1	0	0	1	0	2
ENSG00000207356.1	0	0	0	0	0	0	0	0	0	1	0	0	0	0	0	0	0	0	0	0	0	0	0	0	0	0	0	0	0	0	0	0	0	2	0	0	0	0	0	0	0	0	0	0	0	0	0	0	0
ENSG00000168389.17	152	192	207	93	120	98	83	68	68	52	36	39	70	64	88	72	32	54	49	33	65	56	61	40	26	27	16	44	38	53	19	16	17	64	69	65	89	61	70	71	57	59	80	75	86	49	34	61	52
ENSG00000228477.1	3	2	6	1	0	5	2	0	0	0	0	0	0	2	5	0	0	1	0	0	4	1	3	0	0	0	0	0	0	3	0	0	0	1	0	0	1	0	0	0	0	0	0	1	1	1	1	0	2
ENSG00000131236.16	7669	7955	9651	7463	9820	8236	8154	7095	8424	6248	4126	6274	6448	5880	7377	8028	6815	7637	7981	6669	8233	8662	8989	9972	5458	6600	5153	8003	10903	10386	7425	7131	5792	6691	6285	6864	7598	4978	5874	7281	6307	5889	6969	7498	6340	5020	4998	6529	5404
ENSG00000131238.17	1720	1871	2319	2260	2902	2356	1468	1389	1774	1541	1526	1603	1977	1786	2264	1999	1860	2000	1586	1425	1544	1958	1984	2297	1580	1502	1095	1588	2117	1998	2045	1854	1557	1746	1651	1833	1981	1351	1398	1941	1587	1706	1601	1732	1931	1376	1378	1721	1629
ENSG00000226745.2	0	0	0	0	1	1	0	0	0	0	0	0	0	0	0	0	0	0	0	0	1	0	0	1	0	0	0	0	0	0	0	0	0	0	0	0	0	0	0	0	0	0	0	0	0	0	0	0	0
ENSG00000117000.8	505	497	607	510	669	526	481	400	499	422	396	526	501	515	578	479	406	446	526	460	492	577	584	633	408	494	414	378	524	600	510	477	464	496	540	531	728	586	572	774	582	684	710	796	559	494	501	583	688
ENSG00000207508.1	0	1	0	0	0	0	0	0	0	0	0	0	0	0	1	0	0	0	0	0	0	0	0	0	0	0	0	0	0	0	0	0	0	0	0	0	0	0	0	0	0	0	2	0	0	0	1	0	0
ENSG00000188800.5	0	0	0	0	0	0	0	0	0	1	5	0	0	1	0	0	0	0	0	0	0	0	0	0	0	0	0	0	0	0	1	0	0	0	0	0	0	1	1	0	0	0	0	0	0	0	0	0	0
ENSG00000259943.1	76	62	86	75	108	77	43	34	52	54	41	54	49	62	52	36	45	39	36	63	42	48	63	69	37	42	22	34	36	37	58	64	53	71	54	58	57	49	47	50	18	36	34	47	25	32	48	44	34
ENSG00000084073.8	2077	2087	2566	2029	2487	2106	2110	1864	2225	1776	1446	1643	1987	1650	2377	2244	2239	2302	2336	2023	2314	2147	2246	2296	2556	2354	1849	2187	2926	2913	1317	1460	1244	1881	1831	2073	2673	1687	1903	1821	1510	1717	1891	2152	2227	1814	1653	2068	1588
ENSG00000231296.1	1	3	0	2	1	2	0	0	1	0	0	0	0	0	0	0	0	0	0	1	0	1	1	0	0	0	0	0	1	0	0	0	0	0	0	1	0	0	1	0	1	0	0	0	0	0	2	2	1
ENSG00000049089.14	55	62	70	18	12	15	18	11	13	13	19	7	10	14	12	14	6	13	8	5	14	25	13	19	137	177	93	32	15	15	45	48	41	37	16	26	38	15	16	17	29	16	26	38	43	12	15	18	27
ENSG00000227311.3	0	0	0	0	0	0	0	0	0	0	2	0	0	0	0	0	0	0	0	0	0	0	0	0	0	0	0	0	0	0	0	0	0	0	0	0	0	0	0	0	0	0	0	0	0	0	0	0	0
ENSG00000084070.11	1403	1435	1877	880	1066	916	549	572	688	429	373	416	463	394	510	626	564	557	622	491	621	626	665	703	700	634	559	620	806	787	641	598	533	546	599	628	574	398	435	531	430	462	516	535	589	527	476	541	491
ENSG00000213172.3	0	0	0	0	0	0	0	0	0	0	0	0	0	0	0	0	0	0	0	0	0	0	0	0	0	0	0	0	0	0	0	0	0	0	0	0	0	0	0	0	0	0	0	0	0	0	0	0	0
ENSG00000284677.1	1	0	0	0	0	0	0	0	1	0	0	0	0	0	0	0	0	0	0	0	0	0	0	0	0	0	0	0	0	0	0	0	0	0	0	0	0	0	0	0	0	0	0	0	0	0	0	0	0
ENSG00000187801.14	119	139	185	75	92	97	63	62	60	63	51	79	66	69	101	55	48	50	74	55	63	56	89	69	35	61	50	60	44	81	89	71	98	72	61	42	70	62	63	54	41	52	58	54	26	55	58	82	66
ENSG00000260920.2	126	109	173	59	107	69	39	38	61	53	50	48	54	45	58	44	50	51	66	69	46	54	62	47	41	56	36	61	75	61	71	83	62	54	51	51	74	31	42	55	59	38	58	38	61	72	55	52	64
ENSG00000279667.1	2	4	5	1	0	0	1	0	1	0	1	0	1	2	0	1	2	1	0	1	0	0	5	1	4	0	2	5	2	0	0	1	0	1	0	0	0	1	4	0	1	0	2	1	1	1	2	0	0
ENSG00000187815.9	80	108	121	83	125	80	68	68	68	63	53	86	89	80	113	103	73	87	69	50	58	93	115	117	69	65	57	50	76	63	83	102	81	89	90	97	96	52	54	75	58	77	74	103	93	74	62	82	67
ENSG00000238287.1	9	5	5	6	5	2	5	3	8	0	0	0	1	2	7	4	6	4	1	6	2	4	3	2	3	7	4	2	4	5	3	2	1	4	2	4	4	7	3	3	1	1	2	3	5	1	1	0	5
ENSG00000164002.11	85	114	87	87	145	75	71	81	77	66	76	76	62	63	101	79	61	59	88	56	57	84	84	98	74	57	35	56	73	62	49	82	48	65	57	71	67	51	45	58	47	59	65	69	105	75	52	101	65
ENSG00000227278.1	0	0	0	0	0	0	0	0	0	0	0	0	0	0	0	0	0	0	0	0	0	1	0	0	0	0	0	0	0	0	0	0	0	0	0	0	0	0	0	0	0	0	0	0	0	0	0	0	0
ENSG00000238186.1	7	1	4	8	7	5	3	3	3	5	1	6	8	12	2	6	4	6	9	5	3	4	3	8	3	8	2	7	6	5	3	4	10	7	5	8	9	2	4	16	3	3	3	3	0	2	3	4	8
ENSG00000117010.15	72	81	103	57	77	55	59	57	50	43	31	60	47	34	60	69	40	62	55	50	38	61	68	78	64	55	64	42	51	68	29	60	56	76	50	62	75	46	45	60	52	43	48	48	74	48	41	72	47
ENSG00000236505.1	0	0	0	0	0	0	0	0	0	0	0	0	0	0	0	0	0	0	0	0	0	0	0	0	0	0	0	0	0	0	0	0	0	0	0	0	0	0	0	0	0	0	0	0	0	0	0	0	0
ENSG00000233910.1	0	0	0	0	0	0	0	0	0	0	0	0	0	0	0	0	0	0	0	0	0	0	0	0	0	0	0	0	0	0	0	0	0	0	0	0	0	0	0	0	0	0	0	0	0	0	0	0	0
ENSG00000117016.9	9	11	10	19	14	13	2	7	8	11	5	6	6	10	7	2	2	5	0	3	2	13	12	9	6	4	3	2	2	4	2	3	3	1	5	0	24	6	8	22	19	22	11	25	17	31	20	12	27
ENSG00000237899.1	0	0	1	1	0	2	0	0	0	2	1	1	0	0	0	1	3	1	2	0	0	0	1	0	2	2	0	1	1	1	0	1	3	2	0	1	0	0	1	3	0	0	0	3	6	1	2	0	0
ENSG00000272145.1	12	5	15	14	9	16	5	8	6	6	8	9	7	10	10	5	11	8	8	3	6	10	4	6	5	3	1	2	2	7	11	0	7	13	12	6	6	10	6	6	4	6	7	11	10	5	1	7	9
ENSG00000066136.20	495	547	638	537	715	623	377	322	392	375	207	381	454	395	411	399	368	387	404	337	367	478	429	512	350	288	228	333	467	460	566	542	467	367	386	410	473	322	329	430	336	333	387	489	478	352	365	520	398
ENSG00000198974.3	0	0	0	0	0	0	0	0	0	0	0	0	0	0	0	0	0	0	0	0	0	0	0	0	0	0	0	0	0	0	0	0	0	0	0	0	0	0	0	0	0	0	0	0	0	0	0	0	0
ENSG00000207962.1	0	0	0	0	0	0	0	0	1	0	0	0	1	0	0	0	0	0	0	0	0	0	0	0	0	0	0	0	0	0	0	0	0	0	1	0	0	0	0	0	0	0	0	0	0	0	0	0	0
ENSG00000117013.15	8	2	1	2	1	5	1	0	0	0	1	1	0	1	0	0	1	0	0	0	0	3	1	2	0	0	0	0	1	0	2	0	2	0	2	1	0	0	1	0	0	0	0	3	1	0	0	3	0
ENSG00000264582.2	0	0	0	0	0	0	0	0	0	0	0	0	0	0	0	0	0	0	0	0	0	0	0	0	0	0	0	0	0	0	0	0	0	0	0	0	0	0	0	0	0	0	0	0	0	0	0	0	0
ENSG00000179862.6	35	54	60	36	34	36	29	19	20	9	36	15	6	17	8	4	4	4	7	4	11	33	24	18	24	16	12	24	15	15	5	10	6	19	7	15	9	13	8	5	6	2	5	6	10	10	8	8	0
ENSG00000229528.1	0	0	0	0	0	0	0	0	0	0	0	0	0	0	0	0	0	0	0	0	0	0	0	0	0	0	0	0	0	0	0	0	0	0	0	0	0	0	0	0	0	0	0	0	0	0	0	0	0
ENSG00000228940.1	0	0	0	0	0	0	0	0	0	0	0	0	0	0	0	0	0	0	0	0	0	0	0	0	0	0	0	0	0	0	0	0	0	0	0	0	0	0	0	0	0	0	0	0	0	0	0	0	0
ENSG00000233118.2	0	0	0	0	0	0	0	0	0	0	0	0	0	0	0	0	0	0	0	0	0	0	0	0	0	0	0	0	0	0	0	0	0	0	0	0	0	0	0	0	0	0	0	0	0	0	0	0	0
ENSG00000171793.13	1769	1781	2038	1943	2517	2170	1205	1273	1290	936	1247	974	949	774	1041	1081	992	1070	1165	1002	1125	1452	1433	1494	496	544	402	543	685	722	781	726	590	956	968	966	1303	986	1080	1125	893	1041	948	1040	1114	914	874	1129	1124
ENSG00000281207.1	17	12	11	6	9	9	3	7	5	6	6	4	5	2	4	4	6	6	0	2	1	8	12	7	1	7	2	4	4	4	9	4	6	7	3	7	11	3	7	4	6	3	8	9	10	1	11	16	12
ENSG00000171790.15	3	7	5	7	7	4	2	3	8	2	5	1	5	2	3	4	3	2	5	8	3	6	4	4	8	0	1	4	3	2	1	1	1	1	2	5	0	4	1	5	7	3	3	6	7	10	11	3	6
ENSG00000010803.16	683	773	926	774	1003	776	610	546	724	711	434	761	776	670	866	836	704	778	813	675	823	825	918	946	627	622	488	452	701	650	852	864	703	785	776	767	971	654	714	818	668	685	766	930	850	786	757	906	723
ENSG00000215893.3	0	0	0	0	0	0	0	0	2	0	0	0	0	0	0	0	0	0	0	0	0	0	0	0	0	0	0	0	0	0	0	0	0	0	0	0	0	0	0	0	0	0	0	0	0	0	0	0	0
ENSG00000235358.1	0	3	0	1	3	2	2	0	0	1	2	1	0	3	0	1	2	3	0	0	3	0	1	1	1	2	1	0	0	2	0	4	1	1	2	0	2	2	2	2	1	0	0	0	1	5	0	4	1
ENSG00000213987.4	0	0	0	0	0	0	0	0	0	0	0	0	0	0	0	0	0	0	0	0	0	0	0	0	0	0	0	0	0	0	0	0	0	0	0	0	0	0	0	0	0	0	0	0	0	0	0	0	0
ENSG00000204060.7	3	1	2	4	13	7	0	0	0	3	7	4	4	0	1	0	0	0	1	2	6	1	1	2	36	30	28	2	0	0	17	11	16	3	2	2	11	9	5	0	2	0	3	5	7	14	17	14	2
ENSG00000229901.1	1	0	1	0	1	0	0	0	0	0	0	0	0	0	0	0	0	0	0	0	0	0	1	3	0	0	0	0	0	0	0	0	0	0	0	0	0	0	0	0	0	0	1	1	0	0	0	0	0
ENSG00000252563.1	0	0	0	0	0	0	0	0	0	0	0	0	0	0	0	0	0	0	0	0	0	0	0	0	0	0	0	0	0	0	0	0	0	0	0	0	0	0	0	0	0	0	0	0	0	0	0	0	0
ENSG00000127129.9	2	0	0	0	0	0	0	0	0	0	0	0	0	0	1	0	0	2	0	0	0	0	0	1	0	0	0	1	0	0	0	0	2	0	0	0	0	0	0	0	0	0	0	0	0	0	0	0	0
ENSG00000127124.15	315	304	428	120	175	138	199	167	143	128	111	144	97	73	144	190	144	165	165	116	190	151	160	154	143	161	133	195	278	289	144	143	107	141	102	132	204	146	151	160	124	166	185	210	164	88	107	146	110
ENSG00000230881.1	0	0	0	0	0	0	0	0	0	0	0	0	0	0	0	0	0	0	0	0	0	0	0	0	0	0	0	0	0	0	0	0	0	0	0	0	0	0	0	0	0	0	0	0	0	0	0	0	0
ENSG00000230638.4	1	0	1	0	0	1	0	0	0	0	0	0	0	0	0	0	0	0	0	0	0	2	0	0	0	0	0	0	1	1	0	0	0	0	0	0	1	0	0	0	0	0	0	0	2	0	0	0	0
ENSG00000284895.1	0	0	0	0	0	0	0	0	0	0	0	0	0	0	0	0	0	0	0	0	0	0	0	0	0	0	0	0	0	0	0	0	0	0	0	0	0	0	0	0	0	0	0	0	0	0	0	0	0
ENSG00000227538.1	0	0	0	0	0	0	0	0	0	0	0	0	0	0	0	0	0	0	0	0	0	0	0	0	0	0	0	0	0	0	0	0	0	0	0	0	0	0	0	0	0	0	0	0	0	0	0	0	0
ENSG00000228776.2	0	0	0	0	0	0	0	0	0	0	0	0	0	0	0	0	0	0	0	0	0	0	0	0	0	0	0	0	0	0	0	0	0	0	0	0	0	0	0	0	0	0	0	0	0	0	0	0	0
ENSG00000044012.3	0	0	0	0	0	0	0	0	0	0	0	0	0	0	0	0	0	0	0	0	0	0	0	0	0	0	0	0	0	0	0	0	0	0	0	0	0	0	0	0	0	0	0	0	0	0	0	0	0
ENSG00000197273.3	0	0	0	0	0	0	0	0	0	0	1	0	0	0	0	0	0	0	0	0	0	0	0	0	0	0	0	0	0	0	1	0	0	0	0	0	0	0	0	0	0	0	0	0	0	0	0	0	0
ENSG00000198815.8	909	867	1139	896	1116	912	805	690	821	701	839	807	867	766	961	803	698	741	816	691	852	839	834	901	716	744	627	729	863	1029	857	831	637	881	860	859	1077	780	701	907	668	817	772	882	778	695	745	800	736
ENSG00000227527.2	1	2	1	2	3	3	0	1	1	5	5	3	1	0	1	1	2	0	3	0	8	1	3	0	1	5	1	3	5	3	0	1	5	1	1	0	3	0	0	0	1	2	3	5	5	0	1	3	0
ENSG00000177181.14	1	0	0	0	0	0	0	0	1	0	3	1	0	0	0	0	1	0	1	0	0	0	1	0	0	2	0	0	0	0	0	1	0	0	1	0	1	0	1	0	1	0	1	0	3	0	0	1	2
ENSG00000235002.1	0	0	0	0	0	0	0	0	0	0	0	0	0	0	0	0	0	0	0	0	0	0	0	0	0	0	0	0	0	0	0	0	0	0	0	0	0	0	0	0	0	0	0	0	0	0	0	0	0
ENSG00000066185.12	4	3	2	2	0	0	4	2	4	7	3	3	3	5	3	4	2	2	13	9	11	6	5	11	36	22	13	12	10	8	13	11	8	13	2	7	9	4	5	6	7	8	8	5	8	8	4	3	2
ENSG00000127125.8	405	425	545	460	559	429	484	482	521	474	414	504	530	483	610	484	468	455	566	560	621	563	594	615	897	684	535	638	906	844	604	654	557	528	462	567	651	436	486	592	499	420	457	536	696	484	418	578	470
ENSG00000186409.15	13	3	12	5	11	12	11	9	16	17	3	16	7	6	9	11	11	8	16	9	14	10	21	29	35	49	23	17	18	18	22	25	14	18	11	13	27	17	8	11	6	12	14	15	17	12	21	23	17
ENSG00000230116.1	0	0	0	0	0	0	0	0	0	0	0	0	0	0	0	0	0	0	1	0	0	0	0	0	0	0	0	0	0	0	0	0	0	0	0	0	0	0	0	0	0	0	0	0	0	0	0	0	0
ENSG00000236876.3	0	0	0	0	0	0	0	0	1	0	3	0	0	0	0	0	0	0	0	0	0	0	0	0	0	0	0	0	0	1	0	1	0	1	0	0	0	0	0	0	0	0	0	0	1	0	0	0	0
ENSG00000200254.1	0	0	0	0	0	0	0	0	0	0	0	0	0	0	0	0	0	0	0	0	0	0	0	0	0	0	0	0	0	0	0	0	0	0	0	0	0	0	0	0	0	0	0	0	0	0	0	0	0
ENSG00000236180.2	0	0	0	0	0	0	0	0	0	0	0	0	0	0	0	0	0	0	0	0	0	1	0	0	0	0	0	0	0	0	0	0	0	0	0	0	0	0	0	0	0	0	0	0	0	0	0	0	0
ENSG00000171960.10	360	348	457	482	624	409	314	272	342	249	278	243	320	241	326	285	339	265	289	243	352	423	387	414	270	172	134	247	290	286	318	342	289	328	333	339	276	206	221	274	228	216	233	254	375	201	196	311	231
ENSG00000234917.2	6	3	6	2	8	4	1	0	0	0	3	0	4	1	0	2	6	1	0	0	2	0	1	2	4	2	0	1	0	0	0	7	0	3	0	2	0	0	3	1	1	2	0	2	0	1	2	0	3
ENSG00000065978.18	19780	22176	26471	19816	25473	20494	17446	15255	20581	16902	9025	19464	21904	16139	20707	18927	16780	17442	20580	18896	23514	23025	23009	24582	18399	16128	12847	22647	30043	27357	19462	20538	18288	20326	19802	22387	21817	15465	16259	19192	15794	15309	16238	19473	23656	15679	14474	16973	15368
ENSG00000164007.10	0	0	0	0	1	0	0	0	0	0	0	0	0	0	0	0	0	0	0	0	0	0	0	0	0	0	0	0	2	0	0	0	0	0	0	0	0	0	0	0	0	0	0	0	0	1	0	0	0
ENSG00000117385.15	3254	3455	4368	2131	2774	2282	2768	2976	3529	3601	6855	4357	5867	4989	6066	4021	3579	3599	4472	3852	4891	3991	3924	4152	2336	2493	2080	2253	3128	2861	4226	4317	3450	3440	3192	3680	6677	4757	4738	5245	3941	4491	4587	5694	6484	4808	4427	4460	4699
ENSG00000164008.15	48	79	79	32	65	35	28	42	47	40	27	53	52	42	43	45	52	54	46	28	50	51	55	67	58	103	67	78	89	91	56	58	58	50	53	42	55	26	44	41	30	42	21	44	37	50	43	40	32
ENSG00000283580.2	0	0	0	0	0	0	0	0	0	0	0	0	0	0	0	0	0	0	0	0	0	0	0	0	0	0	0	0	0	0	0	0	0	0	0	0	0	0	0	0	0	0	0	0	0	0	0	0	0
ENSG00000228452.1	0	0	0	0	0	0	0	0	0	0	0	0	0	0	0	0	0	0	0	0	0	0	0	0	0	0	0	0	0	0	0	0	0	0	0	0	0	0	0	0	0	0	0	0	0	0	0	0	0
ENSG00000274386.5	3	3	7	7	8	8	1	1	4	2	0	0	3	3	3	0	0	7	11	5	7	3	8	8	2	2	5	4	8	9	11	4	5	7	8	3	7	1	7	5	0	7	6	3	2	1	1	2	0
ENSG00000177868.11	23	47	55	40	45	35	28	34	32	20	68	47	32	25	38	35	19	28	34	31	31	41	52	47	110	71	56	34	44	30	55	59	47	41	28	33	71	53	35	63	41	28	44	40	69	54	26	40	30
ENSG00000164010.14	183	119	191	139	161	132	154	167	189	161	199	213	201	151	218	166	157	164	204	166	163	138	172	207	311	265	241	172	278	269	334	291	236	238	202	227	238	146	154	152	136	149	85	83	90	127	137	174	138
ENSG00000228192.7	10	4	11	0	4	3	0	8	5	1	2	4	4	4	7	3	2	3	4	5	5	1	8	2	2	4	7	2	2	6	4	5	4	3	3	1	1	4	5	2	5	0	7	3	4	7	6	2	3
ENSG00000164011.17	118	124	145	93	127	99	72	87	133	91	160	117	150	107	147	128	112	105	123	111	117	132	144	123	158	169	118	135	144	136	148	136	132	106	106	119	120	97	93	104	97	84	96	116	148	142	109	173	138
ENSG00000233708.1	0	0	0	0	0	0	0	0	0	0	0	0	0	0	0	0	0	0	0	0	0	0	0	0	0	0	0	0	0	0	0	0	0	0	0	0	0	0	0	0	0	0	0	0	0	0	0	0	0
ENSG00000237090.1	0	0	0	0	0	0	0	0	0	0	0	0	0	0	0	0	0	0	0	0	0	0	0	0	0	0	0	0	0	0	0	0	0	0	0	0	0	0	0	0	0	0	0	0	0	0	0	0	0
ENSG00000225099.1	1	0	0	3	0	0	0	3	0	0	0	0	0	0	0	0	0	1	0	0	1	1	0	0	3	0	0	2	0	0	0	1	0	0	0	0	0	0	0	0	0	0	0	1	0	1	0	0	0
ENSG00000117394.21	3726	3830	4532	1914	2493	2149	1162	1085	1343	1408	1313	1441	1190	973	1268	1292	1068	1095	1314	1229	1323	1566	1647	1707	1373	1460	1092	972	1254	1095	1034	1140	890	1596	1451	1647	1767	1299	1302	2934	2654	2511	3028	3722	3818	1218	1257	1593	3723
ENSG00000284138.1	0	0	0	0	0	0	0	0	0	0	0	0	0	0	0	0	0	0	0	0	0	0	0	0	0	0	0	0	0	0	0	0	0	0	0	0	0	0	0	0	0	0	0	0	0	0	0	0	0
ENSG00000227533.5	9	9	3	11	3	3	4	4	3	0	6	1	2	0	2	3	4	3	1	1	1	2	13	0	5	4	2	5	4	6	3	5	6	3	4	3	3	5	3	1	0	0	2	2	3	3	3	3	9
ENSG00000283973.1	3	1	1	0	0	0	0	0	0	0	0	0	0	0	0	0	0	0	0	0	0	0	0	1	0	0	0	0	0	0	1	0	0	0	0	0	0	0	0	0	0	0	0	0	0	0	0	0	1
ENSG00000207256.1	0	0	0	0	0	0	0	0	0	0	0	0	0	0	0	0	0	0	0	0	0	0	0	0	0	0	0	0	0	0	0	0	0	0	0	0	0	0	0	0	0	0	0	0	0	0	0	0	0
ENSG00000283136.1	0	0	0	0	0	0	0	0	0	0	0	0	0	0	0	0	0	0	0	0	0	0	0	0	0	0	0	0	0	0	0	0	0	0	0	0	0	0	0	0	0	0	0	0	0	0	0	0	0
ENSG00000277513.1	0	0	0	0	0	0	0	0	0	0	0	0	0	0	0	0	0	0	0	0	0	0	0	0	0	0	0	0	0	0	0	0	0	0	0	0	0	0	0	0	0	0	0	0	0	0	0	0	0
ENSG00000186973.10	0	0	0	3	2	0	3	1	2	0	1	0	0	0	1	0	0	0	0	2	0	1	0	1	1	3	0	1	3	0	0	0	1	3	1	2	0	0	1	0	1	0	1	0	2	0	0	1	0
ENSG00000117395.12	1138	1203	1483	1568	2183	1728	867	921	991	596	1234	738	924	670	917	1018	842	896	968	841	1067	934	1064	1061	719	559	406	748	963	960	744	809	634	797	774	920	925	641	670	820	782	838	708	801	1056	612	572	834	676
ENSG00000284410.1	0	0	0	0	0	0	0	0	0	0	0	0	0	0	0	0	0	0	0	0	0	0	0	0	0	0	0	0	0	0	0	0	0	0	0	0	0	0	0	0	0	0	0	0	0	0	0	0	0
ENSG00000243710.7	18	14	21	3	7	6	10	5	7	9	8	3	16	6	15	7	6	2	13	9	10	17	12	17	41	52	50	26	35	37	9	12	2	0	2	3	5	2	4	10	5	1	0	3	1	8	3	8	1
ENSG00000199240.1	0	0	0	0	0	0	0	0	0	0	0	0	0	0	0	0	0	0	0	0	0	0	0	0	0	0	0	0	0	0	0	0	0	0	0	0	0	0	0	0	0	0	0	0	0	0	0	0	0
ENSG00000179178.10	0	0	0	0	0	0	0	0	0	0	0	0	0	0	0	0	0	0	0	0	0	0	0	0	0	0	1	0	0	0	2	0	0	0	0	0	0	0	0	0	0	0	0	0	0	0	1	0	0
ENSG00000253313.5	0	0	0	0	0	0	0	0	0	0	0	0	1	0	0	0	0	0	0	0	0	0	0	0	0	0	0	0	0	0	0	0	0	0	0	0	0	0	0	0	0	0	0	0	0	0	0	0	0
ENSG00000066056.13	46	59	70	13	14	8	2	2	3	7	6	6	2	6	5	4	0	4	8	1	1	6	1	5	1	8	6	9	26	13	9	8	6	6	4	12	3	4	2	0	4	3	0	2	2	4	2	1	2
ENSG00000117400.17	0	4	3	3	1	0	1	0	1	1	1	0	1	1	0	4	0	0	0	1	0	2	1	2	2	1	1	0	0	0	1	2	0	2	0	0	0	1	1	0	1	0	0	0	1	4	0	0	1
ENSG00000234694.1	0	5	0	2	8	4	0	0	1	2	5	0	3	0	0	1	1	2	0	3	1	2	0	1	2	2	1	1	3	2	3	2	0	1	1	5	2	1	1	0	2	5	1	0	4	3	8	2	1
ENSG00000117399.13	2740	2931	3351	5381	7068	6044	1685	1750	1745	1298	1405	1261	1752	1374	1771	1979	1755	1697	1691	1422	1889	2901	3259	3362	253	244	200	507	654	677	1509	1306	1206	1815	1663	2076	1215	784	866	1580	1269	1558	1126	1151	1559	989	1099	1504	866
ENSG00000066322.14	2437	2543	3207	2580	3274	2846	3036	2697	3548	2419	2095	2594	3124	2465	2961	3599	2848	3194	3235	2783	3428	3037	3312	3410	3035	2558	2105	3239	4410	4183	2947	3108	2689	2777	2676	3161	2916	2006	2193	2777	2451	2265	2250	2740	3132	2109	1955	2521	1965
ENSG00000283836.1	0	0	0	0	0	0	0	0	0	0	0	0	0	0	0	0	0	0	0	0	0	0	0	0	0	0	0	0	0	0	0	0	0	0	0	0	0	0	0	0	0	0	0	0	0	0	0	0	0
ENSG00000159479.16	541	521	707	397	534	418	352	402	451	356	373	429	508	462	562	492	422	413	496	402	498	448	468	521	408	298	227	365	520	479	502	501	438	430	384	526	691	481	492	551	467	500	464	561	725	452	521	606	458
ENSG00000229431.1	16	22	7	11	9	8	12	10	13	16	14	13	24	14	24	4	13	14	10	13	20	16	6	7	7	8	14	11	5	11	11	16	16	18	11	9	19	13	16	20	24	14	20	20	19	30	26	39	16
ENSG00000198198.15	591	536	732	513	619	554	558	560	542	592	433	555	567	544	693	693	524	634	621	495	601	618	590	648	354	692	604	574	669	745	738	699	520	589	619	477	800	627	664	581	507	545	615	595	382	717	674	740	616
ENSG00000229372.1	0	0	0	0	0	0	0	0	0	0	0	0	0	0	0	0	0	0	0	0	0	0	0	0	0	0	0	0	0	0	0	0	0	0	0	0	0	0	0	0	0	0	0	0	0	0	0	0	0
ENSG00000274975.1	0	0	0	0	0	0	0	0	0	0	0	0	0	0	0	0	0	0	0	0	0	0	0	0	0	0	0	0	0	0	0	0	0	0	0	0	0	0	0	0	0	0	0	0	0	0	0	0	0
ENSG00000178922.16	0	0	0	0	0	0	0	0	0	0	0	0	0	0	0	0	0	0	0	0	0	0	0	0	0	0	0	0	0	0	0	0	0	0	0	0	0	0	0	0	0	0	0	0	0	0	0	0	0
ENSG00000229348.1	1	0	0	0	0	2	2	0	0	2	0	0	0	0	0	0	0	0	0	0	0	0	0	1	0	0	0	0	0	0	0	0	0	1	0	0	2	0	0	0	0	0	0	0	0	0	3	0	0
ENSG00000142949.16	3114	3166	4105	6229	7846	6593	3416	2990	3594	2084	1865	2092	2661	2444	3082	2286	2015	2116	2263	1869	2316	4026	4174	4488	2007	3237	2619	3864	4981	4805	2474	2758	2016	3321	3264	3386	2940	2129	2176	2673	2574	2204	2739	2987	2215	1388	1288	1685	2269
ENSG00000284989.1	0	0	0	0	0	0	0	0	0	0	0	0	0	0	0	0	0	0	0	0	0	0	0	0	0	0	0	0	0	0	0	0	0	0	0	0	0	0	0	0	0	0	0	0	0	0	0	0	0
ENSG00000066135.12	276	252	321	276	333	307	243	293	280	291	506	246	302	250	367	295	232	249	280	260	280	283	299	305	228	346	230	263	355	351	351	340	258	250	285	275	365	254	228	340	297	320	279	388	360	341	323	350	326
ENSG00000236200.5	13	10	10	12	17	13	2	14	3	4	2	2	9	1	8	10	11	7	8	2	2	3	11	4	9	0	1	2	3	4	11	3	12	6	6	12	3	2	8	3	10	6	5	4	4	5	8	8	4
ENSG00000126091.20	23	28	25	15	35	28	12	16	20	5	11	11	14	21	12	17	18	8	14	13	14	20	15	18	8	15	1	10	14	11	10	13	13	11	15	10	16	19	5	12	4	7	13	8	6	15	11	21	15
ENSG00000229444.1	0	0	0	1	0	0	0	0	0	0	0	0	1	0	0	0	0	0	0	0	0	0	0	1	0	0	0	0	0	2	0	0	0	0	0	0	0	0	0	0	0	0	0	0	0	0	0	0	0
ENSG00000283414.1	0	0	0	0	0	0	0	0	0	0	0	0	0	0	0	0	0	0	0	0	0	0	0	0	2	0	0	0	0	0	0	0	0	0	0	0	0	0	0	0	0	0	0	0	1	0	0	0	0
ENSG00000233674.2	0	0	0	0	0	0	0	2	0	0	0	0	0	0	0	0	0	1	0	0	0	1	0	0	1	0	0	0	0	0	0	0	3	0	0	0	0	0	0	0	0	0	0	0	0	0	0	0	0
ENSG00000283477.1	0	0	0	0	0	0	0	0	0	0	0	0	0	0	0	0	0	0	0	0	0	0	0	0	0	0	0	0	0	0	0	0	0	0	0	0	0	0	0	0	0	0	0	0	0	0	0	0	0
ENSG00000224751.2	0	0	0	0	0	0	0	0	0	0	0	0	0	0	0	0	0	0	0	0	0	0	0	0	0	0	0	0	0	0	0	0	0	0	0	0	0	0	1	1	0	0	0	0	0	0	0	0	0
ENSG00000117407.16	3	5	6	28	23	20	1	2	6	5	16	4	6	6	7	2	3	4	3	1	2	14	7	4	7	13	8	0	1	3	7	6	9	9	4	7	3	1	1	5	5	2	4	2	0	8	5	8	3
ENSG00000237950.1	2	0	5	0	7	0	2	4	2	5	8	0	3	0	4	2	3	3	8	1	0	2	3	4	4	2	1	1	5	11	4	4	0	4	5	4	4	2	1	3	0	2	2	1	1	1	7	3	7
ENSG00000117408.10	974	909	1229	802	1131	979	1103	927	1199	988	968	919	974	869	1009	1090	914	1051	1244	1022	1331	1077	1218	1209	1770	1760	1469	1364	1830	1743	1224	1215	960	1187	1109	1152	1266	870	871	1170	1007	924	1037	1202	1267	999	927	1177	929
ENSG00000132768.13	471	508	578	491	651	517	324	322	368	344	539	316	406	337	429	378	332	395	393	323	335	358	347	391	243	289	189	245	341	303	344	303	299	403	365	354	511	342	396	412	372	386	310	357	458	331	311	414	336
ENSG00000117410.13	1216	1281	1571	1264	1802	1525	1796	1753	2039	1390	1748	1389	1226	1016	1281	1556	1262	1351	1566	1320	1761	1331	1463	1600	1938	1450	1139	1464	1811	1777	1445	1634	1328	1218	1056	1214	1382	980	1070	1387	1191	1242	1135	1424	1883	1276	1073	1466	1168
ENSG00000117411.16	1751	1862	2222	1990	2471	2148	2679	2584	3180	2484	2270	2576	3060	2509	3075	3250	2697	2837	2742	2421	2962	2967	2802	3010	3028	2752	2089	2611	3308	2966	2835	3003	2416	2868	2629	2902	3683	2664	2544	2854	2413	2317	2638	3045	3860	2438	2170	2779	2279
ENSG00000159214.12	62	52	69	53	63	58	29	49	43	47	56	52	51	46	58	57	34	66	50	41	42	58	72	62	120	98	82	58	77	105	63	82	60	49	56	53	45	51	26	54	37	35	40	57	53	43	35	49	49
ENSG00000196517.11	306	321	435	525	673	565	566	528	715	995	681	1201	1148	1013	1220	794	710	792	789	727	865	690	716	734	276	271	179	65	82	96	688	814	635	738	748	707	1073	771	836	1055	1177	807	1124	1247	1267	1416	1192	1486	1183
ENSG00000230615.6	27	28	37	27	32	32	39	37	34	32	25	40	49	22	41	47	48	45	48	53	52	63	71	74	38	40	16	32	54	31	48	48	44	43	31	37	31	20	30	24	35	28	28	38	46	22	25	32	30
ENSG00000227163.2	1	2	0	0	0	0	0	0	0	1	0	1	0	1	0	0	0	0	0	1	0	0	0	0	0	0	0	1	0	0	0	1	2	0	0	1	0	0	0	0	0	0	0	0	0	0	0	0	0
ENSG00000271647.1	0	0	0	0	0	0	0	0	0	0	0	0	0	0	0	1	0	0	0	0	0	0	0	0	0	0	0	0	0	0	0	0	0	0	0	0	0	0	0	0	0	0	0	0	0	0	0	0	0
ENSG00000239560.3	0	0	0	0	0	0	0	0	0	0	0	0	0	0	0	0	0	0	0	0	0	0	0	0	0	0	0	0	0	0	0	0	0	1	0	0	0	0	0	0	0	0	0	0	0	0	0	0	0
ENSG00000171872.4	9	8	15	10	6	17	7	11	9	5	22	4	3	6	5	22	13	19	7	9	11	23	24	51	2	9	1	12	15	8	15	7	21	19	6	19	6	6	4	13	5	16	0	1	7	2	9	7	0
ENSG00000233514.1	0	1	2	0	1	1	1	1	0	0	0	0	1	0	0	0	0	0	0	0	0	0	0	1	0	0	1	1	1	0	0	0	0	0	1	0	0	0	0	2	0	0	0	0	1	1	0	0	0
ENSG00000283039.1	0	0	0	0	0	0	0	0	0	0	0	0	0	0	0	0	0	0	0	0	0	0	0	0	0	0	0	0	0	0	0	0	0	0	0	0	0	0	0	0	0	0	0	0	0	0	0	0	0
ENSG00000226804.4	0	0	0	0	0	0	0	0	0	0	0	0	0	0	0	0	0	0	0	0	0	0	0	0	0	0	0	0	0	0	0	0	0	0	0	0	0	0	0	0	0	0	0	0	0	0	0	0	0
ENSG00000200171.1	0	0	0	0	0	0	0	0	0	0	0	0	0	0	0	0	0	0	0	0	0	0	0	0	0	0	0	0	0	0	0	0	0	0	0	0	0	0	0	0	0	0	0	0	0	0	0	0	0
ENSG00000238037.1	0	0	0	0	0	0	0	0	0	0	0	0	0	0	0	0	0	0	0	0	0	0	0	0	0	0	0	0	0	0	0	0	0	0	0	0	0	0	0	0	0	0	0	0	0	0	0	0	0
ENSG00000227994.1	0	0	0	0	0	0	0	0	0	0	0	0	0	0	0	0	0	0	0	0	0	0	0	0	0	0	0	0	0	0	0	0	0	0	0	0	0	0	0	0	0	0	0	0	0	0	0	0	0
ENSG00000271329.1	0	0	0	0	0	0	0	0	0	0	0	0	0	0	0	0	0	0	0	0	0	0	0	0	0	0	0	0	0	0	0	0	0	0	0	0	0	0	0	0	1	0	0	0	0	0	0	0	0
ENSG00000178028.13	652	651	837	711	917	767	453	499	496	477	867	517	638	475	586	520	540	512	527	428	525	716	714	721	504	494	463	511	708	647	662	669	588	580	550	573	574	401	430	436	423	469	454	527	717	507	479	602	554
ENSG00000117419.14	833	836	1026	875	1122	910	746	823	1004	823	938	913	979	823	1083	946	858	892	939	800	995	948	946	995	796	764	626	687	963	922	985	1035	796	896	968	1057	1127	866	851	991	789	917	885	970	1300	827	742	935	743
ENSG00000233602.1	0	0	1	0	0	0	0	0	0	2	2	0	0	0	1	0	0	1	0	0	0	1	0	1	0	1	0	1	0	0	0	2	0	0	0	0	3	0	2	2	2	0	0	3	0	1	0	1	0
ENSG00000199385.1	0	0	0	0	0	0	0	0	0	0	0	0	0	0	0	0	0	0	0	0	0	0	0	0	0	0	0	0	0	0	0	0	0	0	0	0	0	0	0	0	0	0	0	0	0	0	0	0	0
ENSG00000187147.17	520	569	580	663	803	646	554	589	620	643	898	678	634	474	676	618	526	608	572	533	638	657	634	719	584	472	355	359	508	447	587	570	537	725	696	763	627	428	539	660	517	501	532	606	699	530	501	638	503
ENSG00000263381.1	0	0	0	0	0	0	0	0	0	0	0	0	0	0	0	0	0	0	0	0	0	0	0	0	0	0	0	0	0	0	0	0	0	0	0	0	0	0	0	0	0	0	0	0	0	0	0	0	0
ENSG00000126106.13	77	69	97	57	97	109	109	94	148	100	82	103	84	83	105	124	86	101	87	66	107	100	86	107	190	145	107	154	220	170	137	148	117	97	91	117	104	67	83	71	66	60	53	51	98	42	64	37	46
ENSG00000198520.10	11	2	7	3	5	0	3	6	15	5	5	10	5	12	9	8	5	6	8	3	4	5	10	11	19	22	25	26	25	33	16	29	14	7	12	14	2	7	12	12	13	8	5	11	16	4	1	4	13
ENSG00000199377.1	0	0	0	0	0	0	0	0	0	0	0	0	0	0	0	0	0	0	0	0	0	0	0	0	0	0	0	0	0	0	0	0	0	0	0	0	0	0	1	0	0	0	0	0	0	0	0	2	0
ENSG00000200169.1	1	0	1	0	1	0	2	0	0	0	0	0	1	0	0	1	0	0	0	0	1	0	0	0	0	0	0	0	0	0	0	0	1	0	0	0	0	0	0	0	0	0	0	0	0	0	0	1	0
ENSG00000142945.12	1208	1162	1475	2127	2777	2244	824	749	911	620	650	601	860	683	1016	961	755	878	837	681	834	1325	1492	1591	119	141	109	245	316	367	710	650	600	933	951	995	562	370	375	779	589	638	518	634	689	469	524	720	532
ENSG00000225721.5	9	4	1	7	5	1	2	1	3	3	5	1	4	3	2	5	4	1	2	1	5	4	2	4	0	0	0	1	2	1	5	0	3	2	2	2	6	2	2	1	0	1	0	4	10	0	6	2	3
ENSG00000142937.11	7222	7903	9099	6987	9052	7440	7315	7898	8794	7231	6291	7964	10894	8313	10763	8677	7476	8209	8458	7519	8687	8527	8105	9748	6834	5299	3960	7576	9658	8502	8869	10281	8145	8920	8772	9654	9647	7147	6674	9838	9060	8901	8945	10395	14939	8434	7728	9209	8961
ENSG00000264294.1	0	0	0	0	0	0	0	0	0	0	0	0	0	0	0	0	0	0	0	0	0	0	0	0	0	0	0	0	0	0	0	0	0	0	0	0	0	0	0	0	0	0	0	0	0	0	0	0	0
ENSG00000200913.1	5	9	1	4	1	1	2	3	2	0	5	0	1	2	3	1	1	1	0	4	1	0	2	1	1	0	2	2	2	0	2	0	1	6	1	3	2	1	2	2	3	1	2	3	0	2	1	0	0
ENSG00000202031.1	0	0	0	0	0	0	0	0	0	0	0	0	0	0	0	0	0	0	0	0	0	0	0	0	0	0	0	0	0	0	0	0	0	0	0	0	0	0	0	0	0	0	0	0	0	0	0	0	0
ENSG00000207421.1	0	0	0	0	0	0	0	0	0	0	0	0	0	0	0	0	0	0	0	0	0	0	0	0	0	0	0	0	0	0	0	0	0	0	0	0	0	0	0	0	0	0	0	0	0	0	0	0	0
ENSG00000281859.1	0	0	0	0	0	0	0	0	0	0	0	0	0	0	0	0	0	0	0	0	0	0	0	0	0	0	0	0	0	0	0	0	0	0	0	0	0	0	0	0	0	0	0	0	0	0	0	0	0
ENSG00000234093.3	1	0	2	0	0	1	0	1	1	0	1	0	0	0	0	2	0	0	2	0	0	0	0	0	1	1	0	1	0	0	0	0	0	0	0	0	1	0	0	0	1	0	0	0	0	1	0	0	0
ENSG00000142959.4	0	2	1	2	8	4	1	0	5	5	0	3	3	3	2	3	7	1	5	5	1	2	2	3	8	7	3	7	9	9	8	8	2	1	6	4	1	6	0	4	4	0	5	1	2	2	3	2	2
ENSG00000173846.12	406	431	507	325	407	336	482	455	559	438	752	477	420	334	436	334	343	253	418	371	447	359	380	393	411	330	306	452	624	570	425	397	330	423	396	405	393	355	327	280	252	296	188	243	342	268	220	260	301
ENSG00000188396.3	9	2	9	3	9	3	6	4	10	3	27	7	7	4	2	2	3	3	2	1	2	1	4	7	6	6	8	6	7	6	6	1	2	8	2	3	6	2	8	0	4	2	1	4	1	7	2	0	4
ENSG00000222009.8	267	278	379	274	309	239	270	297	388	313	428	339	417	290	372	206	162	178	228	234	331	315	292	288	298	344	262	177	247	247	294	329	276	412	385	317	449	341	335	370	321	301	459	426	441	498	426	487	442
ENSG00000117425.13	26	21	44	14	13	15	21	9	11	9	21	14	30	10	20	25	21	16	15	6	9	13	13	14	46	32	31	13	24	31	13	24	16	23	22	16	22	13	18	12	10	2	7	7	13	8	10	8	9
ENSG00000202444.1	0	0	0	0	0	0	0	0	0	0	0	0	0	0	0	0	0	0	0	0	0	0	0	0	0	0	0	0	0	0	0	0	0	0	0	0	0	0	0	0	0	0	0	0	0	0	0	0	0
ENSG00000226499.1	0	1	0	0	0	1	1	0	0	0	0	0	0	0	0	0	3	0	0	0	0	0	0	0	0	1	4	0	1	0	0	0	0	0	0	0	0	0	0	1	0	0	0	0	0	0	0	0	0
ENSG00000070785.16	835	886	1018	666	867	673	684	621	693	518	791	575	635	552	688	715	566	634	711	556	732	633	742	695	563	542	407	631	739	761	573	605	469	571	552	583	669	412	507	595	509	542	516	617	668	532	505	636	459
ENSG00000253039.1	0	0	0	0	0	0	0	1	0	0	0	0	0	0	0	0	0	0	0	0	0	0	0	0	0	0	0	0	0	0	0	0	0	0	0	0	0	0	0	0	0	0	0	0	0	0	0	0	0
ENSG00000229815.1	0	0	0	0	0	0	0	0	0	0	0	0	0	0	0	0	0	0	0	0	0	0	0	0	0	0	0	0	0	0	0	0	0	0	0	0	0	0	0	0	0	0	0	0	0	0	0	0	0
ENSG00000232369.1	0	0	0	0	1	0	0	0	0	2	0	0	0	2	0	1	0	0	0	0	0	0	0	0	0	0	0	0	0	0	0	0	0	0	0	0	0	0	0	0	0	0	0	0	0	0	0	0	0
ENSG00000268949.1	1	0	0	0	0	0	2	0	0	0	1	0	0	1	2	2	0	0	0	0	0	0	1	4	1	0	0	0	0	1	0	5	0	1	0	0	0	0	0	2	0	0	0	0	2	0	1	0	0
ENSG00000126107.14	1166	1182	1519	1116	1460	1172	1177	1090	1231	928	1389	1054	1183	942	1218	1347	1175	1203	1315	1113	1390	1562	1593	1551	1431	1511	1250	1309	1675	1514	1506	1437	1046	1248	1264	1300	1528	1044	1106	1201	1007	1128	1157	1308	1480	1124	1088	1200	966
ENSG00000126088.13	1633	1637	1896	1385	1727	1474	1236	1280	1426	1119	1662	1098	1456	1267	1533	1348	1213	1233	1555	1445	1697	1436	1529	1640	2075	1907	1428	1939	2648	2404	1681	1648	1358	1542	1380	1625	1507	1184	1195	1528	1253	1350	1184	1286	1618	1008	950	1169	1115
ENSG00000162415.6	2	6	2	1	1	1	0	4	9	1	2	0	0	0	1	0	0	0	4	3	3	4	1	2	10	11	4	5	3	3	1	3	7	1	6	2	3	0	2	2	6	5	5	0	2	0	1	0	2
ENSG00000234315.1	0	0	0	0	0	0	0	0	0	0	0	0	0	0	0	0	0	0	0	0	0	0	0	0	0	0	0	0	0	0	0	0	0	0	0	0	0	0	0	0	0	0	0	0	0	0	0	0	0
ENSG00000281912.1	8	5	4	4	4	4	5	2	2	5	3	1	2	5	5	2	1	1	3	0	5	5	1	2	4	2	1	3	2	1	3	5	0	2	2	6	7	2	6	4	6	4	2	0	7	3	1	5	0
ENSG00000186603.5	39	63	53	72	93	74	25	21	37	24	50	15	26	22	34	24	22	18	15	13	35	32	28	35	1	15	4	15	13	28	22	23	30	44	22	24	14	11	24	16	22	7	20	6	12	21	18	19	17
ENSG00000132781.17	143	136	178	195	223	194	110	147	142	133	183	128	141	121	152	153	122	152	112	122	111	147	175	153	95	70	72	86	94	84	135	163	118	123	144	160	111	100	106	103	98	109	112	116	158	106	129	145	152
ENSG00000132773.11	208	169	237	236	339	238	157	172	157	127	192	135	142	111	145	159	135	149	159	111	165	132	179	177	94	91	68	91	91	134	171	153	126	173	172	172	161	93	109	119	98	118	100	117	177	119	88	171	107
ENSG00000070759.16	24	18	32	57	73	64	22	37	31	45	38	39	51	44	72	41	40	35	79	52	64	59	43	45	87	82	49	45	51	59	74	69	83	75	75	77	71	58	50	62	34	49	67	57	46	71	63	58	53
ENSG00000236872.1	0	0	0	0	0	0	0	0	0	0	0	0	0	0	0	0	0	0	0	0	0	0	0	0	0	0	0	0	0	0	0	0	0	0	0	0	0	0	0	0	0	0	0	0	0	0	0	0	0
ENSG00000280670.2	30	18	29	46	61	56	33	17	28	28	27	37	27	23	13	20	10	16	28	26	24	30	38	28	25	25	29	12	18	16	27	23	19	25	26	30	76	29	29	37	28	30	55	48	71	18	27	20	38
ENSG00000132763.14	206	200	236	255	362	262	168	151	167	140	107	135	160	142	217	177	160	157	171	129	157	165	213	211	148	131	105	148	192	185	188	161	144	196	144	209	129	107	133	166	123	131	164	149	178	150	143	204	154
ENSG00000117450.13	4929	5390	6419	4283	5339	4277	5043	4181	5453	3900	1865	4223	5100	4098	5314	5578	4951	5388	5475	4632	5581	5083	5096	5812	6440	5234	3782	5327	7006	6306	4486	4785	3960	4109	3963	4337	4508	3239	3676	4621	4392	3594	4066	4320	5634	3337	3057	3923	3831
ENSG00000234379.1	0	0	0	0	0	0	0	0	0	0	0	0	0	0	0	0	0	0	0	0	0	0	0	0	0	0	0	0	0	0	0	0	0	0	0	0	0	0	0	0	0	0	0	0	0	0	0	0	0
ENSG00000117448.13	1205	1189	1472	1030	1322	1045	1109	1179	1258	1030	1920	1069	1318	1140	1425	1115	924	1057	1460	1292	1539	1239	1285	1382	1637	1377	1077	1270	1705	1457	1283	1344	1041	1273	1194	1256	1501	1092	1047	1385	1139	1220	1137	1437	1890	1104	1089	1339	1112
ENSG00000281133.1	1	0	2	3	2	2	1	2	2	0	0	0	1	3	2	6	0	2	0	0	1	0	0	0	0	0	0	1	1	0	3	1	0	0	0	0	1	0	0	0	0	1	0	0	1	0	0	0	0
ENSG00000280836.1	3	2	4	2	4	0	2	1	1	0	0	6	1	3	3	3	2	3	5	5	1	2	0	1	0	0	2	0	2	0	1	0	0	1	1	0	2	2	0	5	0	1	0	2	2	0	0	3	2
ENSG00000132780.16	2735	2848	3497	2306	3158	2503	1372	1333	1438	1216	1572	1281	1364	1071	1392	1360	1208	1398	1172	1089	1168	1523	1610	1885	585	568	380	526	718	702	1133	1068	947	1519	1492	1529	1208	834	911	1039	780	923	1096	1120	1159	880	911	1293	1092
ENSG00000281112.1	0	0	0	0	0	0	0	0	0	0	0	0	0	0	0	0	0	0	0	0	0	0	0	0	0	0	0	0	0	0	0	0	0	0	0	0	0	0	0	0	0	0	0	0	0	0	0	0	0
ENSG00000281825.1	0	0	0	0	0	0	0	0	0	0	0	0	0	0	0	0	0	0	0	0	0	0	0	0	0	0	0	0	0	0	0	0	0	0	0	0	0	0	0	0	0	0	0	0	0	0	0	0	0
ENSG00000159588.14	4	16	11	1	8	2	2	4	4	7	7	10	4	4	8	2	1	3	3	0	4	12	3	8	7	6	2	2	1	3	5	2	2	11	7	5	5	4	6	4	3	5	4	9	7	5	9	5	6
ENSG00000159592.10	1105	1116	1427	1274	1674	1334	1147	1122	1261	1174	890	1161	1265	1201	1473	1217	1126	1202	1345	1090	1214	1263	1371	1421	1167	1244	899	1054	1418	1368	1425	1284	1122	1185	1353	1354	1370	994	953	1281	1039	948	1158	1180	1363	1042	1031	1298	1201
ENSG00000225447.1	4	1	0	1	0	2	3	1	1	0	1	3	2	0	2	1	0	0	1	0	4	0	2	0	1	0	0	1	1	0	3	2	3	1	3	0	0	0	2	2	1	4	1	0	2	0	1	2	1
ENSG00000234329.1	1	2	1	0	2	1	4	3	8	1	2	2	2	0	3	1	2	2	0	2	0	2	3	2	2	0	3	2	0	5	1	6	1	0	3	2	4	1	3	0	0	1	1	1	1	7	2	4	3
ENSG00000159596.6	408	482	550	450	507	424	380	329	520	346	247	363	416	360	422	420	406	392	501	419	444	475	456	538	474	370	296	440	497	502	423	427	383	502	475	492	423	281	321	414	314	343	308	387	441	315	286	361	268
ENSG00000197429.10	345	329	499	253	340	299	331	310	356	281	418	309	344	289	429	429	322	347	404	342	406	341	336	357	382	499	389	485	738	690	387	403	316	434	297	326	432	251	339	335	275	290	315	310	326	287	290	313	303
ENSG00000230896.1	20	15	32	13	19	22	24	21	15	16	41	28	22	11	26	21	19	19	25	16	26	19	19	19	43	25	28	27	42	44	29	35	21	23	23	20	28	18	13	23	19	21	13	10	23	20	26	24	16
ENSG00000236111.5	0	0	0	0	0	0	0	2	0	0	0	0	0	0	0	0	0	0	0	0	0	0	0	0	0	0	0	0	0	1	0	0	0	0	0	0	0	0	0	0	0	0	0	0	0	0	0	0	0
ENSG00000086015.20	1723	1594	2095	1643	2156	1848	1951	1788	2228	1985	1940	2029	2069	1827	2225	1690	1574	1689	2031	1862	2194	2105	2046	2205	1607	2302	1843	1989	2567	2466	2030	1803	1527	2188	2022	2120	2221	1601	1626	1944	1573	1626	1890	2145	1784	1955	1839	2230	1843
ENSG00000232467.2	0	0	0	0	0	0	0	0	0	0	0	0	0	0	0	0	0	0	0	0	0	0	0	0	0	0	0	0	0	0	0	0	0	0	0	0	0	0	0	0	0	0	0	0	0	0	0	0	0
ENSG00000117461.14	419	528	540	168	209	153	135	115	189	75	123	95	101	95	111	99	97	85	153	128	157	198	179	194	612	668	562	384	481	462	271	258	231	97	85	102	181	148	122	71	77	76	49	52	54	85	103	142	145
ENSG00000278139.1	0	0	0	0	0	0	0	0	0	0	0	0	0	0	0	0	0	0	0	0	0	0	0	0	0	0	0	0	0	0	0	0	0	0	0	0	0	0	0	0	0	0	0	0	0	0	0	0	0
ENSG00000226957.1	0	0	0	0	0	0	0	0	0	0	0	0	0	0	0	0	0	0	0	0	0	0	0	0	0	0	0	0	0	2	0	1	0	0	0	0	0	0	0	0	0	0	0	0	0	0	0	0	0
ENSG00000233114.2	0	0	0	0	0	0	0	0	0	0	0	0	0	0	0	0	0	0	0	0	0	0	0	0	0	0	0	0	0	0	0	0	0	0	0	0	0	0	0	0	0	0	0	0	0	0	0	0	0
ENSG00000227857.2	1	0	1	1	0	0	1	0	0	0	1	0	0	0	0	0	0	0	1	0	0	0	3	0	1	2	0	2	3	0	2	0	0	0	0	0	0	0	0	0	0	0	0	0	0	0	0	1	0
ENSG00000117472.9	4	4	7	5	9	3	5	3	5	7	5	4	9	8	5	7	11	19	4	8	7	6	9	9	45	32	28	34	48	51	6	15	5	1	3	4	5	3	5	7	4	6	1	2	6	8	9	22	4
ENSG00000250719.1	0	0	0	0	0	0	0	0	0	0	0	0	0	0	0	0	0	0	0	0	0	0	0	0	0	0	0	0	0	0	0	0	0	0	0	0	0	0	0	0	0	0	0	0	0	0	0	0	0
ENSG00000085998.13	1526	1644	2015	1536	1853	1537	1613	1607	1804	1365	1404	1377	1436	1228	1514	1830	1654	1595	1768	1479	1590	1682	1748	1743	1918	2070	1507	2118	2781	2708	1945	1878	1580	1376	1290	1441	1402	945	1121	1189	1053	1125	1050	1185	1345	1248	1092	1327	1128
ENSG00000171357.5	13	11	16	14	17	12	9	12	6	8	18	18	15	8	10	11	10	16	17	5	8	14	18	15	14	26	13	11	18	12	18	13	6	12	18	15	8	9	10	5	4	3	10	2	11	8	1	8	2
ENSG00000085999.11	216	213	265	268	369	344	156	178	171	121	190	103	122	76	133	167	149	186	135	128	170	155	170	168	30	41	19	31	45	57	113	98	90	163	116	179	104	66	90	81	67	76	105	108	103	73	85	146	55
ENSG00000132128.16	2199	2268	2725	1921	2475	2164	1869	1797	2205	1781	1527	1821	1993	1831	2278	2034	1821	1857	2248	1909	2222	2072	2093	2309	2446	2582	1950	2438	3181	3048	2380	2379	1878	2159	2117	2309	2973	2054	2093	2265	1888	1862	1851	2274	2395	1805	1678	2094	1723
ENSG00000173660.11	1668	1957	2294	1385	1815	1379	1227	1332	1360	1190	1830	1286	1669	1321	1751	1461	1270	1348	1458	1374	1532	1239	1252	1411	1755	1348	932	1743	2433	1988	1671	1538	1172	1177	1305	1245	1486	1087	1199	1507	1264	1278	1283	1423	2166	1158	1113	1343	1218
ENSG00000117481.10	324	342	386	335	469	376	382	391	445	293	280	301	392	323	413	396	367	454	409	402	411	445	412	433	388	390	294	355	432	461	425	391	291	402	383	405	451	294	352	370	344	378	374	400	401	400	315	481	356
ENSG00000225779.1	0	0	0	0	0	0	0	0	0	0	0	0	0	0	0	0	0	0	0	0	0	0	0	0	0	0	0	0	0	0	0	1	0	0	0	0	0	0	0	0	0	0	0	0	0	0	0	0	0
ENSG00000117480.15	7	7	25	37	41	42	18	4	19	13	30	17	15	14	19	31	20	19	10	11	11	40	25	29	45	39	36	21	37	20	51	38	32	31	29	24	23	34	35	17	19	18	28	52	55	24	14	40	30
ENSG00000232022.7	1	0	0	1	1	0	1	1	0	2	4	0	0	1	1	0	0	1	0	0	1	1	1	2	15	2	5	1	2	1	5	5	3	0	0	4	6	5	3	4	4	5	2	2	6	2	6	4	4
ENSG00000224863.2	0	0	0	0	0	0	0	0	0	0	0	0	0	0	0	0	1	0	0	0	0	0	0	0	0	0	0	0	0	0	0	0	0	0	0	0	0	0	0	0	0	0	0	0	0	4	0	1	0
ENSG00000197587.10	0	0	0	0	0	0	0	0	1	0	0	0	0	2	0	0	1	0	3	0	0	0	0	0	0	0	0	0	0	0	1	0	0	0	0	0	0	0	0	0	0	2	1	0	1	0	0	0	0
ENSG00000282881.1	0	0	0	0	0	0	0	0	0	0	0	0	0	0	0	0	0	0	0	0	0	0	0	0	0	0	0	0	0	0	0	0	0	0	0	0	0	0	0	0	0	0	0	0	0	0	0	0	0
ENSG00000269956.1	4	3	1	1	5	3	0	2	1	3	2	0	1	4	5	0	3	2	1	0	3	5	5	3	0	4	3	0	1	4	0	1	1	5	3	2	1	1	6	1	3	2	2	3	0	3	7	2	2
ENSG00000162456.9	0	0	0	0	0	0	0	0	0	0	0	0	0	0	0	0	0	0	0	0	0	0	0	0	0	0	0	0	0	0	0	0	0	0	0	0	0	0	0	0	0	0	0	0	0	0	0	0	0
ENSG00000079277.19	312	300	330	246	328	242	248	259	253	190	258	227	262	216	294	271	207	227	234	195	256	291	319	328	359	397	296	219	267	271	327	239	206	271	256	266	350	293	295	305	242	221	282	290	333	235	229	293	243
ENSG00000142961.14	215	237	233	171	214	189	160	145	202	202	184	216	254	177	235	197	152	157	171	164	198	192	243	241	294	275	249	214	308	245	297	244	251	238	232	248	276	223	211	216	165	173	177	224	215	200	144	229	192
ENSG00000123472.12	692	811	1035	864	1119	857	664	675	770	693	986	801	869	682	855	868	815	772	795	714	835	761	757	793	1047	964	767	847	1167	1094	815	804	677	799	778	848	870	565	685	761	553	681	641	697	816	613	678	687	544
ENSG00000233647.2	0	0	0	0	0	0	0	0	0	0	0	0	0	0	0	0	0	0	0	0	0	0	0	1	0	0	0	0	0	0	0	0	0	0	0	0	0	0	0	0	0	0	0	0	0	0	0	0	0
ENSG00000186118.8	0	0	0	1	0	0	0	0	1	2	3	1	0	2	0	1	0	0	0	2	0	0	0	0	1	1	0	0	1	0	2	2	0	0	0	0	2	0	0	1	0	0	0	0	3	0	0	0	0
ENSG00000228237.5	2	0	3	1	0	0	1	0	2	0	0	2	0	0	0	0	1	1	0	1	1	0	1	1	1	0	0	0	0	0	1	1	0	0	0	0	2	0	4	0	0	2	0	0	1	3	1	3	1
ENSG00000159658.10	1681	1746	2240	2024	2669	2243	1723	1576	1937	1571	1427	1699	1707	1551	2024	2156	1845	1995	2292	1769	2069	1992	2273	2282	2143	2490	1854	2077	2757	2720	2198	2207	1734	2070	1980	2186	2448	1570	1655	2147	1648	1962	1830	1907	1788	1431	1471	1736	1453
ENSG00000236476.2	0	0	0	0	0	0	0	0	0	0	0	0	0	0	0	0	0	0	0	0	0	0	0	0	0	0	0	0	0	0	0	0	0	0	0	0	0	0	0	0	0	0	0	0	0	0	0	0	0
ENSG00000142973.13	0	0	0	0	0	0	0	0	0	0	0	0	0	0	0	0	0	0	0	0	0	0	0	0	0	0	0	0	0	0	0	0	0	0	0	0	0	0	0	0	0	0	0	0	0	0	0	0	0
ENSG00000154198.14	0	0	0	0	0	0	0	0	0	0	0	0	0	0	0	0	0	0	0	0	0	0	0	0	0	0	0	0	0	0	0	0	0	0	0	0	0	0	0	0	0	0	0	0	0	0	0	0	0
ENSG00000238145.2	0	0	0	0	0	0	0	0	0	0	0	0	0	0	0	0	0	0	0	0	0	0	0	0	0	0	0	0	0	0	0	0	0	0	0	0	0	0	0	0	0	0	0	0	0	0	0	0	0
ENSG00000187048.12	0	0	0	0	0	0	0	0	0	0	0	0	0	0	0	0	0	0	0	0	0	0	0	0	0	0	0	0	0	0	0	0	0	0	0	0	0	0	0	0	0	0	0	0	0	0	0	0	0
ENSG00000259832.1	0	0	0	0	0	0	0	0	0	0	0	0	0	0	0	0	0	0	0	0	0	0	0	0	0	0	0	0	0	0	0	0	0	0	0	0	0	0	0	0	0	0	0	0	0	0	0	0	0
ENSG00000261196.1	0	0	0	0	0	0	0	0	0	0	0	0	0	0	0	0	0	0	0	0	0	0	0	0	0	0	0	0	0	0	0	0	0	0	0	0	0	0	0	0	0	0	0	0	0	0	0	0	0
ENSG00000261593.1	0	0	0	0	0	0	0	0	0	0	0	0	0	0	0	0	0	0	0	0	0	0	0	0	0	0	0	0	0	0	0	0	0	0	0	0	0	0	0	0	0	0	0	0	0	0	0	0	0
ENSG00000261290.1	0	0	0	0	0	0	0	0	0	0	0	0	0	0	0	0	0	0	0	0	0	0	0	0	0	0	0	0	0	0	0	0	0	0	0	0	0	0	0	0	0	0	0	0	0	0	0	0	0
ENSG00000186377.7	0	0	0	1	0	0	0	0	1	0	0	0	0	0	0	0	1	1	0	1	0	0	0	1	0	0	1	0	0	0	0	0	0	0	1	0	0	0	0	0	0	0	1	0	0	1	0	0	0
ENSG00000186160.4	0	0	0	0	0	0	0	0	0	0	0	1	0	0	0	0	0	0	0	0	0	0	0	0	0	0	0	0	0	0	0	0	3	0	0	0	0	0	0	1	0	0	0	2	0	0	0	0	0
ENSG00000225154.2	0	0	0	0	0	0	0	0	0	0	0	0	0	0	0	0	0	0	0	0	0	0	0	0	0	0	0	0	0	0	0	0	0	0	0	0	0	0	0	0	0	0	0	0	0	0	0	0	0
ENSG00000225506.2	3	1	5	2	0	0	2	1	0	4	1	5	7	6	6	4	1	4	3	0	3	0	3	6	0	2	0	5	7	8	5	4	3	3	2	1	4	2	5	2	6	4	4	6	1	6	5	3	3
ENSG00000162365.11	0	0	0	0	0	0	0	0	0	0	0	0	0	0	0	0	0	0	0	0	0	0	0	0	0	0	0	0	0	0	0	0	0	0	0	0	0	0	0	0	0	0	0	0	0	0	0	0	0
ENSG00000225514.1	0	0	0	0	0	0	0	0	0	0	0	0	0	0	0	0	0	0	0	0	0	0	0	0	0	0	0	0	0	0	0	0	0	0	0	0	0	0	0	0	0	0	0	0	0	0	0	0	0
ENSG00000224805.2	0	0	1	2	1	1	1	0	2	0	1	4	0	1	1	1	1	2	0	6	3	2	0	0	3	1	2	4	1	6	4	2	0	0	0	1	1	0	0	2	0	0	0	0	1	0	0	1	1
ENSG00000162366.7	0	0	0	0	0	0	0	0	0	0	0	0	0	0	0	0	0	0	0	3	1	0	0	0	4	2	0	2	4	7	0	0	0	0	0	0	4	0	1	1	1	0	0	0	0	0	0	0	0
ENSG00000162367.11	0	0	0	0	0	0	0	0	0	0	0	0	0	0	0	0	0	0	0	0	0	0	0	0	0	0	0	0	0	0	0	0	0	0	0	0	0	0	0	0	0	0	0	0	0	0	1	0	0
ENSG00000226252.1	0	0	0	0	0	0	0	0	0	0	0	0	0	0	0	0	0	0	0	0	0	0	0	0	0	0	0	0	0	0	0	0	0	0	0	0	0	0	0	0	0	0	0	0	0	0	0	0	0
ENSG00000123473.15	632	630	739	963	1284	1005	539	487	558	410	201	425	434	382	485	586	422	534	534	381	531	645	700	824	186	202	135	252	306	331	405	392	277	530	509	515	358	229	262	347	299	359	315	286	323	235	264	348	252
ENSG00000162368.13	2797	2831	3432	3088	4066	3174	3395	3269	3878	2523	3277	2677	3034	2754	3466	3459	3182	3324	4727	4011	4491	3352	3544	3558	4484	4039	3033	3863	5063	5283	3745	3861	3159	3718	3402	3757	4417	2645	3050	3447	2936	3111	2926	3134	3767	2560	2507	3092	2576
ENSG00000225762.1	2	0	0	1	1	0	2	0	0	0	0	3	1	1	0	0	1	1	0	3	1	1	1	2	2	0	0	0	2	0	3	0	3	4	6	0	1	0	0	3	1	2	2	4	5	1	1	0	0
ENSG00000186790.5	0	0	0	1	3	1	0	0	3	0	0	0	0	0	0	0	0	1	0	0	0	2	2	0	0	0	0	0	0	0	0	0	0	3	1	0	0	0	0	0	0	0	0	0	0	0	0	1	0
ENSG00000237424.1	75	61	63	76	93	75	35	30	30	16	11	11	28	27	26	46	19	25	28	25	28	29	39	36	23	12	9	7	18	20	31	43	33	39	21	40	31	21	14	26	16	26	21	36	21	22	32	25	31
ENSG00000186564.5	11	31	22	55	59	33	19	7	6	3	5	4	11	10	10	10	11	12	10	10	20	13	18	10	11	3	3	2	6	11	18	16	11	20	10	17	4	8	12	5	7	11	14	12	12	10	4	5	8
ENSG00000271355.1	0	0	0	0	0	0	0	0	0	0	0	0	0	0	0	0	0	0	0	0	0	0	0	0	0	0	0	0	0	0	0	0	0	0	0	0	0	0	0	0	0	0	0	0	0	0	0	0	0
ENSG00000229554.2	0	0	0	0	0	0	0	0	0	0	0	0	0	0	0	0	0	0	0	0	0	0	0	0	0	0	0	0	0	0	0	0	0	0	0	0	0	0	0	0	0	0	0	0	0	0	0	0	0
ENSG00000227883.1	0	0	0	0	0	0	0	0	0	0	0	0	0	0	0	0	0	0	0	0	0	0	0	0	0	0	0	0	0	0	0	0	0	0	0	0	0	0	0	0	0	0	0	0	0	0	0	0	0
ENSG00000227947.1	0	0	0	0	0	0	0	0	0	0	0	0	0	0	0	0	0	0	0	0	0	0	0	0	0	0	0	0	0	0	0	0	0	0	0	0	0	0	0	0	0	0	0	0	0	0	0	0	0
ENSG00000269113.3	0	1	0	0	1	2	4	6	12	2	1	3	5	13	16	1	0	1	0	0	0	1	0	0	0	1	0	0	1	0	0	0	0	2	6	1	7	5	14	3	5	4	15	23	21	10	9	9	2
ENSG00000223814.1	0	0	0	0	0	0	0	0	0	0	0	0	0	0	0	0	0	0	0	0	0	0	0	0	0	0	0	0	0	0	0	0	0	0	0	0	0	0	0	0	0	0	0	0	0	0	0	0	0
ENSG00000225028.1	0	0	0	0	0	0	0	0	0	0	1	0	0	0	0	0	0	0	0	0	0	0	0	0	0	0	0	0	0	0	0	0	0	0	0	0	0	0	0	0	0	0	0	0	0	0	0	0	1
ENSG00000226133.6	0	0	0	0	0	0	0	0	0	0	0	0	0	0	0	0	0	0	0	0	0	0	0	0	0	0	0	0	0	0	0	0	0	0	0	0	0	0	0	0	0	0	0	0	0	0	0	0	0
ENSG00000231413.1	0	0	0	0	0	0	0	0	0	0	0	0	0	0	0	0	0	0	0	0	0	0	0	0	0	0	0	0	0	0	0	0	0	0	0	0	0	0	0	0	0	0	0	0	0	0	0	0	0
ENSG00000237180.1	0	0	0	0	0	0	0	0	0	0	0	0	0	0	0	0	0	0	0	0	0	0	0	0	0	0	0	0	0	0	0	0	0	0	0	0	0	0	0	0	0	0	0	0	0	0	0	0	0
ENSG00000242267.6	0	0	0	0	1	0	0	0	0	0	0	0	0	0	0	0	0	0	0	0	0	0	0	0	0	0	0	0	0	0	0	0	0	0	0	0	0	0	0	0	0	0	0	0	0	0	0	0	0
ENSG00000279096.2	0	0	0	0	0	0	0	0	0	0	0	0	0	0	0	0	0	0	0	0	0	0	0	0	0	0	0	0	0	0	0	0	0	0	0	0	0	0	0	0	0	0	0	0	0	0	0	0	0
ENSG00000223720.2	0	0	0	0	0	0	0	0	0	0	0	0	0	0	0	0	0	0	0	0	0	0	0	0	0	0	0	0	0	0	0	0	0	0	0	0	0	0	0	0	0	0	0	0	0	0	0	0	0
ENSG00000117834.12	0	0	0	2	2	0	0	0	1	0	0	0	0	3	0	0	0	0	0	0	0	1	0	0	0	1	2	0	2	0	2	0	0	3	1	0	0	0	1	1	0	0	5	0	0	0	2	2	4
ENSG00000272491.1	0	0	1	0	0	0	0	0	0	0	0	0	0	0	0	0	0	0	0	0	0	0	0	0	4	0	1	0	1	0	0	0	0	0	0	0	0	0	0	0	0	0	0	0	0	0	0	1	1
ENSG00000279214.1	0	0	0	0	0	0	1	0	0	0	0	0	0	0	0	0	0	1	0	0	0	0	0	1	0	0	0	0	1	1	0	0	0	0	0	0	0	0	0	0	0	0	0	1	0	0	0	0	1
ENSG00000132122.11	140	145	167	79	141	118	92	89	139	172	155	148	131	134	143	116	126	102	110	91	105	135	100	172	123	157	128	119	150	136	193	170	145	132	128	121	125	104	95	98	67	108	103	127	111	148	119	138	127
ENSG00000224986.2	0	0	0	0	0	0	1	0	0	0	0	0	0	0	0	0	0	0	0	0	1	0	0	0	2	0	0	0	0	2	0	0	0	0	0	0	0	0	0	0	0	0	0	0	0	0	0	0	0
ENSG00000206700.1	0	0	0	0	0	0	0	0	0	0	0	0	0	0	0	0	0	0	0	0	0	0	0	0	0	0	0	0	0	0	0	0	0	0	0	0	0	0	0	0	0	0	0	0	0	0	0	0	0
ENSG00000235105.1	2	5	8	2	3	2	3	1	3	0	1	4	0	1	4	0	2	3	3	1	7	2	1	1	1	1	1	3	3	3	1	2	1	2	4	3	1	2	4	0	1	1	2	2	0	1	3	4	2
ENSG00000223175.1	0	0	0	0	0	0	0	0	0	0	0	0	0	0	0	0	0	0	0	0	0	0	0	0	0	0	0	0	0	0	0	0	0	0	0	0	0	0	0	0	0	0	0	0	0	0	0	0	0
ENSG00000232514.1	0	0	0	0	0	0	0	0	0	0	0	0	0	0	0	0	0	0	0	0	0	0	0	0	0	0	0	0	0	0	0	0	0	0	0	0	0	0	0	0	0	0	0	0	0	0	0	0	0
ENSG00000186094.16	0	0	0	0	0	0	0	0	0	0	0	0	1	0	0	1	0	0	0	0	0	0	0	0	0	0	0	0	1	4	1	0	1	0	0	0	0	0	0	0	0	0	2	0	0	0	0	0	0
ENSG00000162373.12	7	9	10	10	4	1	23	13	17	13	16	20	16	10	22	0	1	2	3	0	0	17	17	13	1	3	4	2	10	7	45	45	31	8	15	14	16	10	16	1	0	3	19	24	26	7	7	8	34
ENSG00000229846.2	0	0	0	0	0	0	0	0	0	0	0	0	0	0	0	0	0	0	0	0	0	0	0	0	0	1	0	0	1	0	0	0	0	0	0	0	0	0	0	0	0	0	0	0	0	0	0	0	0
ENSG00000230114.1	0	0	0	0	0	0	0	0	0	0	0	0	0	0	0	0	0	0	0	0	0	0	0	0	0	0	0	0	0	0	0	0	0	0	0	0	0	0	0	0	0	0	0	0	0	0	0	0	0
ENSG00000225623.1	0	0	0	0	0	0	0	0	0	0	0	0	0	0	0	0	0	0	0	0	0	0	0	0	0	0	0	0	0	0	0	0	0	0	0	0	0	0	0	0	0	0	0	0	0	0	0	0	0
ENSG00000237478.2	0	0	0	0	0	0	0	0	0	0	0	0	0	0	0	0	0	0	0	0	0	0	0	0	0	0	0	0	0	0	0	0	0	0	0	0	0	0	0	0	0	0	0	0	0	0	0	0	0
ENSG00000215887.5	0	0	0	0	0	0	0	3	0	1	0	0	0	0	0	0	0	0	0	0	0	0	0	0	0	0	0	0	0	0	0	0	0	0	0	0	0	0	0	0	0	0	0	0	0	0	0	0	0
ENSG00000279324.1	0	0	0	0	0	0	0	0	0	0	0	0	0	0	0	0	0	0	0	0	0	0	0	0	0	0	0	0	0	0	0	0	0	0	0	0	0	0	0	0	0	0	0	0	0	0	0	0	0
ENSG00000233595.2	0	0	0	0	0	0	0	0	0	0	0	0	0	0	0	0	0	0	0	0	0	0	0	0	0	0	0	0	0	0	0	0	0	0	0	0	0	0	0	0	0	0	0	0	0	0	0	0	0
ENSG00000162374.16	0	0	0	0	0	0	0	0	0	0	0	0	0	0	0	0	0	0	0	0	0	0	0	0	0	0	0	0	0	0	0	0	0	0	0	0	0	0	0	0	0	0	0	0	0	0	1	0	0
ENSG00000230828.1	0	0	0	0	0	0	0	0	0	0	0	0	0	0	0	0	0	0	0	0	0	0	0	0	0	0	0	0	0	0	0	0	0	0	0	0	0	0	0	0	0	0	0	0	0	0	0	0	0
ENSG00000237337.1	0	0	0	0	0	0	0	0	0	0	0	0	0	0	0	0	0	0	0	0	0	0	0	0	0	0	0	0	0	0	0	0	0	0	0	0	0	0	0	0	0	0	0	0	0	0	0	0	0
ENSG00000233407.1	0	0	0	0	0	0	0	0	0	0	0	0	0	0	0	0	0	0	0	0	0	0	0	0	0	0	0	0	0	0	0	0	0	0	0	0	0	0	0	0	0	0	0	0	0	0	0	0	0
ENSG00000284696.1	0	0	0	0	0	0	0	0	0	0	0	0	0	0	0	0	0	0	0	0	0	0	0	0	0	0	0	0	0	0	0	0	0	0	0	0	0	0	0	0	0	0	0	0	0	0	0	0	0
ENSG00000284645.1	0	0	0	0	0	0	0	0	0	0	0	0	0	0	0	0	0	0	0	0	0	0	0	0	0	0	0	0	0	0	0	0	0	0	0	0	0	0	0	0	0	0	0	0	0	0	0	0	0
ENSG00000234080.3	0	0	0	0	0	0	0	0	0	0	0	0	0	0	0	0	0	0	0	0	0	0	0	0	0	0	0	0	0	0	0	0	0	0	0	0	0	0	0	0	0	0	0	0	0	0	0	0	0
ENSG00000229316.1	0	0	0	0	0	0	0	0	0	0	0	0	0	0	0	0	0	0	0	0	0	0	0	0	0	0	0	0	0	0	0	0	0	0	0	0	0	0	0	0	0	0	0	0	0	0	0	0	0
ENSG00000225671.2	0	0	0	0	0	0	0	0	0	0	0	0	0	0	0	0	0	0	0	0	0	0	0	0	0	0	0	0	0	0	0	0	0	0	0	0	1	0	0	0	0	0	0	0	0	0	0	0	0
ENSG00000142700.11	0	0	0	0	0	0	0	0	0	0	0	0	2	1	0	0	0	0	0	0	0	0	0	0	0	1	0	0	0	0	0	0	0	0	0	0	0	0	0	0	0	1	0	0	1	0	0	0	0
ENSG00000284700.1	0	0	0	0	0	0	0	0	0	0	0	0	0	0	0	0	0	0	0	0	0	0	0	0	0	0	0	0	0	0	0	0	0	1	0	0	0	0	0	0	0	0	0	0	0	0	0	0	0
ENSG00000185104.19	894	993	1126	1164	1626	1326	848	890	941	705	681	705	924	717	971	972	901	975	865	741	925	970	979	1010	735	724	517	745	953	996	907	845	690	903	849	991	864	604	631	758	584	762	674	732	901	644	691	797	612
ENSG00000225767.1	0	0	0	0	0	0	0	0	0	0	0	1	0	0	0	0	0	0	0	0	0	0	0	0	2	0	0	0	0	0	0	0	0	0	0	0	0	2	0	0	0	0	0	0	0	0	0	0	0
ENSG00000207194.1	0	0	0	0	0	0	0	0	0	0	0	0	0	0	0	0	0	0	0	0	0	0	0	0	0	0	0	0	0	0	0	0	0	0	0	0	0	0	0	0	0	0	0	0	0	0	0	0	0
ENSG00000230585.2	0	0	1	0	0	1	0	0	0	0	3	0	0	0	0	2	3	1	0	1	0	1	0	1	0	2	0	0	1	0	3	1	0	1	0	0	0	3	0	0	1	0	0	3	0	0	0	0	0
ENSG00000237130.1	0	0	0	0	0	0	0	0	0	0	0	0	0	0	0	0	0	0	0	0	0	0	0	0	0	0	0	0	0	0	0	0	0	0	0	0	0	0	0	0	0	0	0	0	0	0	0	0	0
ENSG00000123080.10	669	726	988	2312	2785	2383	930	863	1012	810	1092	869	1018	820	1125	1518	1232	1309	1229	887	1236	1857	1826	1899	397	399	321	306	406	459	1222	1183	1157	1413	1243	1415	839	612	642	1210	971	1009	979	1066	1448	827	827	1081	515
ENSG00000265538.1	0	0	0	0	0	0	0	0	0	0	0	0	0	0	0	0	0	0	0	0	0	0	0	0	0	0	0	0	0	0	0	0	0	0	0	2	0	0	1	0	0	0	1	0	0	0	0	0	0
ENSG00000275816.1	2	0	0	1	0	0	0	0	0	0	0	0	0	0	1	0	0	0	0	0	0	0	0	0	0	1	0	0	0	1	0	0	3	0	0	0	0	0	0	0	0	0	0	0	0	0	0	0	0
ENSG00000204006.8	0	0	1	0	1	0	0	0	0	0	0	0	0	0	0	0	0	0	0	0	1	0	0	0	0	0	0	0	0	1	0	0	0	0	0	0	1	0	0	0	0	0	0	0	0	0	0	0	0
ENSG00000200262.1	0	0	0	0	0	0	0	0	0	0	0	0	0	0	0	0	0	0	0	0	0	0	0	0	0	0	0	0	0	0	0	0	0	0	0	0	0	0	0	0	0	0	0	0	0	0	0	0	0
ENSG00000213478.2	0	0	1	0	0	0	0	0	0	0	0	0	0	0	0	0	0	1	0	0	1	0	0	0	0	0	0	0	0	0	0	3	0	0	0	0	0	0	0	0	0	1	0	0	0	0	0	0	0
ENSG00000203356.2	2	2	0	0	0	1	0	0	1	2	3	0	0	1	2	0	0	0	0	0	0	0	1	0	7	1	2	0	4	0	0	0	1	0	0	2	1	0	0	0	0	1	0	0	0	0	0	1	0
ENSG00000123091.4	2016	2181	2683	2058	2856	2150	2858	2811	3194	2237	2617	2379	2647	2309	3006	3040	2689	2955	3552	3132	3432	3175	3386	3713	6594	6031	4557	3878	5212	5203	3458	3581	2852	2917	2786	3240	4854	3235	3456	3587	2835	3409	3151	3665	4136	2823	2685	3286	2349
ENSG00000233406.5	1	0	1	0	0	0	0	0	0	0	1	0	1	0	0	0	1	0	0	1	1	0	0	1	0	1	0	3	0	0	0	0	0	0	0	1	0	0	0	0	0	0	0	0	3	0	0	1	0
ENSG00000236434.2	0	0	0	0	0	1	0	0	0	0	0	1	0	0	0	0	0	0	0	1	2	0	0	0	0	0	0	0	0	0	0	0	0	0	1	0	1	0	0	0	0	0	0	0	0	0	2	0	0
ENSG00000085831.15	17	23	37	7	16	11	10	5	14	9	10	5	4	5	8	9	6	8	6	11	9	2	10	12	44	54	45	12	17	15	21	22	10	9	3	2	14	16	9	9	9	10	9	8	11	12	6	6	11
ENSG00000261664.5	0	0	0	0	0	0	0	0	0	0	0	0	0	0	0	0	0	0	0	0	0	0	0	0	0	0	0	0	0	0	0	0	0	0	0	0	0	0	0	0	0	0	0	0	0	0	0	0	0
ENSG00000085832.16	1163	1132	1447	1060	1275	1141	1039	1031	1212	1160	1034	1073	1192	969	1361	1275	1249	1266	1361	1143	1272	1312	1440	1354	1385	1535	1155	1316	1649	1576	1444	1430	1150	1299	1244	1299	1679	1074	1123	1256	1036	1098	1211	1352	1213	1233	1158	1318	1020
ENSG00000232027.2	3	0	0	0	0	1	0	0	0	2	0	3	0	0	1	0	0	1	2	0	1	1	2	1	3	5	0	0	0	2	1	0	0	2	1	0	0	0	1	0	0	1	2	4	1	0	5	0	0
ENSG00000206595.1	0	0	0	0	0	0	0	0	0	0	0	0	0	0	0	0	0	0	0	0	0	0	0	0	0	0	0	0	0	0	0	0	0	0	0	0	0	0	0	0	0	0	0	0	1	0	0	0	0
ENSG00000238140.1	0	0	0	2	0	0	1	0	0	1	0	1	0	0	0	0	0	0	0	1	0	0	1	0	0	1	1	0	0	4	0	0	0	0	0	0	0	0	0	0	0	0	0	0	0	0	0	0	0
ENSG00000227070.1	0	0	0	1	1	0	0	1	0	2	0	0	0	0	1	0	1	0	0	0	0	2	1	0	0	2	0	0	1	0	5	0	0	0	0	0	1	0	0	0	0	0	0	0	0	3	0	0	1
ENSG00000252032.1	0	0	0	0	0	0	0	0	0	0	0	0	0	0	0	0	0	0	0	0	0	0	0	0	0	0	0	0	0	0	0	0	0	0	0	0	0	0	0	0	0	0	0	0	0	0	0	0	0
ENSG00000227742.2	0	0	0	0	1	0	0	0	0	0	0	0	0	0	0	0	0	0	0	0	0	0	0	0	0	0	0	0	0	0	0	0	0	0	0	1	0	0	0	0	0	0	0	0	0	0	0	0	0
ENSG00000117859.18	1316	1360	1673	1474	2001	1646	765	752	810	934	687	1088	1066	922	1166	804	683	747	881	752	815	1305	1293	1428	679	700	475	598	787	754	1598	1572	1239	836	741	944	1183	883	872	1122	848	906	1020	1109	1028	832	788	936	866
ENSG00000236973.2	0	0	0	0	0	0	0	0	0	0	0	0	0	0	0	0	0	0	0	0	0	0	0	0	0	0	0	0	0	0	0	0	0	0	0	0	0	0	0	0	0	0	0	0	0	0	0	0	0
ENSG00000232846.1	0	0	0	0	0	0	0	0	0	0	0	0	0	0	0	0	0	0	0	0	0	0	0	0	0	0	0	0	0	0	0	0	0	0	0	0	0	0	0	0	0	0	0	0	0	0	0	0	0
ENSG00000212624.1	0	0	0	0	0	0	0	0	0	0	0	0	0	0	0	0	0	0	0	0	0	0	0	0	0	0	0	0	0	0	0	0	0	0	0	0	0	0	0	0	0	0	0	0	0	0	0	0	0
ENSG00000078618.21	3961	3945	5138	3627	4678	3872	3175	3340	3516	2904	3503	2952	3376	2931	3754	3316	3046	3114	3600	3014	3589	3634	3655	3968	2887	3345	2666	3589	4836	4878	3631	3622	2829	4067	3808	4194	3833	2451	2633	3539	2856	3257	3027	3368	2765	2540	2571	3134	2707
ENSG00000266993.3	17	6	13	3	8	5	0	3	2	1	1	2	2	7	7	3	0	0	3	4	11	4	1	1	5	5	1	5	3	4	2	3	3	6	3	12	3	7	6	5	1	4	4	4	0	7	4	13	7
ENSG00000272175.1	0	0	0	0	0	0	0	0	0	0	0	0	0	0	0	0	0	0	0	0	0	0	0	0	0	0	0	0	0	0	0	0	0	0	0	0	0	0	0	0	0	0	0	0	0	0	0	0	0
ENSG00000283899.1	0	0	0	0	0	0	0	0	0	0	0	0	0	0	0	0	0	0	0	0	0	0	0	0	0	0	0	0	0	0	0	0	0	0	0	0	0	0	0	0	0	0	0	0	0	0	0	0	0
ENSG00000230604.2	0	0	0	0	0	0	1	0	0	0	0	0	0	0	0	0	0	0	0	0	0	0	1	0	0	0	0	0	0	0	0	0	0	0	0	0	0	1	0	0	0	0	0	0	0	0	0	1	0
ENSG00000169213.6	4473	4548	5636	5249	6589	5420	4555	4165	4711	2678	1743	2639	2846	2664	3604	4188	3493	3811	5521	4525	5344	3403	3828	3874	2246	2725	2220	7778	9759	9715	3185	3029	2641	5571	4960	5381	2518	1727	1789	2500	1920	2151	1718	1715	1476	1016	950	1251	1160
ENSG00000200839.1	0	0	0	0	0	0	0	0	0	0	0	0	0	0	0	0	0	0	0	0	0	0	1	0	0	0	0	0	1	0	0	0	0	0	0	0	0	0	1	0	0	0	0	0	0	0	0	0	0
ENSG00000229032.1	2	0	0	0	0	0	0	0	0	0	0	0	0	0	0	0	0	0	0	0	0	0	0	0	0	0	0	0	0	0	0	0	0	1	0	0	0	0	0	0	0	0	0	0	0	0	0	0	0
ENSG00000264613.2	0	0	0	0	0	0	0	0	0	0	0	0	0	0	0	0	0	0	0	0	0	0	0	0	0	0	0	0	0	0	0	0	0	0	0	0	0	0	0	0	0	0	0	0	0	0	0	0	0
ENSG00000117862.11	994	1078	1300	1515	1792	1599	1235	1340	1534	1140	1378	1175	1513	1249	1616	1451	1297	1400	1543	1319	1510	1346	1441	1698	1603	1155	897	1095	1342	1327	1217	1183	1048	1382	1290	1438	1813	1216	1334	1710	1317	1440	1470	1521	1991	1441	1229	1633	1270
ENSG00000198841.3	163	171	269	158	229	194	156	162	201	146	184	141	166	137	138	176	109	168	202	149	202	167	189	222	208	161	125	156	239	188	179	141	123	175	148	158	198	145	135	183	162	166	115	150	182	119	121	140	142
ENSG00000223390.1	1	0	0	0	0	0	0	0	0	0	0	0	0	0	1	0	0	1	0	0	0	0	0	0	4	1	4	1	0	2	1	0	0	2	0	0	0	1	0	0	0	0	0	4	0	1	0	1	0
ENSG00000228369.2	0	0	0	0	1	0	0	0	0	0	1	0	1	0	0	0	0	1	3	0	0	0	1	0	0	0	0	0	0	0	0	0	0	0	1	0	0	0	0	0	0	0	0	0	0	0	5	1	2
ENSG00000134717.17	1027	1011	1311	952	1289	980	840	767	1096	899	767	873	1136	961	1239	1050	927	1054	1055	844	1031	846	910	990	762	687	521	606	841	866	910	939	859	1041	901	1077	1166	776	907	1030	916	872	984	1122	1275	946	819	996	960
ENSG00000157077.14	620	617	814	546	768	610	653	720	651	699	804	750	788	692	945	812	779	788	825	693	831	685	696	754	774	1064	830	814	1057	1067	825	672	596	740	736	729	997	697	742	775	698	758	770	908	612	743	726	832	768
ENSG00000241745.3	0	0	0	0	0	0	0	0	0	0	0	0	0	0	0	0	0	0	0	0	0	0	0	0	0	0	0	0	0	0	0	0	0	0	0	0	0	0	0	0	0	0	0	0	0	0	0	0	0
ENSG00000228407.2	3	1	3	1	6	1	0	1	2	1	2	0	1	0	1	1	0	2	0	2	0	0	2	1	0	0	1	0	2	1	0	0	1	0	2	2	2	1	5	3	1	3	3	1	1	1	3	3	4
ENSG00000223429.1	0	0	0	0	0	0	0	0	0	0	0	0	0	0	0	0	0	0	0	0	0	0	0	0	0	0	0	0	0	0	0	0	0	0	0	0	0	0	0	0	0	0	0	0	0	0	0	0	0
ENSG00000224255.2	0	0	0	0	0	0	0	0	0	0	0	0	0	0	0	0	0	0	0	0	0	0	0	0	0	0	0	0	0	0	0	0	0	0	0	0	1	0	0	0	0	0	0	0	0	0	0	0	0
ENSG00000236004.2	1	0	0	0	0	0	0	0	0	0	0	0	0	0	0	0	0	0	0	0	0	0	0	0	0	0	0	0	0	0	0	0	0	0	0	0	0	0	0	0	0	0	0	0	0	0	0	0	0
ENSG00000237663.2	0	0	0	0	0	0	0	0	0	0	0	0	0	0	0	0	0	0	0	0	0	0	0	0	0	0	0	0	0	0	0	0	0	0	0	0	0	0	0	0	0	0	0	0	0	0	0	0	0
ENSG00000213735.2	0	0	0	0	0	0	0	0	0	0	0	0	0	0	0	0	0	0	0	0	0	0	0	0	0	0	0	0	0	0	1	0	0	0	0	0	0	0	0	0	0	0	0	0	0	0	0	0	0
ENSG00000154222.14	896	952	1268	1159	1525	1235	1206	1064	1234	952	1154	839	1010	799	1043	1109	961	1040	1050	913	1093	1131	1152	1178	892	1139	854	1085	1489	1435	1326	1293	1048	1037	966	956	983	761	719	996	883	874	793	882	1016	727	736	859	662
ENSG00000272100.1	4	8	3	1	4	4	4	0	1	2	2	3	2	1	0	3	0	1	0	0	1	1	2	2	4	0	3	1	3	4	2	0	1	1	1	5	1	0	0	2	2	3	0	4	1	1	2	1	4
ENSG00000224680.4	3	6	8	6	16	7	4	1	6	2	5	5	2	2	3	0	8	3	6	5	6	8	3	6	8	5	4	1	5	4	0	2	4	6	3	4	2	2	2	2	5	4	3	7	11	7	9	3	7
ENSG00000085840.12	319	356	453	352	457	380	189	195	215	121	116	126	98	121	128	191	154	180	116	102	119	219	195	212	21	28	34	27	43	52	114	96	97	207	155	178	126	69	80	86	65	84	81	65	78	70	72	115	68
ENSG00000134748.12	830	889	1079	807	1004	899	582	545	639	532	599	539	849	667	941	685	625	645	575	456	588	614	728	711	458	471	395	399	590	537	615	624	562	707	618	677	631	400	489	677	532	572	617	655	662	482	518	594	613
ENSG00000134744.13	913	878	1085	743	931	763	628	601	725	606	552	642	634	560	790	593	556	628	676	573	655	689	758	860	464	600	478	506	670	650	708	681	566	767	639	701	809	605	645	677	592	632	727	801	534	698	640	704	703
ENSG00000272371.1	0	1	0	0	0	1	1	0	0	0	0	0	0	1	0	0	0	2	0	0	0	1	0	0	0	0	0	0	0	0	0	0	0	0	0	0	0	0	0	0	0	0	0	0	0	0	0	0	0
ENSG00000236290.1	0	0	0	0	0	0	0	0	0	0	0	0	0	0	0	0	0	0	0	0	0	0	0	0	0	0	0	0	0	0	0	0	0	0	0	0	0	0	2	0	0	0	0	0	0	0	0	0	0
ENSG00000116157.5	235	281	304	350	497	408	512	464	640	491	224	506	222	170	220	431	374	366	434	429	504	302	323	341	471	368	299	152	158	142	609	618	499	511	459	519	1402	927	1014	1082	891	873	761	855	972	405	368	496	726
ENSG00000182183.14	0	0	0	0	0	0	0	0	0	0	0	0	0	0	0	0	0	0	0	0	0	0	0	0	0	2	0	0	0	0	0	0	0	0	0	3	0	0	0	0	1	0	1	0	1	0	0	1	0
ENSG00000162377.5	776	751	966	833	1043	863	927	706	912	583	536	637	734	607	912	856	726	861	816	713	812	786	853	918	614	720	529	699	966	973	705	687	593	782	711	801	849	580	619	860	680	768	707	818	737	726	606	896	634
ENSG00000233664.1	0	0	0	0	0	0	0	0	0	0	0	0	0	0	0	0	0	0	0	0	0	0	0	0	0	0	2	0	0	0	0	0	0	0	0	0	0	0	0	0	0	0	0	0	0	0	0	0	0
ENSG00000239640.3	0	0	0	0	0	0	0	0	0	0	0	0	0	0	0	0	0	0	0	0	0	0	0	0	0	0	0	0	0	0	0	0	0	0	0	0	0	0	0	0	0	0	0	0	0	0	0	0	0
ENSG00000162378.12	1062	1172	1490	1122	1438	1095	1304	1247	1365	1242	967	1237	1160	1177	1634	1233	1166	1282	1513	1197	1448	1343	1569	1569	1505	1826	1452	1569	1894	2008	1432	1396	1199	1387	1374	1392	1616	1033	1038	1214	1112	1141	1245	1261	1143	1088	1073	1236	1181
ENSG00000252018.1	0	0	0	0	0	0	0	0	0	0	0	0	0	0	0	0	0	0	0	0	0	0	0	0	0	0	0	0	0	0	0	0	0	0	0	0	0	0	0	0	0	0	0	0	0	0	0	0	0
ENSG00000228929.1	5	2	1	2	2	3	3	3	3	3	2	2	3	7	2	2	2	2	1	1	1	2	1	2	3	10	1	5	1	5	4	1	4	7	2	3	3	3	0	6	3	1	3	3	4	1	2	2	1
ENSG00000206627.1	0	0	0	0	0	0	0	0	0	0	0	0	0	0	0	0	0	0	2	0	0	0	0	2	0	0	0	0	0	0	0	0	0	0	0	0	1	0	0	2	0	0	0	0	0	0	0	0	0
ENSG00000203995.9	32	30	45	97	102	108	18	19	14	6	8	8	25	13	23	20	17	8	5	13	6	73	70	71	7	7	5	12	11	6	10	8	9	19	15	13	28	13	14	23	31	34	51	45	34	23	24	23	35
ENSG00000242391.2	0	2	0	1	0	0	0	0	0	0	1	0	0	0	0	0	0	0	0	0	0	0	0	0	0	0	0	0	0	0	0	0	0	0	0	0	0	2	0	0	0	0	0	0	0	0	0	0	0
ENSG00000121310.16	281	294	365	293	457	335	244	237	296	254	362	293	499	332	450	390	331	362	285	281	274	322	315	336	546	465	422	336	391	379	286	229	238	451	390	404	318	303	240	384	314	301	416	465	601	416	389	465	258
ENSG00000230953.2	4	7	6	3	2	6	9	5	8	5	1	4	1	7	9	9	7	5	9	8	8	6	5	11	2	6	24	5	8	6	6	8	3	8	7	8	4	1	6	5	7	2	4	13	2	7	9	9	3
ENSG00000231866.2	0	0	0	0	0	0	0	0	0	0	0	0	0	0	0	0	0	0	0	1	0	0	0	0	0	0	0	0	0	1	0	0	0	1	0	1	1	0	0	0	0	0	0	0	0	0	0	0	1
ENSG00000116171.17	2460	2537	3150	2088	2674	2080	2036	1909	2461	2110	2141	2001	2461	2233	2709	2775	2472	2621	2928	2465	2836	2797	2847	3251	4335	3899	3025	3622	4691	4648	2533	2563	2110	2504	2443	2669	3545	2155	2557	2797	2313	2457	2558	2726	3124	2220	2203	2650	1918
ENSG00000264834.1	0	0	0	0	0	0	0	0	0	0	1	0	0	0	0	0	0	0	0	0	0	0	0	0	1	0	0	0	0	0	1	0	0	0	0	0	0	0	0	0	0	0	0	0	0	0	0	0	2
ENSG00000266188.1	0	0	0	0	0	0	0	0	0	0	0	0	0	0	0	0	0	0	0	0	0	0	0	0	0	0	0	0	0	0	0	0	0	0	0	0	0	0	0	0	0	0	0	0	0	0	0	0	0
ENSG00000265815.1	0	0	0	0	0	0	0	0	0	0	0	0	0	0	0	0	0	0	0	0	0	0	0	0	0	0	0	0	0	0	0	0	0	0	0	0	0	0	0	0	0	1	0	0	0	0	0	0	0
ENSG00000237279.2	0	0	0	0	0	0	0	0	0	0	0	0	0	0	0	0	0	0	0	0	0	0	0	0	0	0	0	0	0	0	0	0	0	0	0	0	0	0	0	0	0	0	0	0	0	0	0	0	0
ENSG00000236360.2	0	0	0	0	0	0	0	0	0	0	0	0	0	0	0	1	0	0	0	0	0	0	0	0	0	0	0	0	2	0	0	0	0	0	2	0	0	0	0	0	0	0	0	0	0	0	0	0	0
ENSG00000226147.1	0	0	0	0	0	0	0	0	0	0	0	0	1	0	0	0	0	0	1	1	0	0	0	0	0	0	0	2	0	3	1	0	1	0	0	0	0	0	0	0	0	0	0	0	0	0	0	1	1
ENSG00000174348.13	227	259	310	785	860	810	1535	1404	1877	1640	1198	1905	2732	2509	3193	1575	1331	1481	2476	2042	2475	2536	2419	2654	6558	6956	5482	1647	2260	1952	745	734	593	2404	2409	2244	6418	4835	5066	4148	3646	3204	4775	5076	4462	5331	5059	5563	2930
ENSG00000232993.1	0	0	0	0	0	0	0	0	0	0	0	0	0	0	0	0	0	0	0	0	0	0	0	0	0	0	0	0	0	0	0	0	0	0	0	0	0	0	0	0	0	0	0	0	0	0	0	0	0
ENSG00000227644.2	0	0	0	0	0	0	0	0	0	0	0	0	0	0	0	0	0	0	0	0	0	0	0	0	0	0	0	0	0	0	0	0	0	0	0	0	0	0	0	0	0	0	0	0	0	0	0	0	0
ENSG00000162383.11	9	12	10	26	26	14	31	32	24	30	30	24	72	81	70	23	13	27	30	35	34	27	25	50	221	212	147	65	55	57	9	25	9	32	41	36	138	113	98	71	65	63	91	129	129	90	74	69	49
ENSG00000235563.1	0	0	0	0	1	3	0	0	0	0	0	0	2	1	1	0	0	0	0	0	0	1	0	0	3	0	2	1	2	0	0	0	1	3	2	2	2	1	3	2	0	0	1	3	3	1	4	2	0
ENSG00000277397.1	0	0	0	0	0	0	0	0	0	0	0	0	0	2	0	0	0	0	0	0	0	0	0	0	0	5	0	0	0	1	0	0	0	0	0	0	6	1	7	0	1	1	4	2	0	0	4	2	0
ENSG00000157184.6	85	106	165	81	142	98	53	62	63	70	113	92	101	89	121	96	80	81	108	103	114	120	122	86	106	104	112	118	199	188	106	98	82	97	104	107	96	83	73	65	56	76	62	106	114	87	100	58	60
ENSG00000236723.2	0	0	4	1	1	1	0	0	0	0	0	0	0	0	0	0	0	0	0	0	1	0	0	0	0	1	0	0	0	0	0	0	0	1	0	0	0	0	0	0	0	0	0	0	0	0	1	2	0
ENSG00000162384.13	535	645	744	556	759	491	536	538	677	553	740	585	715	636	855	636	543	563	568	484	539	738	719	820	675	600	385	531	660	606	536	598	518	744	648	689	832	558	600	658	628	610	633	748	879	602	574	655	561
ENSG00000259818.1	0	0	4	2	0	0	0	0	0	0	0	1	4	0	0	0	0	0	0	0	1	0	0	1	1	0	0	0	0	2	0	1	0	1	0	0	0	0	1	0	0	0	0	0	1	0	0	0	0
ENSG00000162385.10	486	494	541	705	807	632	417	398	479	369	273	380	543	415	560	560	379	448	442	442	476	451	506	610	418	293	213	345	437	364	352	406	366	482	431	527	493	377	351	548	450	385	430	515	690	412	347	537	376
ENSG00000226754.1	3	6	12	13	5	9	6	5	4	5	6	5	8	2	9	0	2	6	7	5	7	8	2	7	6	7	7	13	6	13	18	6	6	3	4	7	4	3	5	6	1	1	2	3	6	3	8	5	9
ENSG00000157193.15	367	329	422	353	508	439	410	376	435	168	265	222	275	285	316	420	381	383	291	264	305	361	392	380	197	249	246	312	331	361	261	236	220	274	252	269	135	108	117	114	113	124	103	106	95	156	136	219	73
ENSG00000234578.1	0	0	0	0	0	0	0	0	0	0	0	0	0	0	0	0	0	0	0	0	0	0	0	0	0	0	0	0	0	0	0	0	0	0	0	0	0	0	0	0	0	0	0	0	0	0	0	0	0
ENSG00000228838.1	0	0	1	0	0	1	0	0	0	0	0	0	1	2	1	0	0	1	0	0	0	1	1	0	0	0	1	0	0	0	0	1	0	1	0	3	0	0	0	0	0	0	0	0	0	0	0	0	0
ENSG00000225030.1	1	0	0	0	0	0	0	0	0	0	0	0	0	0	0	0	0	0	0	0	0	0	0	0	1	0	0	0	0	0	0	0	0	0	0	0	0	0	0	0	0	0	0	0	0	0	0	0	0
ENSG00000232762.1	0	0	0	0	1	0	0	0	0	0	0	0	0	0	0	0	0	0	0	0	0	0	0	0	1	0	1	0	0	0	0	0	0	1	0	0	0	0	1	0	0	0	0	1	0	0	0	0	0
ENSG00000225675.2	1	1	1	2	5	5	0	0	1	1	0	3	0	1	0	0	0	4	1	0	1	2	0	0	3	0	3	0	1	1	0	0	3	0	0	1	0	0	0	2	0	2	0	0	0	0	0	0	0
ENSG00000226938.1	0	0	0	0	0	0	0	0	0	0	0	0	0	0	0	0	0	0	0	0	0	0	0	0	0	0	0	0	0	0	0	0	0	0	0	0	0	0	0	0	0	0	0	0	0	0	0	0	0
ENSG00000230138.1	0	0	0	0	0	0	0	0	0	0	0	0	0	0	0	0	0	0	0	0	0	0	0	0	0	0	0	0	0	0	0	0	0	0	0	0	0	0	0	0	0	0	0	0	0	0	0	0	0
ENSG00000236253.7	0	0	0	0	0	0	0	0	0	0	0	0	0	0	0	0	0	0	0	0	0	0	0	0	0	0	0	0	0	0	0	0	0	0	0	0	0	0	0	0	0	0	0	0	0	0	0	0	0
ENSG00000143006.7	0	0	0	0	0	0	0	0	0	0	0	0	1	0	0	0	0	0	0	0	0	0	0	0	0	0	0	0	0	0	0	0	0	0	0	0	0	0	0	0	0	0	0	0	0	0	0	0	0
ENSG00000174332.5	86	104	127	109	180	128	37	32	40	71	70	100	53	45	56	33	42	34	226	211	232	177	152	191	120	125	108	33	49	42	155	198	152	104	112	118	171	132	140	62	37	33	90	149	178	161	138	183	177
ENSG00000239007.1	0	0	0	0	0	0	0	0	0	0	0	0	0	0	0	0	0	0	0	0	0	0	0	0	0	0	0	0	0	0	0	0	0	0	0	0	0	0	0	0	0	0	0	0	0	0	0	0	0
ENSG00000058804.11	1220	1270	1620	1714	2171	1742	836	787	923	669	572	633	641	665	776	835	834	833	829	680	820	1007	1087	1057	361	387	289	374	494	600	649	639	528	807	720	805	585	397	435	667	484	624	505	536	588	449	502	726	491
ENSG00000201003.1	0	0	0	0	1	0	1	0	0	0	0	0	0	0	0	0	0	0	0	0	0	0	0	0	0	0	0	0	0	0	1	0	0	0	0	1	0	0	0	0	0	0	0	0	0	0	0	0	1
ENSG00000229687.2	0	0	0	0	0	0	0	0	0	0	0	0	0	0	0	0	0	0	0	0	0	0	0	0	0	0	0	0	0	0	0	0	0	0	0	0	0	0	0	0	0	0	0	0	0	0	0	0	0
ENSG00000058799.14	394	382	484	349	452	402	304	358	417	280	324	291	343	331	470	373	378	405	363	304	364	374	377	364	448	414	309	280	417	459	443	419	383	378	326	360	443	287	297	346	298	354	349	370	464	334	300	321	233
ENSG00000211452.10	0	2	6	4	0	1	0	1	4	0	0	0	2	1	3	0	0	3	0	0	6	0	4	1	3	2	0	0	1	0	1	0	0	2	0	2	1	3	1	0	2	3	0	0	1	3	0	3	2
ENSG00000081870.11	362	380	438	448	494	451	286	300	341	239	355	272	340	255	312	327	300	347	315	280	406	343	395	394	292	198	156	288	314	341	269	304	319	355	289	376	318	195	235	295	259	242	284	258	461	232	200	281	258
ENSG00000116212.14	712	800	922	862	1092	903	819	822	970	668	817	770	913	853	946	866	775	903	901	769	923	807	906	928	892	822	640	741	1007	973	807	783	665	919	842	888	1115	698	773	959	777	736	837	911	1050	598	637	745	664
ENSG00000219102.3	0	2	2	3	1	2	3	4	1	0	0	0	1	2	1	3	3	1	6	4	2	2	0	1	1	0	1	1	2	1	2	3	2	1	1	1	0	2	2	1	1	0	0	0	6	3	2	0	2
ENSG00000203985.10	0	0	0	0	0	0	0	0	0	0	0	0	0	0	0	0	0	0	0	0	0	0	0	0	0	0	0	0	0	0	0	0	0	0	0	0	0	0	0	0	0	0	0	0	0	0	0	0	0
ENSG00000116209.11	2194	2197	2668	2213	2789	2341	2828	2795	3270	3081	4291	3297	3930	3266	4106	3689	3239	3428	4410	3559	4295	3242	3329	3608	7949	6443	5007	4406	5486	5420	4759	4942	3857	3622	3356	3773	4751	3126	3464	3884	3385	3452	3649	4344	5060	3694	3490	3986	3162
ENSG00000280378.1	2	5	1	2	2	1	1	0	0	0	0	7	0	0	1	0	2	3	0	1	0	0	0	0	1	2	0	0	0	0	0	3	1	3	0	0	1	1	2	3	4	0	0	0	1	1	0	2	0
ENSG00000116205.12	311	283	366	318	364	260	270	235	282	217	222	230	224	218	259	265	223	231	303	251	313	277	283	331	278	342	266	348	433	485	334	286	244	265	285	309	226	175	185	213	197	234	185	176	239	172	180	244	238
ENSG00000283749.1	0	0	0	0	0	0	0	0	0	0	0	0	0	0	0	0	0	0	0	0	0	0	0	0	0	0	0	0	0	0	0	0	0	0	0	0	0	0	0	0	0	0	0	0	0	0	0	0	0
ENSG00000225183.1	0	0	0	0	0	0	0	0	2	0	0	0	0	0	0	0	0	0	0	0	0	0	0	0	0	0	0	0	0	0	0	0	0	0	0	0	0	0	0	0	0	0	0	0	0	0	0	0	1
ENSG00000279049.1	0	0	0	0	0	0	0	0	0	0	0	0	0	0	0	0	0	0	0	0	0	0	0	0	0	0	0	0	0	0	0	0	0	0	0	0	0	0	0	0	0	0	0	0	0	0	0	0	0
ENSG00000256407.2	0	0	0	1	0	0	0	0	0	0	0	0	0	0	0	0	0	0	0	0	0	0	0	0	0	0	1	0	0	0	0	0	0	0	0	0	0	0	0	0	0	0	0	0	0	0	0	0	0
ENSG00000157211.11	0	0	0	0	0	0	0	0	0	0	0	0	0	0	0	0	0	0	0	0	0	0	0	0	0	0	0	0	0	0	0	0	0	0	0	0	0	0	0	0	0	0	0	0	0	0	0	0	0
ENSG00000280425.2	0	0	0	0	0	0	0	0	0	0	1	0	0	0	0	0	0	0	0	2	0	0	0	0	0	0	0	0	0	0	0	0	0	0	0	0	0	0	0	0	0	0	0	0	0	0	0	0	0
ENSG00000215883.10	145	172	168	141	207	188	159	142	185	98	134	167	162	176	173	179	146	157	196	171	181	161	169	202	258	307	233	178	232	202	214	183	173	207	171	194	153	90	101	151	137	138	114	184	129	118	123	147	123
ENSG00000116221.15	2034	2196	2650	2181	2728	2354	1904	1794	2299	1628	1851	1724	2136	1805	2141	2057	1631	1934	2076	1731	2192	2131	2219	2359	1634	1399	1015	1891	2424	2359	1731	1951	1670	1939	1812	2071	2201	1485	1556	1983	1698	1610	1625	1809	2187	1453	1373	1865	1671
ENSG00000157216.15	1195	1193	1487	1286	1634	1417	952	790	1103	1114	471	1203	1206	933	1168	804	763	804	1017	828	1019	1060	1050	1263	1602	1303	993	1007	1280	1233	1415	1322	1196	1263	1204	1353	1082	737	819	949	830	751	943	976	1148	877	841	958	1027
ENSG00000198711.5	8	5	2	1	7	5	4	0	1	1	6	1	12	7	3	5	1	0	6	2	0	2	3	2	6	8	3	4	5	3	1	1	7	3	2	5	3	3	1	4	0	3	3	3	2	6	3	3	5
ENSG00000225632.1	0	0	0	0	0	1	0	0	0	0	0	0	0	0	0	0	0	0	0	0	0	0	0	0	0	0	0	0	0	0	0	0	0	0	0	0	0	0	0	0	0	0	0	0	0	1	0	0	0
ENSG00000232245.1	0	0	0	0	0	0	0	0	0	0	0	0	0	0	0	0	0	0	0	0	0	0	0	0	0	0	0	0	0	0	0	0	0	0	0	0	0	0	0	0	0	0	0	0	0	0	0	0	0
ENSG00000235741.1	0	0	0	0	0	0	0	0	0	0	0	0	0	0	0	0	0	0	0	0	0	0	0	0	0	0	0	0	0	0	0	0	0	0	0	0	0	0	0	0	0	0	0	0	0	0	0	0	0
ENSG00000237173.1	0	1	0	0	0	0	0	0	0	0	1	0	0	0	0	0	0	0	0	0	0	0	0	0	0	0	0	0	0	0	0	1	0	0	0	1	0	0	0	0	0	1	0	0	0	0	0	0	0
ENSG00000227453.1	0	0	0	0	0	0	0	0	0	0	0	0	0	0	0	0	0	0	0	0	0	0	0	0	0	0	0	0	0	0	0	0	0	0	0	0	0	0	0	0	0	0	0	0	0	0	0	0	0
ENSG00000162390.17	51	51	74	47	85	60	68	89	68	68	65	52	73	57	78	133	80	80	45	40	66	117	104	105	38	46	36	83	117	99	69	56	61	68	61	55	54	23	45	43	34	37	67	52	63	26	24	62	25
ENSG00000162391.11	0	0	2	2	12	6	2	2	4	3	3	5	4	2	1	2	3	2	0	6	1	2	4	3	1	3	1	3	8	8	5	1	4	2	3	1	7	2	2	1	0	0	1	1	2	1	0	3	3
ENSG00000230728.1	0	0	0	0	0	0	0	0	0	0	0	0	0	0	0	0	0	0	0	0	0	0	0	0	0	0	0	0	0	0	0	0	0	0	0	0	0	0	0	0	0	0	0	0	0	0	0	0	0
ENSG00000184313.19	0	0	0	0	0	0	0	0	0	1	0	1	0	0	2	0	1	0	0	0	0	0	0	0	1	0	0	0	0	0	0	0	0	0	0	0	0	0	0	0	0	0	0	0	0	0	0	0	0
ENSG00000271723.5	0	0	0	0	0	0	0	0	0	0	0	0	0	0	0	0	0	0	0	0	0	0	0	0	0	0	0	0	0	0	0	0	0	0	0	0	0	0	0	0	0	0	0	0	0	0	0	0	0
ENSG00000243725.6	6	4	3	4	0	5	3	3	0	2	5	1	2	1	6	3	3	7	5	7	4	4	4	9	3	0	0	6	4	3	4	1	5	1	5	2	4	1	2	3	8	5	9	1	6	3	4	9	5
ENSG00000162396.5	100	111	113	89	111	105	114	89	107	96	66	84	104	104	118	114	100	105	98	122	102	112	110	125	116	109	83	122	137	135	127	123	118	83	77	95	145	87	98	122	116	84	97	111	115	105	77	105	111
ENSG00000006555.10	0	0	0	0	0	0	0	0	0	0	0	0	0	0	0	0	0	0	0	0	0	0	0	0	0	0	0	0	0	0	0	0	0	0	0	0	0	0	0	0	0	0	0	0	0	0	0	0	0
ENSG00000237453.1	0	0	0	0	0	0	0	0	0	0	0	0	0	0	0	0	0	0	0	0	0	0	0	0	0	0	0	0	0	0	0	0	0	0	0	0	0	0	0	0	0	0	0	0	0	0	0	0	0
ENSG00000162398.11	0	0	0	0	0	0	0	0	0	0	0	0	0	0	0	0	1	0	0	0	0	0	0	1	0	0	0	0	0	0	0	0	0	0	0	0	0	0	0	0	0	0	0	0	0	0	0	0	0
ENSG00000116133.11	5600	5708	7147	5984	7690	6124	4466	4147	4874	3183	2446	3205	3505	3029	3991	3240	2899	3069	4061	3388	3986	4909	5219	5436	14955	16155	12833	6985	9359	8291	9448	9270	7503	7133	6325	7333	5350	3520	3954	3174	2617	2784	2931	3484	3240	2449	2333	2824	1979
ENSG00000242396.1	1	0	0	1	0	0	0	0	0	0	0	0	0	0	0	0	0	0	1	0	0	0	0	0	0	0	0	1	0	1	0	0	0	0	0	0	0	0	0	0	0	0	0	0	0	0	0	0	0
ENSG00000233203.6	4	3	2	1	5	7	0	0	1	0	1	1	0	0	1	1	1	1	0	0	2	1	3	1	1	1	1	0	1	2	0	3	1	0	0	2	0	1	0	0	0	0	0	0	0	0	0	2	2
ENSG00000284601.1	0	0	1	0	0	0	0	0	0	0	0	0	0	0	0	0	0	0	0	0	0	0	0	0	0	0	0	0	0	0	0	0	0	0	0	0	0	0	0	0	0	0	0	0	0	0	0	0	0
ENSG00000143001.4	0	0	0	0	0	0	0	0	0	0	0	0	0	0	0	0	0	0	0	0	0	0	0	0	0	1	0	0	0	0	1	0	1	0	0	0	0	0	0	0	0	0	0	0	0	1	0	0	0
ENSG00000233271.1	0	0	0	0	0	0	0	0	0	0	0	0	0	0	0	0	0	0	0	0	0	0	0	0	0	0	0	0	0	0	0	0	0	0	0	0	0	0	0	0	0	0	0	0	0	0	0	0	0
ENSG00000162399.7	0	0	0	0	0	0	0	0	0	0	0	0	0	0	0	0	0	0	0	0	0	0	0	0	0	0	0	0	0	0	0	0	0	0	0	0	0	0	0	0	0	0	0	0	0	0	0	0	0
ENSG00000169174.10	33	28	36	25	37	33	245	170	264	169	221	184	184	169	187	327	298	306	69	88	110	72	99	119	243	256	209	22	43	40	77	72	62	61	41	48	375	287	288	133	102	107	127	160	168	241	188	250	140
ENSG00000162402.13	1646	1681	2234	1479	2123	1697	1328	1140	1394	1211	1065	1146	1048	1110	1498	1375	1160	1223	1446	1186	1452	1617	1645	1816	1079	1407	1135	1409	1770	1873	1330	1369	1120	1424	1253	1297	1671	1170	1249	1279	1084	1155	1283	1141	818	1106	1064	1438	1074
ENSG00000231090.2	0	0	0	0	0	0	0	0	0	0	0	0	0	0	0	0	0	0	0	0	0	0	0	0	0	0	0	0	0	0	0	1	0	0	0	0	1	0	0	0	0	0	6	0	1	1	2	1	0
ENSG00000231095.1	0	0	0	0	0	0	0	0	0	0	0	0	0	0	0	0	0	0	0	0	0	0	0	0	1	0	0	0	0	0	0	0	0	0	0	0	0	0	0	0	0	0	0	0	0	0	0	0	0
ENSG00000265822.1	0	0	0	0	0	0	0	0	0	0	0	0	0	0	0	0	0	0	0	0	0	0	0	0	0	0	0	0	0	0	0	0	0	0	0	0	0	0	0	0	0	0	0	0	0	0	0	0	0
ENSG00000234810.3	4	5	5	2	3	4	0	0	2	1	0	2	1	0	3	4	2	2	3	1	7	2	4	5	3	4	8	5	2	3	9	11	4	4	1	4	13	8	13	15	13	5	12	8	3	8	7	5	8
ENSG00000231900.3	0	0	0	0	0	0	0	0	0	0	0	0	0	0	0	0	0	0	0	0	0	0	0	0	0	0	0	0	0	0	0	0	0	0	0	0	0	0	0	0	0	0	0	0	0	0	0	0	0
ENSG00000232198.2	0	0	0	0	0	0	0	0	0	0	0	0	0	0	0	0	0	0	0	0	0	0	0	0	0	0	0	0	0	0	0	0	0	0	0	0	0	0	0	0	0	0	0	0	0	0	0	0	0
ENSG00000199831.1	0	0	0	0	0	0	0	0	0	0	0	0	0	0	0	0	0	0	0	0	0	0	0	0	0	0	0	0	0	0	0	0	0	0	0	0	0	0	0	0	0	0	0	0	0	0	0	0	0
ENSG00000252162.1	0	0	0	0	0	0	0	0	0	0	0	0	0	0	0	0	0	0	0	0	0	0	0	0	0	0	0	0	0	0	0	0	0	0	0	0	0	0	0	0	0	0	0	0	0	0	0	0	0
ENSG00000272051.1	0	0	0	0	0	0	0	0	0	0	0	0	0	0	0	0	0	0	0	0	0	0	0	0	0	0	0	0	0	0	0	0	0	0	0	0	0	0	0	0	0	0	0	0	0	0	0	0	0
ENSG00000230250.2	0	0	0	0	0	0	0	0	0	0	0	0	0	0	0	0	0	0	0	0	0	0	0	0	0	0	0	0	0	0	0	0	0	0	0	0	0	0	0	0	0	0	0	0	0	0	0	0	0
ENSG00000227104.3	0	0	0	0	0	0	0	0	0	0	0	0	0	0	0	0	0	0	0	0	0	0	0	0	0	0	0	0	0	0	0	0	0	0	0	0	0	0	0	0	0	0	0	0	0	0	0	0	0
ENSG00000233079.1	0	0	0	0	0	0	0	0	0	0	0	0	0	0	0	0	0	0	0	0	0	0	0	0	0	0	0	0	0	0	0	0	0	0	0	0	0	0	0	0	0	0	0	0	0	0	0	0	0
ENSG00000235612.1	0	0	0	0	0	0	0	0	0	0	0	0	0	0	0	0	0	0	0	0	0	0	0	0	0	3	0	0	0	0	0	0	0	0	0	0	0	1	1	0	0	0	0	0	0	0	0	0	0
ENSG00000260971.4	0	0	3	1	0	0	3	0	0	0	2	3	2	0	3	0	1	0	0	0	2	2	3	0	3	3	4	0	0	1	0	0	0	4	4	0	3	0	3	1	2	0	2	0	0	1	0	2	2
ENSG00000284686.1	2	0	3	0	0	1	0	0	0	0	1	0	0	0	0	0	1	3	0	0	0	4	0	2	0	0	1	0	0	1	2	4	0	4	0	1	0	0	0	0	6	1	1	0	1	0	0	2	2
ENSG00000229871.1	0	0	0	0	0	0	0	0	0	0	0	0	0	0	0	1	0	0	0	0	0	0	0	0	0	0	0	0	0	0	0	0	0	0	0	1	0	0	0	1	0	0	0	0	0	0	0	0	0
ENSG00000223956.2	3	0	1	0	1	0	0	0	0	1	0	0	0	1	1	0	0	0	1	0	0	0	1	0	0	0	0	0	0	1	0	0	0	0	0	2	1	0	1	0	0	0	0	2	2	0	2	1	0
ENSG00000162407.8	2103	2220	2830	1302	1748	1458	1968	1756	2171	3100	3047	3140	5105	4622	5894	5346	4978	4966	3987	3232	3856	4639	4347	5000	7079	6989	5362	2511	3384	3128	10322	10122	8104	6361	6335	6500	14303	9809	10657	9943	7969	8814	11587	13473	14017	7734	7234	7776	6718
ENSG00000236776.1	0	0	0	1	1	0	0	0	0	1	0	0	0	0	0	0	0	0	0	0	0	0	0	0	0	0	0	0	0	2	0	0	0	0	0	0	0	0	0	0	0	0	0	1	0	0	0	0	2
ENSG00000224980.1	0	0	0	0	0	0	0	0	0	0	0	0	0	0	0	0	0	0	0	0	0	0	0	0	0	0	0	0	0	0	0	0	0	1	0	0	0	0	0	0	0	0	0	0	0	0	0	0	0
ENSG00000225475.1	0	1	0	0	0	0	0	0	0	0	1	0	0	0	0	0	0	0	0	0	0	0	0	0	0	0	0	0	0	0	0	0	0	0	0	0	0	0	0	0	0	0	0	0	0	0	0	0	0
ENSG00000162409.10	136	167	205	92	128	102	44	52	55	36	32	41	18	18	40	11	14	18	94	90	84	53	44	72	69	73	69	44	34	47	70	66	80	73	51	88	75	64	37	85	68	81	124	128	93	45	43	62	55
ENSG00000187889.12	0	0	1	2	1	1	1	1	2	0	0	2	4	0	0	0	0	0	0	0	0	0	3	3	0	0	0	10	8	1	0	0	0	0	0	0	2	4	2	0	1	0	1	3	2	1	0	2	2
ENSG00000229913.1	0	0	1	0	0	0	0	0	0	0	0	0	0	0	0	0	0	0	0	0	0	0	0	0	0	0	0	0	0	0	0	0	0	0	0	0	0	0	0	0	0	0	0	0	0	0	0	0	0
ENSG00000157131.10	0	0	0	3	1	1	0	0	0	0	0	0	0	0	0	0	0	0	0	0	0	0	0	0	0	1	0	0	0	0	0	0	0	0	0	0	0	0	1	0	0	0	0	0	0	0	1	0	0
ENSG00000021852.12	0	0	0	0	0	0	0	0	0	0	0	0	0	1	3	0	0	0	5	0	2	0	0	1	0	0	0	0	0	0	0	0	0	2	3	0	1	0	0	1	0	1	0	0	1	4	10	2	0
ENSG00000236341.1	0	0	0	0	0	0	0	0	0	0	0	0	0	0	0	0	0	0	0	0	0	0	0	0	0	0	0	0	0	0	0	0	0	0	0	0	0	0	0	0	0	0	0	0	0	0	0	0	0
ENSG00000173406.15	53	38	72	119	155	125	402	358	448	114	72	143	513	582	585	92	96	66	205	170	155	5	10	9	7	1	4	18	20	30	68	73	36	114	113	119	17	18	17	123	70	112	59	103	54	64	76	87	50
ENSG00000227935.1	0	0	0	0	1	0	0	0	1	0	0	0	1	2	2	0	0	0	0	0	0	0	0	0	0	0	0	0	0	0	0	0	0	0	0	1	0	0	0	0	0	0	0	0	0	0	0	0	0
ENSG00000236888.1	0	0	0	0	0	0	0	0	0	0	0	0	0	0	0	0	0	0	0	0	0	0	0	0	0	0	0	0	0	0	0	0	0	0	0	0	0	0	0	0	0	0	0	0	0	0	0	0	0
ENSG00000226759.7	0	0	0	1	0	0	0	0	0	0	0	0	0	0	1	0	0	0	0	0	0	0	0	0	0	0	0	0	0	0	0	0	1	0	0	0	0	0	0	0	0	0	1	0	0	0	0	0	0
ENSG00000229887.4	1	0	0	0	0	3	2	0	0	0	0	0	0	0	0	0	0	0	0	0	0	0	0	0	0	0	0	0	0	0	0	0	0	0	0	0	0	0	0	0	0	1	0	0	0	0	0	0	0
ENSG00000223416.3	0	0	2	0	0	0	0	0	0	0	0	0	0	0	0	0	0	0	0	0	1	0	0	0	0	0	0	0	0	2	0	0	0	0	0	0	0	0	0	0	0	0	0	0	0	0	0	0	0
ENSG00000235038.1	0	0	0	0	0	0	0	0	0	0	0	0	0	0	0	0	0	0	0	0	0	0	0	0	0	0	0	0	0	0	0	0	0	0	0	0	0	0	0	0	0	0	0	0	0	0	0	0	0
ENSG00000230546.1	0	0	0	0	0	0	0	0	0	0	0	0	0	0	0	0	0	0	0	0	0	0	0	0	0	0	0	0	0	0	0	0	0	0	0	0	0	0	0	0	0	0	0	0	0	0	0	0	0
ENSG00000233216.1	0	0	0	0	0	2	0	0	0	0	0	0	0	0	0	0	0	0	0	0	0	0	0	0	0	0	0	0	0	0	0	0	0	0	0	0	0	0	0	0	0	0	0	0	0	0	0	0	0
ENSG00000162600.11	83	92	91	83	116	93	95	95	123	117	92	127	121	83	131	115	114	133	148	91	129	62	79	94	177	168	122	120	194	162	138	147	118	71	74	91	116	61	95	110	73	96	102	111	135	112	114	123	81
ENSG00000270209.1	0	0	0	0	0	0	0	0	0	0	0	0	0	0	0	0	0	0	0	0	0	0	0	0	0	0	0	0	0	0	0	0	0	0	0	0	0	0	0	0	0	0	0	0	0	0	1	0	0
ENSG00000264128.2	0	0	0	0	0	0	0	0	0	0	0	0	0	0	0	0	0	0	0	0	0	0	0	0	0	0	0	0	0	0	0	0	0	0	0	0	0	0	0	0	0	0	0	0	0	0	0	0	0
ENSG00000184292.6	5	0	2	14	27	18	10	9	7	8	20	12	10	9	7	2	8	2	37	46	57	74	69	88	91	71	69	22	19	11	12	9	6	56	53	84	38	28	19	18	15	27	28	41	32	15	15	10	4
ENSG00000185839.3	2	3	10	3	5	5	1	7	2	3	8	4	0	1	0	3	3	1	5	1	4	2	3	6	4	2	0	1	5	3	1	5	4	4	0	2	4	1	0	2	1	3	8	2	1	1	0	2	1
ENSG00000162601.9	841	779	1007	655	883	711	571	546	648	556	463	617	582	589	652	513	472	551	573	477	528	638	725	764	502	665	553	595	768	781	661	652	540	685	676	644	788	552	572	592	506	546	667	632	493	576	576	713	661
ENSG00000283445.1	2	8	3	6	4	4	0	3	3	3	0	1	2	0	1	0	3	1	0	0	3	5	2	6	8	2	1	6	10	5	2	3	3	9	4	2	3	0	3	3	0	4	2	1	0	1	0	3	0
ENSG00000177606.6	4944	5298	6252	4923	6120	4971	5302	4711	6160	4530	4133	4511	5670	4671	6000	10160	8241	8395	6613	5601	7142	6948	7034	7494	6849	7481	5517	7918	10405	9627	4641	4903	4024	6302	5701	6458	5597	4033	4175	4666	3621	3908	4604	5174	5532	4642	4224	5071	4331
ENSG00000234807.5	0	0	3	4	0	0	2	1	1	3	0	1	1	5	0	2	2	2	0	0	5	5	3	6	5	12	8	6	11	13	4	1	2	1	2	3	0	1	1	0	0	0	3	1	0	4	0	1	3
ENSG00000272226.1	0	1	0	0	3	0	0	1	2	1	0	3	1	3	1	0	1	0	2	1	2	0	5	2	1	0	0	1	0	2	0	0	0	1	0	0	5	0	2	0	0	2	1	4	3	1	0	3	4
ENSG00000231740.1	0	0	0	0	0	0	0	0	0	0	0	0	0	0	0	0	0	0	0	0	0	0	0	0	0	0	0	0	0	0	0	0	0	0	0	0	0	1	0	0	0	0	0	0	0	0	0	0	0
ENSG00000232453.6	5	8	16	8	19	12	9	11	18	4	9	19	2	11	20	18	15	12	18	18	17	13	14	21	22	37	23	29	31	50	12	16	20	17	14	6	11	5	7	19	8	4	10	18	11	5	11	11	7
ENSG00000237352.3	16	17	30	6	11	10	47	47	33	19	16	31	44	25	41	59	61	55	31	26	44	65	68	62	72	71	39	46	51	37	43	56	47	45	43	52	46	27	29	37	32	36	25	33	43	30	30	45	9
ENSG00000228121.1	0	0	0	1	0	1	0	0	0	0	0	0	0	0	1	0	0	0	1	0	1	0	0	0	0	0	0	0	0	0	0	0	0	0	1	0	0	0	0	1	2	1	0	0	0	2	0	0	0
ENSG00000241042.1	0	0	0	0	0	0	3	0	0	0	0	0	0	0	1	0	0	0	0	0	0	0	0	4	0	0	0	0	0	2	0	0	2	2	0	1	0	2	0	0	3	4	0	0	0	0	1	0	0
ENSG00000235215.2	0	1	0	0	0	1	1	0	0	0	0	0	0	0	0	2	0	1	0	0	1	0	0	0	0	0	0	0	2	4	0	0	0	1	2	1	1	1	0	0	0	0	4	0	0	0	2	0	0
ENSG00000224609.6	0	0	0	0	0	0	0	0	0	0	3	0	0	0	0	0	0	0	0	1	0	2	0	0	2	0	1	0	0	2	1	0	0	0	0	5	0	1	0	0	0	0	1	0	0	0	0	0	0
ENSG00000270457.1	0	2	1	0	0	0	0	0	0	0	0	0	0	0	0	0	1	0	0	0	0	0	0	0	0	1	0	0	0	0	0	0	0	0	0	0	0	0	0	0	1	0	0	0	0	0	0	0	0
ENSG00000172456.17	129	145	173	117	127	117	122	107	154	150	223	162	164	180	227	214	193	211	201	186	197	172	165	206	276	268	219	282	404	386	260	251	204	199	170	193	246	151	199	187	169	171	173	200	220	157	153	187	110
ENSG00000266150.1	0	0	0	0	0	0	0	0	0	0	0	0	0	0	0	0	0	0	0	0	0	0	0	0	0	0	0	0	0	0	0	0	0	0	0	0	0	0	0	0	0	0	0	0	0	0	0	0	0
ENSG00000226883.1	0	0	0	0	0	0	0	0	0	0	0	0	0	0	0	0	0	0	0	0	0	0	0	0	0	0	0	0	0	0	0	0	0	0	0	0	0	0	0	0	0	0	0	0	0	0	0	0	0
ENSG00000134709.10	0	0	0	0	0	0	0	0	0	0	0	0	0	0	0	0	0	0	0	0	0	4	0	0	0	4	0	0	0	0	1	1	0	0	0	0	0	0	0	0	3	0	0	0	0	0	0	0	0
ENSG00000134716.9	0	0	1	3	0	2	1	3	0	2	0	0	0	0	0	0	3	0	0	0	1	3	3	0	2	3	0	3	0	0	1	0	0	0	0	0	2	2	1	1	2	3	0	2	1	1	0	0	0
ENSG00000265535.2	0	0	0	0	0	0	0	0	0	0	0	0	0	0	0	0	0	0	0	0	0	0	0	0	0	0	0	0	0	0	0	0	0	0	0	0	0	0	0	0	0	0	0	0	0	0	0	0	0
ENSG00000162598.13	0	0	0	0	0	0	0	0	0	1	0	0	0	0	0	0	0	0	0	0	0	0	0	0	1	1	1	0	0	0	0	0	0	0	0	0	0	0	0	1	0	0	0	0	0	0	0	0	0
ENSG00000229332.2	0	0	0	0	0	0	0	0	0	0	0	0	0	0	0	0	0	0	0	0	0	0	0	0	0	0	0	0	0	0	0	0	0	0	0	0	0	0	0	0	0	0	0	0	0	0	0	0	0
ENSG00000238242.1	0	0	0	0	0	0	0	0	0	0	0	0	0	0	0	0	0	0	0	0	0	0	0	0	0	0	0	0	1	0	0	0	0	0	0	0	0	0	0	0	0	0	0	0	0	0	0	0	0
ENSG00000226476.3	0	0	0	0	0	0	0	0	0	0	0	0	0	0	0	0	0	0	0	0	0	0	0	0	0	0	0	0	0	0	0	0	0	0	0	0	0	0	0	0	0	0	0	0	0	0	0	0	0
ENSG00000231252.2	0	0	0	0	0	0	0	0	0	0	0	0	0	0	0	0	0	0	0	0	0	0	0	0	0	0	0	0	0	0	0	0	0	0	0	0	0	0	0	0	0	0	0	0	0	0	0	0	0
ENSG00000162599.15	63	91	98	143	148	115	113	112	162	72	62	81	179	143	187	217	156	180	150	132	149	134	142	160	121	85	99	101	145	127	137	110	129	143	117	159	170	123	107	162	136	131	113	110	122	122	111	125	87
ENSG00000237928.5	0	0	0	0	0	0	1	0	0	0	0	0	0	0	0	1	0	1	0	0	1	0	0	0	0	0	0	2	0	1	0	0	1	0	0	0	0	0	0	0	0	1	0	0	0	2	1	0	0
ENSG00000270742.1	0	0	0	0	0	0	0	0	0	0	0	0	0	0	0	0	0	0	0	0	0	0	0	0	0	0	0	0	0	0	0	0	0	0	0	0	0	0	0	0	0	0	0	0	0	0	0	0	0
ENSG00000237853.6	0	0	0	0	0	0	0	0	0	0	0	0	0	0	0	0	0	0	0	0	0	0	0	0	1	0	0	0	0	0	0	0	0	0	0	0	0	0	0	0	0	0	0	0	0	0	0	0	0
ENSG00000284808.1	0	0	0	0	0	0	0	0	0	0	0	0	0	0	0	0	0	0	0	0	0	0	0	0	0	0	0	0	0	0	0	0	0	0	0	0	0	0	0	0	0	0	0	0	0	0	0	0	0
ENSG00000223920.2	0	0	0	0	0	0	0	0	0	0	0	0	0	0	0	0	0	0	0	0	0	0	0	0	0	0	1	0	0	0	0	0	0	0	0	0	0	0	0	0	0	0	0	0	0	0	0	0	0
ENSG00000162604.12	341	352	441	283	376	289	347	352	420	297	438	282	309	276	379	403	340	358	468	409	479	307	293	367	827	581	423	481	573	645	426	429	400	463	402	429	430	390	342	398	349	313	372	370	475	305	287	351	344
ENSG00000271200.1	0	0	1	0	1	0	1	0	2	0	0	0	1	0	0	0	0	0	0	1	2	0	1	1	0	0	0	0	0	0	0	1	0	0	0	0	0	0	0	0	0	2	0	0	1	0	1	0	0
ENSG00000132849.20	73	86	114	178	221	179	192	146	200	149	160	125	178	156	229	210	201	213	242	186	225	170	186	234	211	267	224	203	265	300	282	235	253	226	171	211	218	146	160	201	177	204	199	192	156	181	160	175	162
ENSG00000200575.1	0	0	0	0	0	0	0	0	0	0	0	0	0	0	0	0	0	0	0	0	0	0	0	0	0	0	0	0	0	0	0	0	0	0	0	0	0	0	0	0	0	0	0	0	0	0	0	0	0
ENSG00000212360.1	0	0	0	0	0	0	0	0	0	0	0	0	0	0	0	0	0	0	0	0	0	0	0	0	0	0	0	0	0	0	0	0	0	0	0	0	0	0	0	0	0	0	0	0	0	0	0	0	0
ENSG00000236646.1	0	0	0	0	0	0	0	0	0	0	0	0	0	0	0	0	0	0	0	0	0	0	0	0	0	0	0	0	0	0	0	0	0	0	0	0	0	0	0	0	0	0	0	0	0	0	0	0	0
ENSG00000242860.3	0	0	0	0	0	0	0	0	0	0	0	0	0	0	0	0	0	0	0	0	0	0	0	0	0	0	0	0	0	0	0	0	0	0	0	0	0	0	0	0	0	0	0	0	0	0	0	0	0
ENSG00000263908.1	0	0	0	0	0	0	0	0	0	0	0	0	0	0	0	0	0	0	0	0	0	0	0	0	0	0	0	0	0	0	0	0	0	0	0	0	0	0	0	0	0	0	0	0	0	0	0	0	0
ENSG00000283690.1	0	0	0	0	0	0	0	0	0	0	0	0	0	0	0	0	0	0	0	0	0	0	0	0	0	0	0	0	0	0	0	0	0	0	0	0	0	0	0	0	0	0	0	0	0	0	0	0	0
ENSG00000234204.1	0	0	0	0	0	0	0	0	0	0	0	0	0	0	0	0	0	0	0	0	0	0	0	0	0	0	0	0	0	0	0	0	0	0	0	0	0	0	0	0	0	0	0	0	0	0	0	0	0
ENSG00000234088.1	0	0	0	0	0	0	0	0	0	0	0	0	0	0	0	0	0	0	0	0	0	0	0	0	0	0	0	0	0	0	0	0	0	0	0	0	0	0	0	0	0	0	0	0	0	0	0	0	0
ENSG00000240563.1	9	6	7	2	1	4	3	2	2	8	9	5	0	0	1	1	0	0	5	2	0	0	0	1	0	1	0	0	1	0	3	1	3	5	0	0	58	38	37	14	19	14	1	3	0	28	37	50	1
ENSG00000237227.1	0	0	0	0	0	0	0	0	0	0	0	0	0	0	0	0	0	0	0	0	0	0	0	0	0	0	0	0	0	0	0	0	0	0	0	0	0	0	0	0	0	0	0	0	0	0	0	0	0
ENSG00000200174.1	0	0	0	0	0	0	0	0	0	0	0	0	0	0	0	0	0	0	0	0	0	0	0	0	0	0	0	0	0	0	0	0	0	0	0	0	0	0	0	0	0	0	0	0	0	0	0	0	0
ENSG00000132854.18	0	0	0	13	17	24	3	2	0	8	3	0	2	2	1	0	0	0	4	3	0	1	0	1	0	4	2	1	2	0	54	59	38	4	0	1	6	7	6	6	8	8	17	23	20	9	24	14	29
ENSG00000201153.1	0	0	0	0	0	0	0	0	0	0	0	0	0	0	0	0	0	0	0	0	0	0	0	0	0	0	0	0	0	0	0	0	0	0	0	0	0	0	0	0	0	0	0	0	0	0	0	0	0
ENSG00000162607.12	1331	1419	1753	2153	2949	2316	1505	1339	1499	1193	1279	1157	1302	1107	1628	1663	1373	1533	1349	1030	1246	1660	1680	1820	457	534	383	558	653	767	984	1007	838	1521	1380	1450	1237	823	979	1123	815	938	1052	1095	1184	968	959	1356	976
ENSG00000116641.17	2099	2077	2878	1768	2284	1909	2124	2239	2222	1758	1650	1838	1608	1665	2057	2095	1904	2030	2442	1979	2159	2195	2336	2495	1756	2310	1837	2417	3091	3154	1796	1738	1523	2231	1986	2148	2977	2037	2227	2425	2089	2127	2579	2641	1830	1737	1912	2063	1907
ENSG00000270549.1	0	0	0	0	0	0	0	0	0	0	0	0	0	0	0	0	0	0	0	0	0	0	0	0	1	0	0	0	0	0	0	0	0	0	0	0	0	0	0	0	0	0	0	0	0	0	0	0	0
ENSG00000132855.4	0	1	1	0	0	1	0	0	0	0	0	0	0	0	0	0	0	1	0	0	0	0	0	2	0	0	0	0	0	0	0	0	0	0	1	0	2	0	3	0	0	0	0	0	0	0	0	0	0
ENSG00000278967.1	0	1	0	0	0	1	0	0	1	0	0	0	0	0	0	0	0	0	0	0	1	0	0	0	0	0	0	0	0	0	0	0	0	0	0	0	0	0	0	0	0	0	0	0	0	0	0	0	0
ENSG00000213703.2	0	0	0	0	0	0	0	0	0	0	0	0	0	0	0	0	0	0	0	0	0	0	1	0	0	0	0	0	0	0	0	0	0	0	0	0	2	0	0	0	0	0	0	1	0	0	0	0	0
ENSG00000235545.1	2	6	5	6	5	5	8	2	3	1	1	1	2	3	0	1	3	1	2	1	2	8	7	6	4	1	5	5	3	1	0	0	2	0	4	2	1	0	5	2	1	3	2	3	3	0	3	3	2
ENSG00000125703.14	253	297	353	220	304	268	223	216	226	229	198	244	275	213	299	264	227	251	251	255	222	292	341	356	269	273	216	217	253	284	257	266	239	269	239	283	290	183	217	278	219	221	262	237	272	228	258	308	243
ENSG00000234318.1	0	0	0	0	0	0	0	0	0	1	2	1	0	1	1	0	0	2	0	0	0	0	0	0	0	1	1	0	0	0	0	0	0	0	0	0	0	0	0	0	0	1	0	0	0	0	0	0	0
ENSG00000237163.1	0	0	0	0	0	0	0	0	0	0	0	0	0	0	0	0	0	0	0	0	0	0	0	0	0	0	0	0	0	0	0	0	0	0	0	0	0	0	0	0	0	0	0	0	0	0	0	0	0
ENSG00000229537.6	0	0	0	0	0	0	0	0	0	0	0	0	0	0	0	0	0	0	0	0	0	0	0	0	0	0	0	0	0	0	0	0	0	0	0	0	0	0	0	0	0	0	0	0	0	0	0	0	0
ENSG00000227485.1	0	0	0	0	0	0	0	0	0	0	0	0	0	0	0	0	0	0	0	0	0	0	0	0	0	0	0	0	0	0	0	0	0	0	0	0	0	0	0	0	0	0	0	0	0	0	0	0	0
ENSG00000229225.1	0	0	0	0	0	0	0	0	0	0	0	0	0	0	0	0	0	0	0	0	0	0	0	0	0	0	0	0	0	0	0	0	0	0	0	0	0	0	0	0	0	0	0	0	0	0	0	0	0
ENSG00000203605.3	0	0	0	0	0	0	0	0	0	0	0	0	0	0	0	0	0	0	0	0	0	0	0	0	0	0	0	0	0	0	0	0	0	0	0	0	0	0	0	0	0	0	0	0	0	0	0	0	0
ENSG00000224209.7	0	0	0	0	0	0	0	0	0	0	0	0	0	0	0	0	0	0	0	0	0	0	0	0	0	0	0	0	0	0	0	0	0	0	0	0	0	0	0	0	0	0	0	0	0	0	0	0	0
ENSG00000252259.1	0	0	0	0	0	0	0	0	0	0	0	0	0	0	0	0	0	0	0	0	0	0	0	0	0	0	0	0	0	0	0	0	0	0	0	0	0	0	0	0	0	0	0	0	0	0	0	0	0
ENSG00000228734.2	0	0	0	0	0	0	0	0	0	0	0	0	0	0	0	0	0	0	0	0	0	0	0	0	0	0	0	0	0	0	0	0	0	0	0	0	0	0	0	0	0	0	0	0	0	0	0	0	0
ENSG00000223683.1	0	0	0	0	0	0	0	0	0	0	0	0	0	0	0	0	0	0	0	0	0	0	0	0	0	0	0	0	0	0	0	0	0	0	0	0	0	0	0	0	0	0	0	0	0	0	0	0	0
ENSG00000230798.5	0	0	0	0	0	0	0	0	1	1	0	0	0	0	0	1	0	0	0	0	1	0	0	0	0	0	0	0	0	0	0	1	0	0	0	0	0	0	0	1	0	0	0	0	0	3	1	1	0
ENSG00000187140.5	0	0	0	0	0	0	0	0	0	0	0	0	0	0	0	0	0	0	0	0	0	0	0	0	0	0	1	0	0	0	0	0	0	0	0	0	0	0	0	0	0	0	0	0	0	2	3	2	0
ENSG00000275836.1	0	0	0	0	0	0	0	0	0	0	0	0	0	0	0	0	0	0	0	0	0	0	0	0	0	0	0	0	0	0	0	0	0	0	0	0	0	0	0	0	0	0	0	0	0	0	0	0	0
ENSG00000252784.1	0	0	0	0	0	0	0	0	0	0	0	0	0	0	0	0	0	0	0	0	0	0	0	0	0	0	0	0	0	0	0	0	0	0	0	0	0	0	0	0	0	0	0	0	0	0	0	0	0
ENSG00000236674.1	0	0	0	0	0	0	0	0	0	0	0	0	0	0	0	0	0	0	0	0	0	0	0	0	0	0	0	0	0	0	0	0	0	0	0	0	0	0	0	0	0	0	0	0	0	0	0	0	0
ENSG00000088035.15	162	210	281	171	258	197	186	159	212	122	115	117	173	182	223	238	193	204	180	199	234	195	203	262	238	194	115	161	200	225	175	166	159	176	150	188	155	85	98	172	155	178	189	171	225	130	132	190	148
ENSG00000142856.16	278	314	394	368	472	393	234	213	237	193	82	227	200	178	213	253	243	195	218	214	224	277	306	345	345	285	182	164	236	195	197	229	163	260	262	287	197	108	143	200	157	152	173	167	189	150	159	188	147
ENSG00000203965.12	79	77	121	78	104	89	94	83	115	103	91	86	97	95	148	123	109	125	128	92	86	101	127	110	207	170	135	105	129	123	131	118	108	85	112	103	122	76	71	75	68	85	81	66	148	72	74	107	107
ENSG00000264271.2	0	0	0	0	0	0	0	0	0	0	0	0	0	0	0	0	0	0	0	0	0	0	0	0	0	0	0	0	0	0	0	0	0	0	0	0	0	0	0	0	0	0	0	0	0	0	0	0	0
ENSG00000251720.1	0	0	1	0	0	1	0	0	0	1	0	0	0	0	0	1	2	0	2	1	0	0	1	0	0	0	2	0	2	0	0	1	0	0	0	0	0	0	0	1	0	3	0	0	2	0	0	1	0
ENSG00000116652.6	2	4	5	3	5	2	3	5	1	6	3	5	4	2	0	2	1	2	5	1	2	2	5	4	7	5	4	7	2	3	1	1	0	3	3	2	4	2	5	3	2	0	4	6	0	0	1	1	2
ENSG00000276884.1	0	0	0	0	0	0	0	0	0	0	0	0	0	0	0	0	0	0	0	0	0	0	0	0	0	0	0	0	0	0	0	0	0	0	0	0	0	0	0	0	0	0	0	0	0	0	0	0	0
ENSG00000278287.1	0	0	0	0	0	0	0	0	0	0	0	0	0	0	0	0	0	0	0	0	0	0	0	0	0	0	0	0	0	0	0	0	0	0	0	0	0	0	0	0	0	0	0	0	0	0	0	0	0
ENSG00000277565.1	0	0	0	0	0	0	0	0	0	0	0	0	0	0	0	0	0	0	0	0	0	0	0	0	0	0	0	0	0	0	0	0	0	0	0	0	0	0	0	0	0	0	0	0	0	0	0	0	0
ENSG00000275823.1	0	0	0	0	0	0	0	0	0	0	0	0	0	0	0	0	0	0	0	0	0	0	0	0	0	0	0	0	0	0	0	0	0	0	0	0	0	0	0	0	0	0	0	0	0	0	0	0	0
ENSG00000277689.1	0	0	0	0	0	0	0	0	0	0	0	0	0	0	0	0	0	0	0	0	0	0	0	0	0	0	0	0	0	0	0	0	0	0	0	0	0	0	0	0	0	0	0	0	0	0	0	0	0
ENSG00000274199.1	0	0	0	0	0	0	0	0	0	0	0	0	0	0	0	0	0	0	0	0	0	0	0	0	0	0	0	0	0	0	0	0	0	0	0	0	0	0	0	0	0	0	0	0	0	0	0	0	0
ENSG00000079739.15	810	918	1055	605	783	678	965	989	1044	869	1299	908	1203	951	1320	1049	897	919	1354	1182	1357	1267	1370	1516	1490	1348	1056	1052	1428	1287	1125	1174	961	1071	1022	1055	1708	1171	1248	1728	1552	1602	1660	1950	2384	973	1034	1135	1267
ENSG00000244256.3	4	1	1	2	2	1	2	0	3	2	0	0	3	0	3	0	1	0	1	1	3	4	2	1	0	0	1	0	0	2	0	1	0	2	0	0	4	0	2	2	1	1	3	5	6	6	0	0	2
ENSG00000185483.11	221	181	284	352	404	327	297	264	371	187	175	211	280	314	362	284	317	327	450	379	526	430	445	508	766	755	648	529	704	665	325	270	248	408	381	421	510	350	387	352	306	338	280	278	216	278	300	355	224
ENSG00000177452.7	0	0	0	0	0	0	0	0	0	0	0	0	0	0	0	0	0	0	0	0	0	0	0	0	0	0	0	0	0	0	0	0	0	0	0	0	0	0	0	0	0	0	0	0	0	0	0	0	0
ENSG00000228056.3	0	0	0	0	0	0	0	0	0	0	0	0	0	0	0	0	0	0	0	0	0	0	0	0	0	0	0	0	0	2	0	0	0	0	0	0	0	0	0	0	0	0	0	0	0	0	0	0	1
ENSG00000207190.1	0	0	0	0	0	0	0	0	0	0	0	0	0	0	0	0	0	0	0	0	0	0	0	0	0	0	0	0	0	0	0	0	0	0	0	0	0	0	0	0	0	0	0	0	0	0	0	0	0
ENSG00000200508.1	0	0	0	0	0	0	0	0	0	0	0	0	0	0	0	0	0	0	0	0	0	0	0	0	0	0	0	0	0	0	0	0	0	0	0	0	0	0	0	0	0	0	0	0	0	0	0	0	0
ENSG00000223949.6	3	3	0	1	0	1	0	1	2	0	1	1	1	3	0	0	2	0	1	1	0	1	0	0	4	1	4	3	1	1	1	2	0	2	1	1	1	0	0	0	1	2	1	2	0	1	0	1	0
ENSG00000284928.1	0	0	0	0	0	0	0	0	0	0	0	0	0	0	0	0	0	1	0	0	0	0	0	0	0	0	0	0	0	0	0	1	0	0	0	0	0	0	0	3	2	1	0	0	0	0	0	0	0
ENSG00000177414.13	0	1	0	0	0	1	0	0	0	0	0	0	0	0	0	0	0	0	0	2	0	0	0	0	0	2	0	0	3	1	0	0	0	0	0	0	1	0	0	0	0	0	0	0	0	0	0	0	0
ENSG00000238653.1	0	0	0	0	0	0	0	0	0	0	0	0	0	0	0	0	0	0	0	0	0	0	0	0	0	0	0	0	0	0	0	0	0	0	0	0	0	0	0	0	0	0	0	0	0	0	0	0	0
ENSG00000158966.13	242	219	324	529	605	545	275	269	276	242	248	222	375	329	481	412	358	396	337	293	345	192	208	243	564	700	518	158	194	190	711	716	557	571	539	563	418	256	253	355	231	282	308	392	293	251	300	297	245
ENSG00000264470.1	0	0	0	0	0	0	0	0	0	0	0	0	0	0	0	0	0	0	0	0	0	0	0	0	0	0	0	0	0	0	0	0	0	0	0	0	0	0	0	0	0	0	0	0	0	0	0	0	0
ENSG00000162437.14	189	192	292	254	312	227	135	153	153	161	110	140	193	184	200	262	275	295	128	112	115	193	187	198	253	222	192	99	108	134	204	212	138	229	220	194	142	78	119	131	109	102	150	151	139	160	162	188	103
ENSG00000162434.11	4311	4275	5510	4009	5204	4382	5039	5050	5479	4152	4693	4209	4942	4630	6079	6137	5777	5789	6740	5958	6555	5653	5862	6423	4883	5352	4324	4525	5889	5824	5269	4802	3848	6066	5827	5921	8555	5601	5950	7533	6115	6753	6663	6956	6084	6021	6058	6971	4883
ENSG00000234784.2	0	0	0	0	0	0	0	0	0	0	0	0	0	0	0	0	0	0	0	0	0	0	0	0	0	0	0	0	0	0	0	0	0	0	0	0	0	0	0	0	0	0	0	0	0	0	0	0	0
ENSG00000233877.2	0	0	0	0	0	0	0	0	0	0	0	0	0	0	0	0	0	0	0	0	0	0	0	0	0	0	0	0	0	0	0	0	0	0	0	0	0	0	0	0	0	0	0	0	0	0	0	0	0
ENSG00000226891.7	0	0	0	0	0	0	0	0	2	1	0	5	3	4	0	5	1	2	3	0	1	5	2	4	1	3	3	4	0	2	0	1	0	0	0	3	1	2	1	1	0	1	0	0	2	0	0	1	1
ENSG00000185031.6	0	0	0	1	0	0	1	0	0	0	0	0	0	0	0	0	0	0	0	0	0	0	0	1	0	1	0	0	0	0	1	1	0	0	0	0	0	0	0	0	0	0	0	0	0	0	0	0	0
ENSG00000272506.1	0	1	0	0	0	0	0	0	0	0	0	0	0	0	0	0	0	0	0	0	0	0	0	0	0	0	0	0	0	0	0	0	0	0	0	0	0	0	0	1	0	0	0	0	0	0	1	0	0
ENSG00000212257.1	0	0	0	0	0	0	0	0	0	0	0	0	0	0	0	0	0	0	0	0	0	0	0	0	0	0	0	0	0	0	0	0	0	0	0	0	0	0	0	0	0	0	0	0	0	0	0	0	0
ENSG00000265996.1	0	0	0	0	0	0	0	2	0	0	1	0	1	2	6	1	1	0	0	0	0	0	0	0	1	0	0	0	0	0	0	0	1	2	1	1	0	0	1	2	2	0	3	1	5	0	5	0	2
ENSG00000199135.1	0	0	0	0	0	0	0	0	0	1	0	2	0	0	0	0	0	0	0	0	0	0	0	0	0	0	0	0	0	0	0	0	0	0	0	0	0	0	0	0	0	0	0	0	0	0	0	0	0
ENSG00000231485.1	0	0	0	0	0	0	0	0	0	0	0	0	0	0	0	1	0	1	0	0	0	0	0	0	0	0	0	0	0	0	1	1	1	0	0	0	0	0	0	0	0	0	1	1	0	0	0	0	0
ENSG00000235804.2	0	0	0	0	0	0	0	0	0	0	0	0	0	0	0	0	0	0	0	0	0	0	0	0	0	0	0	0	0	0	0	0	0	0	0	0	0	0	0	0	0	0	0	0	0	0	0	0	0
ENSG00000234496.2	0	0	0	0	0	0	0	0	0	0	0	0	0	0	0	0	0	0	0	0	0	0	0	0	0	0	0	0	0	0	0	0	0	0	0	0	0	0	0	0	0	0	0	0	0	0	0	0	0
ENSG00000162433.14	38	48	51	81	93	79	298	322	408	287	291	311	297	271	384	333	335	332	500	480	499	661	647	776	532	527	431	394	515	473	260	278	206	693	684	727	1530	1079	1133	1752	1424	1438	2279	2613	2569	340	339	471	1607
ENSG00000231622.1	0	0	0	0	0	0	0	0	0	0	0	0	0	0	0	0	0	0	0	0	0	0	0	0	0	0	0	0	0	0	0	0	0	0	0	0	0	0	0	0	0	0	0	0	0	0	0	0	0
ENSG00000116675.15	12	14	15	339	370	276	104	93	90	93	102	98	29	22	25	24	15	36	181	131	157	151	158	186	501	624	477	146	246	193	443	401	300	226	187	216	41	16	42	61	44	50	49	37	33	31	23	32	23
ENSG00000229294.1	0	0	0	0	0	0	0	0	0	0	0	0	0	0	0	0	0	0	0	0	0	0	0	0	0	0	0	0	0	0	0	0	0	0	0	0	0	0	0	0	0	0	0	0	0	0	0	0	0
ENSG00000234144.1	0	0	0	0	0	0	0	0	0	0	0	0	0	0	0	0	0	0	0	0	0	0	0	0	0	0	0	0	0	0	0	0	0	0	0	0	0	0	0	0	0	0	0	0	0	0	0	0	0
ENSG00000222624.1	0	0	0	0	0	0	0	0	0	0	0	0	0	0	0	0	0	0	0	0	0	0	0	0	0	0	0	0	0	0	0	0	0	0	0	0	0	0	0	0	0	0	0	0	0	0	0	0	0
ENSG00000213625.8	1371	1474	1746	1441	1733	1469	2197	2110	2466	1851	1805	1891	1915	1691	2219	2378	2214	2281	2741	2333	2487	2180	2310	2529	6025	5165	4010	2530	3416	3276	2671	2757	2300	2748	2527	2788	2608	1848	1848	2411	1759	2007	2214	2478	2890	1729	1695	2018	1390
ENSG00000116678.19	172	185	200	276	319	249	320	281	273	249	254	281	229	235	312	238	210	214	297	239	299	393	446	461	1117	1319	1020	586	922	897	310	312	235	280	277	313	235	198	198	217	171	193	173	190	169	171	157	190	138
ENSG00000237852.1	0	0	0	0	0	0	0	0	0	0	0	0	0	0	0	0	0	0	0	0	0	0	0	0	0	0	1	1	1	0	0	0	0	0	0	0	0	0	0	1	0	0	0	0	0	0	0	0	0
ENSG00000224570.1	0	0	0	1	0	0	0	0	0	0	0	0	0	0	0	0	0	0	0	0	0	0	0	0	1	1	0	0	0	0	0	0	0	0	0	0	0	0	0	0	0	0	0	0	0	0	0	0	0
ENSG00000285079.1	0	0	0	0	0	0	0	0	0	0	0	0	0	0	0	0	0	0	0	0	0	0	0	0	0	0	0	0	0	0	0	0	0	0	0	0	0	0	0	0	0	0	0	0	0	0	0	0	0
ENSG00000239319.3	0	0	0	0	0	0	0	0	0	0	0	0	0	0	0	0	0	0	0	0	0	0	0	0	0	0	0	0	0	0	0	0	0	0	0	0	0	0	0	0	0	0	0	0	0	0	0	0	0
ENSG00000184588.17	194	196	271	577	886	693	253	256	202	233	196	195	439	409	559	314	297	293	318	282	337	176	226	241	488	542	468	254	368	392	236	197	214	315	331	310	280	196	197	150	128	156	154	273	222	87	98	145	202
ENSG00000227466.1	0	0	0	0	0	0	0	0	0	0	0	0	0	0	0	0	0	0	0	0	0	0	0	0	0	0	0	0	0	0	0	0	0	0	0	0	0	0	0	0	0	0	0	0	0	0	0	0	0
ENSG00000223152.1	0	0	0	0	0	0	0	0	0	0	0	0	0	0	0	0	0	0	0	0	0	0	0	0	0	0	0	0	0	0	0	0	0	0	0	0	0	0	0	0	0	0	0	0	0	0	0	0	0
ENSG00000118473.21	784	773	1074	219	278	215	388	329	438	263	199	293	240	238	323	243	235	257	424	406	480	367	323	371	1304	1354	1001	580	769	853	345	280	262	744	744	759	249	136	166	155	124	129	115	168	175	176	144	192	205
ENSG00000264720.3	0	0	0	0	0	0	1	0	0	0	0	0	0	0	0	0	0	0	0	0	0	0	0	0	1	0	0	0	0	0	0	0	0	0	1	0	0	0	0	0	0	0	0	0	0	0	0	0	0
ENSG00000248458.2	5	2	3	4	0	2	1	0	0	2	1	1	2	1	0	1	1	1	5	3	6	0	3	1	0	2	0	0	1	2	0	1	0	4	1	0	3	3	7	11	16	7	17	11	10	9	8	5	20
ENSG00000152760.9	8	15	12	60	60	60	69	49	89	81	65	74	62	54	82	56	22	60	126	121	110	113	107	127	42	33	28	14	24	19	43	51	36	79	83	76	45	26	28	52	38	61	30	25	19	26	25	38	25
ENSG00000172410.4	0	0	0	0	0	0	0	0	0	0	0	0	0	1	0	0	0	0	0	0	0	0	0	0	0	1	1	0	0	0	0	0	0	1	0	0	0	0	0	0	0	0	0	0	1	0	0	0	0
ENSG00000152763.16	32	28	47	30	44	34	57	59	76	58	41	76	63	52	55	38	41	59	70	71	83	49	62	62	123	111	91	94	129	114	90	111	68	76	65	68	73	36	40	66	41	44	55	51	68	35	44	55	49
ENSG00000231080.1	2	0	0	0	0	0	0	0	0	0	0	0	0	0	0	0	0	0	0	0	0	0	0	0	0	0	0	0	0	0	0	0	0	0	0	0	0	0	0	0	0	0	0	0	0	0	0	0	0
ENSG00000198160.14	981	914	1295	1106	1474	1229	1053	1039	1222	1079	1037	1042	1232	1126	1482	1255	1125	1180	1218	1076	1217	1210	1271	1450	1270	1452	1131	1141	1528	1477	1174	1290	1053	1346	1264	1211	1424	875	1030	1208	936	1036	1181	1358	1226	1117	1116	1273	1033
ENSG00000116704.7	739	803	944	741	962	767	606	593	662	497	515	469	585	543	671	574	503	544	618	478	579	583	637	659	380	503	444	554	729	746	567	576	513	541	576	578	687	400	483	542	473	526	549	613	445	506	448	602	540
ENSG00000203963.11	0	0	0	0	0	0	0	0	0	0	0	0	0	0	0	0	0	0	0	0	0	0	0	0	0	1	0	0	0	0	0	0	0	0	0	0	0	0	0	0	0	0	0	0	0	0	0	0	0
ENSG00000252433.1	0	0	0	0	0	0	0	0	0	0	0	0	0	0	0	0	0	0	0	0	0	0	0	0	0	0	0	0	0	0	0	0	0	0	0	0	0	0	0	0	0	0	0	0	0	0	0	0	0
ENSG00000275678.1	0	0	0	0	0	0	0	0	3	1	0	0	0	0	0	0	1	0	0	0	0	0	1	1	0	0	0	0	0	0	0	0	0	0	0	0	0	0	0	0	1	0	0	0	0	0	2	0	0
ENSG00000162594.15	0	0	0	0	0	0	0	0	0	0	0	0	1	0	0	0	0	0	0	0	0	0	0	0	0	0	0	1	0	0	0	0	0	0	0	0	0	0	0	0	0	0	0	0	0	0	0	0	0
ENSG00000253074.1	0	0	0	0	0	0	0	0	0	0	0	0	0	0	0	0	0	0	0	0	0	0	0	0	0	0	0	0	0	0	0	0	0	0	0	0	0	0	0	0	0	0	0	0	0	0	0	0	0
ENSG00000252116.1	0	0	0	0	0	0	0	0	0	0	0	0	0	0	0	0	0	0	0	0	0	0	0	0	0	0	0	0	0	0	0	0	0	0	0	0	0	0	0	0	0	0	0	0	0	0	0	0	0
ENSG00000228523.1	0	0	0	0	0	0	0	0	0	0	0	0	0	0	0	0	0	0	0	0	0	0	0	0	0	0	0	0	0	0	0	0	0	0	0	0	0	0	0	0	0	0	0	0	0	0	0	0	0
ENSG00000081985.10	3	3	1	0	0	3	0	1	0	0	0	0	1	0	1	0	0	0	0	0	1	0	0	0	2	1	1	3	4	1	0	0	0	0	0	0	1	0	0	1	2	0	1	0	1	0	0	3	0
ENSG00000142864.14	9029	9542	11299	9499	12254	10031	8455	7997	9392	7123	8018	7381	8334	7420	9645	9202	7875	8700	8800	7385	8778	8921	9484	10172	5628	5367	4294	6835	8896	8538	8185	8043	6632	8372	8100	8743	9332	6064	6891	8269	6933	7275	7677	8322	8988	6711	6607	8702	6859
ENSG00000223263.1	0	0	1	2	4	0	2	1	1	1	0	1	0	0	0	0	0	1	1	0	0	0	0	0	0	0	0	0	0	0	0	0	0	0	0	2	1	0	0	0	1	0	0	1	0	2	1	4	2
ENSG00000235200.2	0	0	0	0	0	0	0	0	0	0	0	0	0	0	0	0	0	0	0	0	0	0	0	0	0	0	0	0	0	0	0	0	0	0	0	0	0	0	0	0	0	0	0	0	0	0	0	0	0
ENSG00000207504.1	0	0	0	0	0	0	0	0	0	0	0	0	0	0	0	0	0	0	0	0	0	0	0	0	0	0	0	0	0	0	0	0	0	0	0	0	0	0	0	0	0	0	0	0	0	0	0	0	0
ENSG00000238139.2	0	0	0	0	0	0	0	0	0	0	0	0	0	0	0	0	0	0	0	0	0	0	0	0	0	0	0	0	0	0	0	0	0	0	0	0	0	0	0	0	0	0	0	0	0	0	0	0	0
ENSG00000242482.3	0	0	0	0	0	0	0	0	0	0	0	0	0	0	0	0	0	0	0	0	0	0	0	0	0	0	0	0	0	0	0	0	0	0	0	0	0	0	0	0	0	0	0	0	0	0	0	0	0
ENSG00000232048.2	0	0	0	0	0	0	0	0	0	0	0	0	0	0	0	0	0	0	0	0	0	0	0	0	0	0	0	0	0	0	0	0	0	0	0	0	0	0	0	0	1	0	0	0	0	0	0	0	0
ENSG00000116717.11	1322	1363	1738	1040	1328	1104	1116	1053	1390	893	1969	1075	937	840	1091	963	785	830	973	950	1135	1039	1077	1133	1555	1515	1069	1292	1692	1474	1001	930	847	1097	1136	1209	1022	741	815	809	656	746	623	715	995	1065	1003	912	941
ENSG00000172380.5	5826	5923	7669	7205	9118	7324	8392	7823	9171	6034	4769	6133	7564	6995	9226	8722	8055	8463	10150	8298	9570	7823	8492	8485	7657	8232	5936	9440	12010	12388	6602	6587	5555	7791	7161	8069	9219	5914	6629	7359	5773	6190	6796	7350	6643	6106	5643	6960	5158
ENSG00000238778.1	0	0	0	0	0	0	0	0	0	0	0	0	0	0	0	0	0	0	0	0	0	0	0	0	0	0	0	0	0	0	0	0	0	0	0	0	0	0	0	0	0	0	0	0	0	0	0	0	0
ENSG00000232284.7	56	55	63	16	7	17	15	9	17	11	4	16	12	20	30	12	14	13	19	15	12	12	23	6	27	34	15	25	44	25	19	12	17	17	10	17	12	7	18	9	13	7	19	4	8	6	13	16	6
ENSG00000235055.3	0	0	0	0	0	1	0	0	0	0	0	0	0	0	0	1	2	0	0	0	0	0	0	0	0	0	0	0	0	0	0	0	0	0	0	0	0	0	0	0	0	0	0	0	0	0	0	0	0
ENSG00000162595.6	93	93	111	17	25	20	53	41	31	20	12	23	51	25	49	12	3	8	13	7	9	10	11	12	61	31	38	37	43	61	25	14	27	6	11	13	52	23	45	11	4	11	41	70	62	29	18	21	22
ENSG00000228431.1	0	0	0	0	0	0	1	0	0	0	0	0	0	0	0	0	0	0	0	0	0	0	0	0	0	1	0	0	0	0	0	0	0	0	0	0	1	0	0	0	0	0	0	0	1	0	0	0	0
ENSG00000116729.13	5723	6032	7288	913	1086	947	1231	1052	1273	591	622	650	791	735	933	926	797	765	917	766	871	811	776	904	1160	1234	989	1061	1362	1287	629	641	540	710	716	774	1005	691	763	684	573	585	769	864	914	725	681	782	643
ENSG00000234383.1	1	11	9	0	1	0	2	0	1	0	0	2	0	2	0	0	3	1	0	1	2	0	0	1	0	0	1	1	0	1	0	2	1	3	1	0	0	0	2	1	2	0	1	1	0	0	1	1	2
ENSG00000221203.1	0	0	0	0	0	0	0	0	0	0	0	0	0	0	0	0	0	0	0	0	0	0	0	0	0	0	0	0	0	0	0	0	0	0	0	0	0	0	0	0	0	0	0	0	0	0	0	0	0
ENSG00000229133.1	0	0	0	0	0	0	0	0	0	0	0	0	0	0	0	0	0	0	0	0	0	0	0	0	0	0	0	0	0	0	0	0	0	0	0	0	0	0	0	0	0	0	0	0	0	0	0	1	0
ENSG00000225242.2	0	0	0	0	0	0	0	0	0	0	0	0	0	0	0	0	0	0	0	0	0	0	0	0	0	0	0	0	0	0	0	0	0	0	0	0	0	0	0	0	0	0	0	0	0	0	0	0	0
ENSG00000237622.1	0	0	0	0	0	0	0	0	0	0	0	0	0	0	0	0	0	0	0	0	0	0	0	0	0	0	0	0	0	0	0	0	0	0	0	0	0	0	0	0	0	0	0	0	0	0	0	0	0
ENSG00000229440.1	0	0	0	0	0	0	0	0	0	0	0	0	0	0	0	0	0	0	0	0	0	0	0	0	0	0	0	0	0	0	0	0	0	0	0	0	0	0	0	0	0	0	0	0	0	0	0	0	0
ENSG00000116745.6	3	0	3	0	0	0	0	0	0	0	0	0	0	0	0	0	0	0	0	0	0	0	0	0	0	0	0	0	0	0	0	0	0	1	0	0	0	0	0	0	0	0	0	0	0	0	0	0	0
ENSG00000024526.16	1187	1208	1462	1607	2265	1796	796	782	874	595	447	573	693	602	847	953	853	888	865	708	825	1170	1371	1276	138	128	101	250	304	337	588	560	499	837	804	865	577	448	383	740	495	698	552	594	659	484	488	751	443
ENSG00000233589.1	3	4	7	6	5	0	1	1	0	0	0	2	0	1	0	1	0	1	6	0	0	1	2	0	0	0	0	0	0	0	0	0	0	2	2	3	0	1	0	1	1	0	0	1	1	1	1	3	2
ENSG00000234264.1	6	11	3	10	5	4	1	3	3	1	2	2	2	0	5	4	2	0	3	2	5	4	8	7	0	1	0	1	4	0	0	1	3	0	4	3	6	3	1	1	1	1	3	1	1	5	3	1	0
ENSG00000225167.1	0	0	0	0	0	0	0	0	0	0	0	0	0	0	0	0	0	0	0	0	0	0	0	0	0	0	0	0	0	0	0	0	0	0	0	0	0	0	0	0	0	0	0	0	0	0	0	0	0
ENSG00000285041.1	0	0	0	0	3	1	0	0	0	2	0	0	0	0	0	0	2	0	0	0	0	0	0	4	0	0	0	0	0	0	0	0	0	0	0	3	0	0	0	1	2	1	0	0	0	0	0	0	3
ENSG00000285407.1	0	0	0	0	0	0	0	0	0	0	0	0	0	0	0	0	0	0	0	0	0	0	0	0	0	0	0	0	0	0	0	0	0	0	0	0	0	0	0	0	0	0	0	0	0	0	0	0	0
ENSG00000285473.1	0	0	0	0	0	0	0	0	0	0	0	0	0	0	0	0	0	0	0	0	0	0	0	0	0	0	0	0	0	0	0	0	0	0	0	0	0	0	0	0	0	0	0	0	0	0	0	0	0
ENSG00000223883.1	0	0	0	0	0	0	0	0	0	0	0	0	0	0	0	0	0	0	0	0	0	0	0	0	0	0	0	0	0	0	0	0	0	0	0	0	0	0	0	0	0	0	0	0	0	0	0	0	0
ENSG00000235446.1	0	0	0	0	0	0	0	0	0	0	0	0	0	0	0	0	0	0	0	0	0	0	0	0	0	0	0	0	0	0	0	0	0	0	0	0	0	0	0	0	0	0	0	0	0	0	0	0	0
ENSG00000229639.1	0	0	0	0	0	0	0	0	0	0	0	0	0	0	0	0	0	0	0	0	0	0	0	0	0	0	0	0	0	0	0	0	0	0	0	0	0	0	0	0	0	0	0	0	0	0	0	0	0
ENSG00000033122.18	9	9	15	7	23	9	14	3	8	0	4	3	8	9	13	3	2	4	3	2	6	5	3	8	10	8	3	5	5	4	8	11	8	13	11	5	11	6	9	15	7	9	7	9	9	8	5	9	11
ENSG00000270615.1	0	0	0	0	0	0	0	0	0	0	0	0	0	0	0	0	0	0	0	0	0	0	0	0	0	0	0	0	0	0	0	0	0	0	0	0	0	0	0	0	0	0	0	0	0	0	0	0	0
ENSG00000240692.3	0	0	0	0	0	0	0	0	0	0	0	0	0	0	0	0	0	0	0	0	0	0	0	0	0	0	0	0	0	0	0	0	0	0	0	0	0	0	0	0	0	0	0	0	0	0	0	0	0
ENSG00000229359.2	0	0	0	0	0	0	0	0	0	0	0	0	0	0	0	0	0	0	0	0	0	0	0	0	0	0	0	0	0	0	0	0	0	0	0	0	0	0	0	0	0	0	0	0	0	0	0	0	0
ENSG00000237919.5	0	0	0	0	0	0	0	0	0	0	0	0	0	0	0	0	0	0	0	0	0	0	0	0	0	0	0	0	0	0	0	0	0	0	0	0	0	0	0	0	0	0	0	0	0	0	0	0	0
ENSG00000066557.5	756	725	923	733	929	744	617	622	707	534	586	591	590	548	689	713	607	632	606	472	594	703	804	872	469	489	396	480	617	632	528	558	482	661	627	637	721	463	495	676	519	557	651	661	726	425	421	579	509
ENSG00000244389.3	0	0	0	0	0	0	0	0	0	0	0	0	0	0	0	0	0	0	0	0	0	0	0	0	0	0	0	0	0	0	0	0	0	0	0	0	0	0	0	0	0	0	0	0	0	0	0	0	0
ENSG00000116754.13	2806	3075	3798	2521	3191	2563	2190	2085	2505	2103	2241	2143	2635	2144	2819	2271	2074	2253	2167	1871	2285	2537	2740	3067	2333	2225	1967	1806	2438	2473	2449	2298	2198	2839	2695	2900	2932	2133	2222	2327	2005	2022	2470	2660	2567	2375	2262	2779	2473
ENSG00000228988.1	0	0	0	0	0	0	0	0	0	0	0	0	0	1	0	0	0	0	0	0	0	0	1	0	0	0	0	0	0	0	1	1	0	0	0	0	0	0	0	0	0	0	0	0	0	0	0	0	0
ENSG00000118454.12	659	777	919	744	1038	806	868	828	978	801	721	834	868	779	1122	1045	964	1027	994	808	1030	1018	998	1080	967	933	731	913	1208	1170	925	953	839	1027	974	1057	1174	789	860	985	849	852	817	885	832	871	792	1065	865
ENSG00000197568.13	40	65	55	45	47	30	81	72	81	84	84	68	251	203	211	164	136	163	64	65	72	83	68	66	172	161	108	91	149	136	103	77	73	79	57	67	83	61	63	89	85	95	81	102	121	121	110	130	131
ENSG00000226088.1	2	3	1	0	2	0	0	1	1	1	0	0	1	0	3	1	0	0	0	0	0	6	1	2	0	0	2	1	1	1	0	0	0	0	3	1	2	0	1	1	0	0	1	5	0	0	0	0	1
ENSG00000116761.11	40	54	69	27	43	27	68	59	101	70	45	86	239	190	266	157	137	163	112	89	115	77	64	73	39	33	16	34	59	28	100	87	79	104	90	78	137	108	135	265	226	165	196	221	212	234	265	293	198
ENSG00000278636.1	0	0	0	0	0	0	0	0	0	0	0	0	0	0	0	0	0	0	0	0	0	0	0	0	0	0	0	0	0	0	0	0	0	0	0	0	0	0	0	0	0	0	0	0	0	0	0	0	0
ENSG00000271992.1	0	0	0	0	2	2	2	1	3	3	7	1	3	5	1	3	0	1	0	1	3	3	0	6	3	3	1	0	2	0	2	2	1	5	1	1	1	3	2	2	5	4	9	6	6	13	6	11	15
ENSG00000233020.1	0	0	0	0	0	0	0	0	0	0	0	0	0	0	0	0	0	0	0	1	0	0	0	0	0	0	0	0	0	0	0	0	0	0	0	0	0	1	0	0	0	0	0	0	0	0	0	0	0
ENSG00000237033.2	0	0	0	0	0	0	0	0	0	0	0	0	0	0	0	0	0	0	0	0	0	0	0	0	0	0	0	0	0	0	0	0	0	0	0	0	0	0	0	0	0	0	0	0	0	0	0	0	0
ENSG00000229051.1	0	0	0	0	1	0	1	1	0	0	0	2	0	0	1	0	0	2	5	4	2	10	12	2	5	2	0	0	0	1	7	9	6	3	0	2	1	0	2	1	5	0	1	0	2	3	0	2	6
ENSG00000226208.1	0	0	0	0	0	0	0	0	0	0	0	0	0	0	0	0	0	0	0	0	0	0	0	0	0	0	0	0	0	0	0	0	0	0	0	0	0	0	0	0	0	0	0	0	0	0	0	0	0
ENSG00000050628.20	4	0	2	84	105	83	190	157	140	53	44	53	35	16	39	172	131	172	237	218	266	127	162	150	234	244	214	7	5	12	242	214	217	38	24	51	312	212	238	132	83	99	173	172	183	49	55	65	60
ENSG00000235782.1	0	0	0	0	0	0	0	0	0	0	0	2	0	0	0	1	0	1	0	0	0	0	0	0	8	4	0	0	0	1	0	0	0	0	0	0	0	0	0	0	0	0	0	0	0	0	0	0	0
ENSG00000269933.1	0	0	0	0	0	0	0	1	0	0	0	0	0	0	0	0	1	0	0	2	0	0	0	1	0	0	0	0	0	0	0	1	3	0	0	0	0	0	1	0	0	1	0	0	2	1	0	0	1
ENSG00000235079.1	1	0	3	0	2	0	1	0	1	0	0	0	0	0	0	0	0	2	3	0	1	0	1	0	1	0	1	1	0	0	4	0	1	2	0	0	1	1	1	0	0	0	0	3	1	0	1	0	3
ENSG00000132485.13	1759	1823	2384	1532	2057	1585	1387	1448	1540	1145	1385	1308	1490	1241	1688	1331	1248	1414	1298	1117	1391	1593	1598	1787	1552	1505	1139	1201	1640	1603	1446	1516	1291	1424	1330	1411	1793	1264	1382	1550	1164	1278	1486	1563	1779	1518	1461	1771	1497
ENSG00000207721.1	10	8	12	0	7	7	4	0	4	5	0	5	0	6	9	4	3	3	3	4	7	9	4	1	14	7	8	5	2	5	7	10	9	4	10	6	21	10	11	6	6	2	7	6	4	5	6	10	5
ENSG00000229956.10	2	0	6	2	3	1	8	3	6	5	8	12	11	0	6	2	5	11	8	8	2	8	3	3	7	5	8	3	8	11	9	19	2	4	0	4	4	5	5	0	1	2	11	4	5	1	4	4	1
ENSG00000226324.1	0	0	0	0	0	0	0	0	0	0	0	0	0	0	0	0	0	0	0	0	0	0	0	0	0	0	0	0	0	0	0	0	0	0	0	0	0	0	0	0	0	0	0	0	0	0	0	0	0
ENSG00000172260.14	365	340	393	1041	1354	1089	564	518	663	904	555	870	669	611	819	578	515	510	881	737	852	671	725	745	565	556	448	351	463	517	482	522	433	674	686	672	681	403	481	479	355	436	376	462	523	336	364	393	448
ENSG00000231985.1	0	0	0	0	0	0	0	0	0	0	0	0	0	0	0	0	0	0	0	0	0	0	0	0	0	0	0	0	0	0	0	0	0	0	0	0	0	0	0	0	0	0	0	0	0	0	0	0	0
ENSG00000271618.1	0	0	0	0	0	0	0	0	0	0	0	0	0	0	0	0	0	0	0	0	0	0	0	0	0	0	0	0	0	0	0	0	0	0	0	0	0	0	0	0	0	0	0	0	0	0	0	0	0
ENSG00000228853.1	0	0	0	0	0	0	0	0	0	0	0	0	0	0	0	0	0	0	0	0	0	0	0	0	0	0	0	0	0	0	0	0	0	0	0	0	0	0	0	0	0	0	0	0	0	0	0	0	0
ENSG00000233994.2	1	2	1	1	4	0	2	0	0	1	0	1	0	1	4	2	1	0	1	2	0	1	3	0	0	2	0	1	1	0	3	0	0	0	1	2	4	1	0	0	1	0	2	1	2	1	0	2	0
ENSG00000227207.2	0	0	0	0	0	1	0	0	0	0	0	0	0	0	0	0	0	0	0	0	0	0	0	1	0	0	0	0	0	0	0	0	0	0	0	0	1	0	0	0	0	0	0	0	0	0	0	0	0
ENSG00000212366.1	0	0	0	0	0	0	0	0	0	0	0	0	0	0	0	0	0	0	0	0	0	0	0	0	0	0	0	0	0	0	0	0	0	0	0	0	0	0	0	0	0	0	0	0	0	0	0	0	0
ENSG00000225087.1	0	0	0	0	0	0	0	0	0	0	0	0	0	0	0	0	0	0	0	0	0	0	0	0	0	0	0	0	0	0	1	0	0	0	0	0	0	0	0	0	0	0	0	0	0	0	0	0	0
ENSG00000227016.3	0	0	0	0	0	0	0	0	0	0	0	0	0	0	0	0	0	0	0	0	0	0	0	0	0	0	0	0	0	0	0	0	0	0	0	0	0	0	0	0	0	0	0	0	0	0	0	0	0
ENSG00000280317.1	0	0	0	0	0	0	0	0	0	0	0	0	0	0	0	0	0	0	0	0	0	0	0	0	0	0	0	0	0	0	0	0	0	0	0	0	0	0	0	0	0	0	0	0	0	0	0	0	0
ENSG00000229636.2	0	0	0	0	0	0	0	0	0	0	0	0	0	0	0	0	0	0	0	0	0	0	0	0	0	0	0	0	0	0	0	0	0	0	0	0	0	0	0	0	0	0	0	0	0	0	0	0	0
ENSG00000251825.1	0	0	0	0	0	0	0	0	0	0	0	0	0	0	0	0	0	0	0	0	0	0	0	0	0	0	0	0	0	0	0	0	0	0	0	0	0	0	0	0	0	0	0	0	0	0	0	0	0
ENSG00000233973.6	0	0	0	0	0	0	0	0	0	0	0	0	0	0	0	0	0	0	0	0	0	0	0	0	0	0	0	0	0	0	0	0	0	0	0	0	0	0	0	0	0	0	0	0	0	0	0	0	0
ENSG00000223479.3	0	0	0	0	0	0	0	0	0	0	0	0	0	0	0	0	0	0	0	0	0	0	0	0	0	0	0	0	0	0	0	0	0	0	0	0	0	0	0	0	0	0	0	0	0	0	0	0	0
ENSG00000200601.1	0	0	0	0	0	0	0	0	0	0	0	0	0	0	0	0	0	0	0	0	0	0	0	0	0	0	0	0	0	0	0	0	0	0	0	0	0	0	0	0	0	0	0	0	0	0	0	0	0
ENSG00000252005.2	0	0	0	0	0	0	0	0	0	0	0	0	0	0	0	0	0	0	0	0	0	0	0	0	0	0	0	0	0	0	0	0	0	0	0	0	0	0	0	0	0	0	0	0	0	0	0	0	0
ENSG00000162620.15	16	19	29	14	39	29	23	10	16	25	9	16	22	14	24	12	8	9	15	9	10	25	37	31	4	7	0	13	17	17	4	1	10	3	2	0	10	15	13	33	28	29	8	8	7	11	12	19	4
ENSG00000254685.6	187	204	221	178	226	183	212	243	257	211	286	232	233	221	319	269	215	235	230	191	226	247	280	284	237	212	164	191	238	288	217	236	216	165	163	205	239	195	197	257	169	207	216	211	196	206	205	252	174
ENSG00000259030.6	6	8	7	3	2	2	3	0	2	0	3	1	5	2	2	0	0	0	4	0	0	3	7	5	2	7	10	7	8	0	7	5	4	1	3	0	3	2	3	3	8	1	4	7	4	5	1	2	1
ENSG00000116783.14	0	0	0	0	0	0	0	0	0	0	0	0	0	0	0	0	0	0	0	0	0	0	0	0	0	0	0	0	0	0	0	0	0	2	0	0	0	2	0	0	0	0	0	0	0	0	0	0	1
ENSG00000237324.3	0	0	1	0	0	0	0	0	0	0	0	0	0	0	0	0	0	0	0	0	0	0	1	0	0	0	0	1	0	0	0	0	0	0	0	0	0	0	0	0	0	0	1	0	1	1	1	0	1
ENSG00000233894.1	0	0	0	0	0	0	0	0	0	0	0	0	0	0	0	0	0	0	0	0	0	0	0	0	0	0	0	0	0	0	0	0	0	0	0	0	0	0	0	0	0	0	0	0	0	0	0	0	0
ENSG00000162621.6	0	0	0	0	0	0	0	0	0	0	0	0	0	0	0	0	0	0	0	0	0	0	0	0	0	0	0	0	0	0	0	0	0	0	0	0	0	0	0	0	0	0	0	0	0	0	0	0	0
ENSG00000178965.13	0	0	0	0	0	0	0	0	0	0	0	0	0	0	0	0	0	0	0	0	0	0	0	0	1	1	0	0	0	0	0	0	0	0	0	0	0	0	0	0	0	0	0	0	0	0	0	0	0
ENSG00000234497.5	0	0	0	0	0	0	0	0	0	0	0	0	0	0	0	0	0	0	0	0	0	0	0	0	0	0	0	0	0	0	0	0	0	0	0	0	0	0	0	0	0	0	0	0	0	0	0	0	0
ENSG00000272864.1	1	0	1	0	2	0	1	1	0	1	4	3	3	0	0	1	4	3	0	0	0	2	2	1	1	1	0	2	4	5	1	0	0	3	2	0	0	2	0	0	0	1	0	2	1	2	1	1	0
ENSG00000116791.13	581	587	711	937	1194	953	505	422	548	529	555	510	577	492	640	711	742	759	544	418	544	1394	1436	1488	1326	1215	924	1367	1754	1641	923	901	708	1020	841	980	1018	615	758	844	633	690	800	848	999	713	685	868	671
ENSG00000162623.15	449	418	531	456	499	400	443	369	448	372	529	447	464	359	574	471	471	458	499	395	502	555	477	541	494	478	387	388	555	603	527	497	441	480	499	503	403	277	300	383	277	351	349	390	394	311	274	348	278
ENSG00000229943.1	0	0	0	0	0	0	0	0	0	0	0	0	0	0	0	0	0	0	0	0	0	0	0	0	0	0	0	0	0	0	0	0	0	0	0	0	0	0	0	0	0	0	0	0	0	0	0	0	0
ENSG00000261213.1	0	0	0	0	0	0	0	0	0	0	0	0	0	0	0	0	0	0	0	0	0	0	0	0	0	0	0	0	0	0	0	0	0	3	1	6	0	0	0	0	0	0	0	0	0	0	0	0	1
ENSG00000224127.1	0	0	0	0	0	0	0	0	0	0	0	0	0	0	0	0	0	0	0	0	0	0	0	0	0	0	0	0	0	0	0	0	0	5	2	4	0	0	0	0	0	0	0	0	0	0	0	0	0
ENSG00000162624.14	0	0	0	0	0	0	1	0	0	3	4	3	1	0	1	0	0	0	0	0	0	0	1	0	0	1	0	0	0	0	0	0	0	13	17	21	17	11	19	1	2	2	0	0	0	0	0	0	20
ENSG00000224149.1	0	0	0	0	0	0	0	0	0	0	0	0	0	0	0	0	0	0	0	0	0	0	0	0	0	0	0	0	0	1	3	0	0	9	8	4	0	0	0	0	0	0	0	0	0	0	0	0	0
ENSG00000206999.1	0	0	0	0	0	0	0	0	0	0	0	0	0	0	0	0	0	0	0	0	0	0	0	0	0	0	0	0	0	0	0	0	0	0	0	0	0	0	0	0	0	0	0	0	0	0	0	0	0
ENSG00000137968.16	0	0	1	1	0	3	1	0	2	0	1	2	1	1	0	0	0	0	1	0	0	2	0	0	5	2	1	3	1	2	2	4	1	1	3	2	13	3	0	2	0	1	0	1	1	1	2	4	1
ENSG00000224493.1	0	0	0	0	0	0	0	0	0	0	0	0	0	0	0	0	0	0	0	0	0	0	0	0	0	0	0	0	0	0	0	0	0	0	0	0	0	0	0	0	0	0	0	0	0	0	0	0	0
ENSG00000252338.1	0	0	0	0	0	0	0	0	0	0	0	0	0	0	0	0	0	0	0	0	0	0	0	0	0	0	0	0	0	0	0	0	0	0	0	0	0	0	0	0	0	0	0	0	0	0	0	0	0
ENSG00000213579.3	0	0	0	0	0	0	0	0	0	0	0	0	0	0	0	0	0	0	0	0	0	0	0	0	0	0	0	0	0	0	0	0	0	0	0	0	0	0	0	0	0	0	0	0	0	0	0	0	0
ENSG00000230863.2	0	0	0	0	0	0	0	0	0	0	0	0	0	0	0	0	0	0	0	0	0	0	0	0	0	0	0	0	1	0	0	2	0	0	0	0	0	0	0	0	0	0	0	0	0	0	1	0	0
ENSG00000178193.5	0	0	0	1	0	0	0	0	0	2	0	0	0	0	0	0	0	0	1	0	0	1	0	0	1	1	0	0	0	0	0	0	0	0	0	0	0	0	0	0	0	0	0	0	0	1	0	0	0
ENSG00000117054.13	808	860	988	762	991	781	624	603	692	536	694	563	609	559	706	693	651	662	755	620	770	644	632	684	507	502	338	471	602	589	679	676	645	667	655	667	720	536	516	560	530	513	589	685	757	529	507	678	584
ENSG00000181227.3	6	3	12	0	7	1	3	5	8	4	3	7	9	6	6	5	2	2	3	2	3	3	11	9	2	0	3	5	2	9	1	5	6	7	10	13	10	5	3	6	5	8	5	6	3	7	5	15	6
ENSG00000137955.15	751	726	924	673	929	678	526	517	586	514	1080	511	601	507	674	548	456	533	592	563	647	580	593	642	528	426	313	414	586	557	581	517	476	716	645	676	688	428	458	587	513	644	517	574	798	511	550	687	655
ENSG00000206620.1	0	0	0	0	0	0	0	0	0	0	0	0	0	0	0	0	0	0	0	0	0	0	0	0	0	0	0	0	0	0	0	0	0	0	0	0	0	0	0	0	0	0	0	0	0	0	0	0	0
ENSG00000207241.1	0	0	0	0	0	0	0	0	0	0	0	0	0	0	0	0	0	0	0	0	0	0	0	0	0	0	0	0	0	0	0	0	0	0	0	0	0	0	0	0	0	0	0	0	0	0	0	0	0
ENSG00000201487.1	0	0	0	0	0	0	0	0	0	0	0	0	0	0	0	0	0	0	0	0	0	0	0	0	0	0	0	0	0	0	0	0	0	0	0	0	0	0	0	0	0	0	0	0	0	0	0	0	0
ENSG00000057468.6	2	0	0	0	7	3	5	1	4	4	1	4	7	6	3	7	1	1	6	4	10	0	0	8	2	4	1	3	4	6	5	3	0	3	3	5	10	2	4	1	2	4	7	2	0	4	11	9	9
ENSG00000154007.6	0	0	0	0	0	0	0	0	0	0	0	0	0	0	0	0	0	0	0	0	0	0	0	0	0	0	0	0	0	0	0	0	0	0	0	0	0	0	0	0	0	0	0	0	0	0	0	0	0
ENSG00000225605.2	0	0	0	0	0	0	0	0	0	0	0	0	0	0	0	0	0	0	0	0	0	0	0	0	0	0	0	0	0	0	0	0	0	0	0	0	0	0	0	0	0	0	0	0	0	0	0	0	0
ENSG00000230027.1	0	0	0	0	0	0	0	0	0	0	0	0	0	0	0	0	0	0	0	0	0	0	0	0	0	0	0	0	0	0	0	0	0	0	0	0	0	0	0	0	0	0	0	0	0	0	0	0	0
ENSG00000184005.10	66	49	74	1	3	2	15	13	13	5	2	7	3	3	8	1	0	2	1	0	2	3	2	0	1	0	0	0	1	1	2	4	2	3	3	3	13	7	8	6	3	1	4	3	9	1	2	9	33
ENSG00000223905.1	0	0	0	0	0	0	0	0	0	0	0	0	0	0	0	0	0	0	0	0	0	0	0	0	0	0	0	0	0	0	0	0	0	0	0	0	0	0	0	0	0	0	0	0	0	0	0	0	0
ENSG00000272855.1	0	0	0	0	0	0	0	0	0	0	0	0	0	0	0	0	0	0	0	0	0	0	0	0	0	0	0	0	0	0	0	0	0	0	0	0	0	0	0	0	0	0	0	0	0	0	0	0	0
ENSG00000226415.1	23	33	47	29	33	28	21	10	24	13	25	20	24	17	30	16	29	14	24	20	21	38	22	32	36	17	16	25	32	43	15	26	23	20	20	22	27	17	14	29	39	30	44	42	77	25	21	29	31
ENSG00000199921.1	0	0	0	0	0	0	0	0	0	0	0	0	0	0	0	0	0	0	0	0	0	0	0	0	0	0	0	0	0	0	0	0	0	0	0	0	0	0	0	0	0	0	0	0	0	0	0	0	0
ENSG00000237552.1	0	0	0	0	0	0	0	0	0	0	0	0	0	0	0	0	0	0	0	0	0	0	0	0	0	0	0	0	0	0	0	0	0	0	0	0	0	0	0	1	0	0	0	0	0	0	0	0	0
ENSG00000117069.14	20	10	18	74	121	56	153	134	169	143	113	149	168	153	198	208	168	215	274	244	316	229	246	258	505	437	410	350	509	448	646	509	491	315	313	369	450	300	364	211	159	215	274	353	332	175	179	224	222
ENSG00000276081.1	0	0	0	0	0	0	0	0	0	0	0	0	0	0	0	0	0	0	0	0	0	0	0	0	0	0	0	0	0	0	0	1	0	0	0	0	4	0	0	0	0	0	1	0	0	0	0	0	0
ENSG00000230498.1	0	0	0	0	0	0	2	0	3	1	0	2	0	1	3	0	0	0	5	2	0	6	0	5	8	3	5	3	4	0	5	3	5	1	3	0	2	1	3	3	0	0	1	1	7	3	2	0	2
ENSG00000142892.14	1429	1447	1851	1683	2052	1728	1735	1759	2031	1757	1713	1783	2355	2093	2601	2129	2132	2126	2102	1780	1986	1157	1221	1238	2088	2106	1586	1817	2496	2393	2340	2448	2032	1958	1740	2183	2404	1561	1697	1975	1576	1674	1603	1880	1906	1599	1609	2060	1740
ENSG00000226084.5	25	12	21	8	19	17	9	16	9	14	42	19	11	11	34	20	18	26	9	12	11	13	14	14	20	14	10	16	28	24	11	16	17	19	13	12	14	14	8	11	10	15	18	18	25	14	15	17	17
[truncated: 56,441 more rows]
[truncated: 41 more columns]

## Sheet: Fibroblast normalized counts
Gene_ID	SSB_1	SSB_2	SSB_3	SSB_4	SSB_5	SSB_6	SSB_7	SSB_8	SSB_9	SSB_10	SSB_11	SSB_12	SSB_13	SSB_14	SSB_15	SSB_16	SSB_17	SSB_18	SSB_19	SSB_20	SSB_21	SSB_22	SSB_23	SSB_24	SSB_25	SSB_26	SSB_27	SSB_28	SSB_29	SSB_30	SSB_31	SSB_32	SSB_33	SSB_34	SSB_35	SSB_36	SSB_37	SSB_38	SSB_39	SSB_40	SSB_41	SSB_42	SSB_43	SSB_44	SSB_45	SSB_46	SSB_47	SSB_48	SSB_49
ENSG00000227232.5	103.433	92.7385	114.253	89.8875	105.667	100.565	51.9671	74.974	70.0439	84.8686	104.863	95.5569	80.0996	73.865	57.8496	92.831	97.3582	105.113	70.6352	93.6009	97.7319	82.2355	79.4097	100.993	48.4785	53.7166	42.6672	56.3796	52.8786	38.3329	114.464	100.266	105.196	52.2969	62.6265	83.4025	62.0292	67.6845	51.207	97.7754	51.3939	86.5632	78.9601	114.504	117.049	52.7564	59.7797	58.5976	48.5666
ENSG00000279457.4	114.268	107.879	109.713	132.306	132.279	141.749	58.3304	56.2305	95.2597	104.365	81.08	69.1963	81.0764	78.4816	64.0796	67.4246	60.8489	67.6471	82.0895	98.1118	81.6014	132.698	128.138	116.984	115.018	112.145	90.2107	66.8202	50.475	47.4995	77.2179	94.7967	75.9147	64.6579	103.031	65.7953	52.5525	46.7639	46.5518	84.8052	62.1507	84.2852	113.573	106.674	135.057	52.7564	90.8652	70.3171	74.0062
ENSG00000228463.10	34.4775	23.6578	24.9691	13.1296	8.60987	5.74659	27.5744	31.9742	33.6211	4.58749	3.2432	16.4753	12.6987	12.6956	6.22996	14.6575	13.2761	14.5701	29.5904	18.0435	18.9771	14.9519	13.5357	25.2483	39.9235	38.6382	41.4482	12.5288	13.6202	14.1665	34.5209	4.55753	9.76046	46.5917	29.293	22.2407	9.47668	14.7675	17.4569	5.98625	4.78083	6.83394	14.0614	14.68	13.5057	16.0563	16.7383	21.4858	26.596
ENSG00000225630.1	1574.15	1493.28	1448.97	47.4687	61.8345	36.3951	21.2111	11.0256	28.9515	21.7906	0	18.672	27.3511	16.158	26.6998	736.785	761.164	723.304	23.8632	13.5327	28.4656	24.2968	24.3643	26.9315	96.0065	53.7166	52.4197	20.8813	27.2405	28.333	21.8027	27.3452	24.9434	21.8696	23.2324	31.5076	16.3688	18.4594	18.6207	11.9725	23.9041	23.9188	18.388	14.68	11.7049	30.9657	21.5207	27.3455	18.5016
ENSG00000237973.1	395.014	384.202	404.802	260.573	263.775	249.019	565.275	912.918	776.086	395.671	357.833	395.408	767.784	638.24	648.806	247.224	210.205	251.855	213.815	328.167	280.861	334.549	259.886	355.159	1360.25	982.919	945.993	264.149	334.096	296.663	213.485	329.054	343.785	354.668	294.95	275.228	487.618	514.402	592.372	250.425	250.993	264.246	265.003	206.498	336.741	365.854	373.025	346.702	343.435
ENSG00000248527.1	1884.44	1544.38	1581.38	1023.1	1059.01	1349.49	1936.57	3854.54	2107.85	1385.42	615.127	1286.17	1384.16	1198	1601.99	1159.9	1355.27	983.485	824.713	1060.06	834.042	1148.49	966.452	1104.19	4595.96	3964.66	3616.96	712.053	733.89	1084.99	770.362	896.923	909.891	1430.08	988.892	1024.92	933.022	1597.36	730.864	1045.6	743.418	1560.42	567.864	636.132	1311.85	1348.73	1810.13	1130.93	1293.95
ENSG00000228327.3	48.2686	51.1008	48.425	53.5285	45.3975	54.5926	32.8771	26.4614	26.1497	50.4624	28.1077	40.6391	35.1657	32.316	40.9397	28.3379	28.7649	33.3032	41.0448	27.0653	36.0564	27.1003	20.7548	46.2885	12.3573	17.9055	25.6003	26.1016	28.8429	40.8329	52.6899	52.8674	36.8728	47.5426	40.4042	20.3873	29.2916	43.072	33.7501	41.9037	54.9795	31.8917	34.6126	44.0399	13.5057	45.8751	54.9973	50.7846	67.0681
ENSG00000237491.8	12.8059	11.3557	12.1062	17.1695	8.60987	10.5354	10.6055	8.82047	5.60351	17.2031	1.08107	14.2786	16.606	11.5414	8.89995	6.84018	5.53172	4.1629	5.72718	9.02177	7.59083	3.73798	3.60953	8.41609	7.60448	9.42396	7.31438	2.08813	4.00595	8.33324	9.08446	9.11507	15.1829	18.0662	7.07073	6.48686	12.0612	14.7675	18.6207	17.9587	7.17124	14.8069	17.3063	10.7653	14.406	4.58751	13.1515	34.1819	5.78174
ENSG00000177757.2	5.91044	9.46311	6.80976	0	0.782715	0.957766	7.42387	8.82047	11.207	4.58749	3.2432	1.09835	14.6524	8.07899	10.6799	11.726	7.7444	7.28507	6.68171	2.25544	10.4374	8.41045	12.6334	11.7825	16.1595	5.65438	9.75251	17.7491	20.831	16.6665	10.9014	7.29206	4.33798	1.9017	4.04042	1.85339	18.9534	11.0757	13.9655	9.97708	14.3425	9.11192	10.8165	6.85066	6.30264	6.88127	4.78238	11.7195	12.7198
ENSG00000228794.8	266.955	250.772	272.39	184.825	165.936	194.426	286.349	273.434	259.629	246.578	237.835	231.753	273.511	278.148	283.018	264.813	253.353	243.53	266.314	269.525	253.344	216.803	272.52	273.523	341.251	412.77	416.92	400.921	423.83	444.995	198.95	222.408	224.49	222.499	244.445	199.239	222.271	220.282	235.087	203.532	181.671	211.852	197.941	199.648	197.183	235.11	242.706	220.718	280.992
ENSG00000225880.5	15.7612	10.4094	12.8629	9.08974	14.0889	13.4087	11.6661	15.4358	8.40526	6.88124	9.7296	8.78684	5.86094	9.23313	16.0199	4.88584	2.21269	5.20362	6.68171	10.1495	7.59083	7.47595	9.92621	11.7825	6.65392	7.53917	7.31438	0	5.60833	1.66665	2.72534	9.11507	9.76046	11.4102	16.1617	7.41356	1.72303	7.38377	9.31037	3.99083	11.9521	10.2509	8.65316	3.91466	8.10339	5.73439	9.56475	9.76626	16.1889
ENSG00000230699.2	12.8059	13.2484	12.8629	24.2393	21.1333	35.4373	16.9688	23.1537	8.40526	32.1125	21.6213	32.9506	21.4901	10.3873	21.3599	23.452	16.5951	11.448	9.54529	3.38316	7.59083	1.86899	2.70715	3.36644	2.85168	3.76958	4.87625	16.7051	15.2226	19.9998	43.6054	41.0178	43.3798	9.50852	8.08083	7.41356	1.72303	4.92251	6.98277	6.98396	5.97603	3.41697	8.65316	5.87199	9.00377	6.88127	11.9559	10.7429	6.93808
ENSG00000223764.2	82.7461	72.8659	89.2835	214.114	203.506	250.935	184.536	211.691	138.22	252.312	287.564	277.884	225.646	167.35	179.779	155.37	98.4645	110.317	99.2711	59.7692	114.811	77.563	101.067	76.5864	38.0224	40.523	43.8863	125.288	126.588	170.831	293.428	249.753	278.715	79.8716	63.6366	72.2822	67.1983	63.9927	73.3191	97.7754	109.959	85.4242	89.7766	99.8238	82.8347	92.8972	106.408	110.359	154.951
ENSG00000187634.11	74.8655	121.128	99.8765	417.118	545.552	548.8	179.233	200.666	119.542	329.153	665.937	434.948	275.464	256.219	247.418	120.192	77.444	91.5838	100.226	72.1742	116.709	69.1526	80.3121	47.9717	16.1595	29.2143	25.6003	97.0981	83.3238	101.665	571.413	412.913	497.783	62.7562	63.6366	61.1618	52.5525	45.5332	60.5174	71.835	89.6405	88.8412	75.7152	88.0799	111.647	167.444	149.449	98.6392	171.139
ENSG00000188976.10	2869.52	2762.28	2813.19	2562.3	2636.97	2855.1	2126.41	2014.37	1949.09	1781.09	2252.94	1774.94	1871.59	1898.56	1788.89	2094.07	1889.63	1894.12	1866.11	1885.55	1892.96	1905.43	1982.53	1906.24	1002.84	1266.58	1149.58	1786.4	1862.77	1779.98	1743.31	1720.01	1572.52	1836.1	1732.33	1744.97	1523.16	1533.36	1557.16	1641.23	1893.21	1739.24	1565.14	1519.87	1663.9	1609.07	1542.32	1628.04	1688.27
ENSG00000187961.13	585.133	563.055	570.507	469.637	483.718	529.644	361.649	337.383	328.739	362.412	656.207	329.506	373.147	318.543	329.298	240.383	226.8	257.059	261.541	276.292	338.741	379.405	347.417	392.19	306.08	325.127	305.985	226.562	278.814	215.831	423.336	347.284	386.08	289.059	324.243	320.636	264.486	295.351	281.639	320.264	325.096	340.558	290.963	312.194	416.875	383.057	350.309	296.894	423.223
ENSG00000187583.10	94.567	133.43	92.3101	143.416	154.978	136.003	71.057	56.2305	59.7708	35.5531	57.2965	46.1309	33.212	46.1657	39.1598	38.1096	56.4235	31.2217	73.4988	56.3861	62.6243	66.3491	116.407	71.5368	42.7752	59.371	39.01	29.2338	37.6559	40.8329	79.0348	86.5932	81.3371	33.2798	41.4143	42.628	22.3994	33.227	19.7845	27.9358	16.7329	38.7256	23.7962	28.3813	26.1109	37.847	20.3251	17.5793	16.1889
ENSG00000188290.10	51.2238	57.725	57.5047	117.157	131.496	79.4946	42.4221	26.4614	22.414	32.1125	123.242	58.2128	37.1193	45.0115	35.5998	50.8128	50.8918	49.9548	30.5449	33.8316	43.6473	45.7902	40.6072	33.6644	12.3573	16.0207	17.0669	10.4407	20.0298	19.9998	39.0632	30.9912	36.8728	9.50852	11.1111	10.1936	21.5379	25.8432	15.1293	5.98625	4.78083	4.55596	11.8981	7.82932	10.8045	32.1126	5.97797	10.7429	11.5635
ENSG00000187608.8	322.119	313.229	351.081	359.55	353.005	340.965	316.045	321.947	340.88	366.999	921.069	326.211	232.484	257.374	226.949	370.347	354.03	356.969	428.584	438.684	397.57	290.628	305.908	273.523	318.437	215.809	256.003	491.755	393.384	431.662	578.68	518.647	592.134	264.337	232.324	258.548	216.241	183.364	228.104	211.514	216.332	275.635	227.146	266.197	317.833	177.766	199.664	172.863	180.39
ENSG00000188157.14	8562.25	8323.75	8738.44	5294.27	5383.51	5358.7	3803.14	3609.78	3533.95	4717.09	7780.44	4795.42	4660.43	4939.73	4799.74	3817.8	3796.97	3741.4	3147.08	3148.6	3207.13	3495.01	3493.12	3597.88	2966.7	5243.49	4996.94	3860.96	3717.52	3492.46	3810.02	4524.72	3939.97	3254.77	3346.48	3242.5	2345.91	2461.26	2334.57	2117.14	2394	2101.44	2070.27	2127.62	1882.69	3499.13	3250.82	3056.84	3580.05
ENSG00000131591.17	256.119	246.041	230.775	298.952	295.084	348.627	232.261	270.127	243.753	182.353	229.186	191.114	183.643	189.279	171.769	215.954	209.099	207.104	153.679	188.329	198.31	229.886	232.815	172.53	174.903	179.998	149.945	156.61	177.063	145.832	167.154	153.133	184.364	205.384	194.95	217.773	149.042	193.209	138.492	127.707	142.23	150.347	181.716	155.608	211.589	162.857	126.733	159.19	163.045
ENSG00000078808.16	4633.78	4757.1	4782.72	4601.43	4726.03	4645.16	6109.84	5989.1	6120.9	6193.12	9546.9	6745	6890.52	6555.52	6007.46	6044.76	6271.86	6292.22	6592.93	6679.49	6876.34	6234.01	5662.45	5691.8	9305.03	9462.6	9954.87	8636.51	8479.8	7873.24	7647.3	7620.2	6987.4	5917.15	6235.37	6198.66	7352.18	7581.9	7328.42	6635.76	6947.73	6962.64	6589.38	7083.58	7930.52	7286.12	7134.11	6480.89	5417.49
ENSG00000176022.4	788.058	921.707	848.95	838.276	705.226	732.691	804.96	875.431	881.619	638.808	1515.66	734.799	741.409	761.733	701.316	730.922	635.041	717.059	808.486	796.171	862.508	724.233	788.682	723.784	749.041	654.023	698.524	766.344	811.606	784.991	739.475	747.436	694.077	701.729	776.77	804.371	720.228	812.214	741.338	667.467	651.387	743.76	771.213	908.201	1086.75	727.121	729.313	606.485	647.554
ENSG00000184163.3	10.8358	17.0336	18.1594	21.2094	6.26172	5.74659	19.09	5.51279	13.0749	12.6156	23.7835	21.9671	14.6524	16.158	18.6899	8.79452	6.63806	11.448	6.68171	13.5327	12.3351	18.6899	13.5357	5.89126	7.60448	13.1935	10.9716	6.26439	9.61428	6.66659	14.5351	5.46904	5.42248	18.0662	21.2122	17.6072	7.75365	24.6126	15.1293	8.97937	13.1473	10.2509	10.8165	10.7653	9.90415	19.4969	16.7383	7.81301	16.1889
ENSG00000160087.20	1583.01	1645.63	1619.21	1598.78	1548.21	1508.48	1240.85	1160.99	1300.01	1237.48	1670.25	1323.52	1297.22	1179.53	1172.12	1356.31	1281.15	1299.86	1262.84	1299.13	1354.01	1269.04	1229.05	1235.48	931.548	885.852	900.888	1236.17	1127.27	1088.32	955.685	1044.59	1028.1	1249.42	1285.86	1354.83	1209.57	1329.08	1287.16	1188.27	1221.5	1127.6	1172.5	1306.52	1477.52	1154.91	1206.35	1121.17	1154.03
ENSG00000230415.1	23.6417	22.7115	19.6726	13.1296	25.8296	13.4087	11.6661	7.71791	11.207	9.17499	28.1077	12.0819	19.5365	15.0038	16.9099	24.4292	13.2761	18.733	3.81812	11.2772	13.284	7.47595	5.4143	15.149	13.3078	25.4447	15.8478	12.5288	13.6202	11.6665	19.9858	9.11507	15.1829	17.1153	17.1718	13.9004	12.9227	3.69188	9.31037	4.98854	15.5377	2.27798	5.40823	11.744	9.90415	27.5251	11.9559	17.5793	20.8142
ENSG00000162572.20	101.462	93.6848	115.766	68.6781	76.7061	87.1567	61.5121	56.2305	52.2994	94.0436	114.593	94.4585	91.8215	81.944	74.7595	57.6529	58.6362	84.2987	34.3631	40.598	55.9824	76.6285	62.2644	42.9221	96.0065	95.182	120.687	41.7626	55.2821	44.9995	52.6899	81.1241	87.8441	75.1173	89.8993	81.5491	42.2143	49.2251	72.1553	37.9129	44.2226	58.0885	65.9804	78.2932	60.3253	79.1346	83.6916	87.8964	78.6316
ENSG00000131584.18	1991.82	1849.09	2058.06	1562.43	1571.69	1664.6	1502.8	1553.5	1348.58	1476.03	3278.87	1648.63	1776.84	1554.63	1457.81	1361.2	1386.25	1359.19	1197.93	1194.26	1388.17	1635.36	1668.51	1580.54	1274.7	1723.64	1742.04	1763.43	1573.54	1532.48	2047.64	1821.19	1907.63	1570.81	1518.19	1485.49	1281.94	1420.14	1276.68	1087.5	1073.3	1152.66	1448.32	1397.53	1583.76	1498.97	1371.35	1405.37	1296.27
ENSG00000169972.11	128.059	136.269	142.248	168.665	152.629	160.905	129.387	127.897	130.749	158.269	441.075	147.18	127.964	174.275	138.839	129.963	153.782	154.027	159.406	161.264	166.049	143.912	117.31	133.816	115.018	124.396	123.125	117.979	177.864	149.165	126.274	125.788	137.731	124.562	124.243	125.104	136.981	163.674	147.802	134.691	139.839	156.042	116.818	122.333	150.363	99.7784	118.364	76.1768	102.915
ENSG00000127054.20	1713.04	1684.43	1641.15	1877.54	1898.08	1913.62	1899.45	1704.56	1835.15	1719.16	1498.36	1616.78	1769.03	1720.82	1806.69	1790.17	1743.6	1847.29	1583.56	1632.94	1744.94	1656.86	1629.7	1748.86	1164.44	1309.93	1266.61	1381.3	1462.97	1362.48	1617.94	1577.82	1610.48	1751.47	1732.33	1643.96	1473.19	1501.37	1560.65	1521.5	1650.58	1511.44	1632.2	1601.1	1825.96	1736.37	1623.62	1691.52	1953.07
ENSG00000240731.1	31.5223	25.5504	21.9426	24.2393	17.2197	29.6907	27.5744	29.7691	20.5462	28.6718	72.4315	29.6556	22.467	26.5453	28.4798	21.4977	19.9142	11.448	15.2725	20.299	22.7725	20.5589	18.0477	27.7731	10.4562	9.42396	26.8194	21.9254	14.4214	15.8332	20.8943	26.4337	9.76046	34.2307	27.2728	24.0941	23.2609	27.0738	18.6207	26.9381	41.8322	26.1968	21.6329	19.5733	11.7049	41.2876	35.8678	19.5325	41.6285
ENSG00000224051.6	565.432	584.82	556.131	623.152	615.214	587.11	804.96	743.124	782.623	531.002	774.044	655.718	627.121	655.552	614.096	829.616	720.229	727.466	550.763	598.82	600.624	610.225	657.837	657.297	790.866	683.237	648.542	772.609	809.202	791.658	585.039	586.099	554.177	600.938	591.921	644.979	559.124	664.539	581.898	580.666	572.504	613.915	562.456	634.175	726.604	524.124	487.802	513.705	600.144
ENSG00000169962.4	5.91044	9.46311	11.3496	6.05983	10.1753	10.5354	5.30276	6.61535	10.2731	2.29375	17.2971	7.68848	12.6987	19.6204	8.00995	32.2466	25.4459	21.8552	9.54529	2.25544	8.53968	14.9519	16.2429	9.2577	7.60448	16.9631	8.53345	15.661	4.80714	9.16656	6.35912	16.4071	3.25349	3.80341	9.09094	8.34025	8.61517	7.38377	4.65518	1.99542	2.39041	12.5289	6.48987	8.80799	5.40226	2.29376	4.78238	4.88313	6.93808
ENSG00000107404.19	1779.04	1833	1828.04	1803.81	1844.08	1880.09	2640.78	2660.47	2516.91	2348.8	2556.72	2330.71	2592.49	2405.23	2426.13	2951.05	2738.2	2622.63	2330.96	2123.5	2491.69	2433.42	2379.58	2371.65	1768.04	1881.97	1899.3	2134.07	2137.58	2125.81	1835.06	1851.27	1931.49	1893.15	1768.69	1841.34	1484.39	1748.72	1434.96	1735.01	1623.09	1695.96	1478.61	1619.69	1797.15	1826.98	1774.26	1780.39	1897.57
ENSG00000162576.16	7746.61	8388.1	8680.18	9920.95	10014.8	10035.5	12492.3	12266	13497.9	13535.4	19632.2	16044.8	19188.7	16948.6	15666.6	18540.8	18149.6	16376.8	14206.3	14938.9	16123.9	15550.9	14605.1	12646	13729.9	13526.2	14186.2	15830.1	15367.6	15264.8	16807.2	16600.4	16229.5	12622.6	12798	13625.2	14629.4	15878.8	15141	13993.9	12677.6	15216.9	12031.1	13862.8	15516.2	13970.1	13615.4	10288.8	12959.2
ENSG00000175756.13	1466.77	1569.93	1432.32	1651.3	1804.16	1698.12	1394.63	1372.69	1448.51	1200.78	2145.92	1219.17	1403.7	1288.02	1256.67	1512.66	1420.54	1398.73	1345.89	1229.22	1536.19	1475.57	1502.47	1434.1	1335.54	1089.41	1147.14	1775.96	1680.1	1531.65	1223.68	1377.29	1316.58	1260.83	1290.91	1341.85	1251.78	1378.3	1160.3	1347.9	1417.51	1446.52	1202.79	1298.69	1776.44	1306.29	1203.96	1262.78	1152.88
ENSG00000221978.11	2951.28	2954.38	2846.48	2087.61	2025.67	2186.58	2405.33	2288.91	2541.19	2437.11	3021.58	2530.61	2992.99	2791.87	2637.05	2075.51	2133.03	2189.68	1903.33	2167.48	2102.66	2181.11	2086.31	2020.7	2548.45	2923.31	2851.39	2212.38	2220.1	2087.48	2620.87	2329.81	2570.25	3052.23	3206.07	3049.75	2314.03	2515.4	2545.22	2236.86	2152.57	2214.2	2725.75	2609.12	2646.21	2862.61	2800.08	2775.57	2946.37
ENSG00000224870.6	234.447	287.678	277.687	245.423	249.686	273.921	303.318	255.794	304.457	282.131	340.536	321.818	270.58	233.137	217.159	271.653	294.287	286.199	251.996	278.547	260.935	280.348	269.812	308.029	193.914	223.348	193.831	338.277	318.073	274.997	281.618	298.974	313.419	291.912	286.87	320.636	233.471	278.122	242.07	284.347	285.654	243.744	241.207	259.346	292.622	337.182	285.747	286.151	306.432
ENSG00000242485.5	732.894	791.116	743.021	799.897	780.367	809.312	694.662	669.253	780.756	662.893	1286.47	701.849	725.78	644.011	681.736	813.004	795.461	780.543	630.944	606.714	712.589	661.622	695.737	717.892	680.601	534.339	503.473	767.388	716.264	677.492	687.694	630.763	679.978	644.678	588.891	667.22	538.448	679.307	608.665	639.531	796.007	660.614	538.659	635.154	713.099	639.958	627.687	645.55	571.235
ENSG00000272455.1	40.388	37.8524	33.2922	33.3291	25.0469	28.733	29.6955	51.8202	42.9602	17.2031	50.8101	15.377	37.1193	34.6242	31.1498	32.2466	34.2966	29.1403	26.7268	21.4267	18.0282	25.2313	38.8025	21.8818	30.4179	21.6751	26.8194	32.366	47.2702	34.1663	19.9858	21.8762	28.1969	27.5747	19.192	29.6542	26.707	39.3801	33.7501	27.9358	28.685	37.5867	33.531	33.2746	47.72	32.1126	34.6722	31.252	20.8142
ENSG00000235098.8	11.8209	6.62418	5.29648	14.1396	16.437	11.4932	24.3927	30.8716	15.8766	2.29375	24.8645	12.0819	6.83777	9.23313	10.6799	4.88584	7.7444	4.1629	9.54529	12.4049	7.59083	22.4279	13.5357	15.9906	21.8629	19.7903	6.09532	22.9694	28.8429	16.6665	38.1547	42.8408	24.9434	0.950852	0	3.70678	16.3688	8.6144	9.31037	8.97937	3.58562	6.83394	8.65316	12.7226	10.8045	10.3219	2.39119	5.85976	0
ENSG00000179403.11	115.253	140.054	145.275	53.5285	55.5728	68.0014	22.2716	33.0768	22.414	57.3437	115.674	76.8848	98.6592	73.865	70.3096	33.2237	37.6157	32.2625	61.0899	43.9811	92.9877	70.087	69.4835	52.1797	59.8853	50.8894	57.296	69.9524	90.5345	73.3325	91.753	61.9825	72.6612	56.1003	70.7073	61.1618	48.2449	61.5314	50.0432	54.8739	63.3459	52.3935	54.0823	112.546	101.743	66.519	47.8238	45.9014	47.4102
ENSG00000160072.19	943.7	918.868	840.627	865.546	923.604	944.357	642.695	646.099	620.122	500.037	889.718	521.718	580.234	607.078	578.496	493.47	546.534	538.055	471.538	539.051	574.056	677.508	688.518	635.415	301.327	327.011	362.062	405.098	431.04	418.329	479.659	423.851	442.474	444.999	484.85	420.719	690.075	676.845	669.183	581.664	562.942	649.224	571.109	624.388	667.179	597.524	554.756	700.241	440.568
ENSG00000197785.13	1374.18	1342.81	1287.8	1556.37	1581.08	1606.17	1264.18	1319.76	1234.64	956.492	1342.68	1029.16	937.751	791.741	816.125	1062.18	1046.6	1021.99	1149.25	1126.59	1281.9	1173.72	1260.63	1204.34	666.342	605.961	605.875	1000.22	1058.37	990.822	959.319	941.587	934.835	1089.68	1037.38	1022.14	1188.89	1276.16	1262.72	1314.98	1113.93	1236.94	1040.54	1108.83	1328.06	971.406	997.126	1033.27	908.889
ENSG00000205090.8	74.8655	55.8323	55.9914	51.5085	42.2666	32.564	44.5432	50.7177	47.6298	58.4905	55.1344	43.9342	70.3313	60.0154	64.0796	45.9269	51.9981	46.8326	39.1357	41.7257	54.0847	44.8557	39.7048	47.1301	31.3685	36.7535	41.4482	52.2033	39.2583	29.9997	59.9574	56.5134	56.3937	38.0341	74.7477	35.2144	38.7682	54.1476	40.7329	45.8946	43.0274	35.3087	56.2456	55.7839	74.7313	47.022	35.8678	44.9248	35.8468
ENSG00000160075.11	1904.15	1887.89	1851.5	1843.2	2018.62	2116.66	1837.94	2109.19	1878.11	1824.68	2941.58	1922.12	2030.82	1828.16	1804.02	1937.72	1906.23	1792.13	1823.15	1809.99	2000.18	1806.38	1724.45	1742.97	2097.88	1593.59	1662.8	1799.97	1757.01	1854.15	1628.84	1662.59	1747.12	1823.73	1930.31	1997.95	1922.9	1880.4	1713.11	1845.76	1955.36	1935.14	1679.8	1840.87	2215.83	1755.87	1926.1	1813.59	1753.02
ENSG00000215014.4	9.85073	6.62418	11.3496	13.1296	10.1753	15.3243	15.9083	13.2307	12.1409	5.73437	11.8917	3.29506	8.79142	13.8497	4.44997	12.7032	11.0634	8.3258	8.59076	7.89405	8.53968	17.7554	5.4143	15.9906	13.3078	14.1359	14.6288	11.4847	15.2226	10.8332	10.9014	10.9381	11.9294	5.70511	4.04042	5.56017	8.61517	15.9982	11.638	12.9702	8.36644	6.83394	14.0614	12.7226	16.2068	11.4688	19.1295	3.9065	3.46904
ENSG00000228594.3	219.671	217.651	211.859	326.221	341.264	333.302	388.162	383.69	315.664	373.881	539.452	380.031	330.167	298.923	277.678	358.621	331.903	333.032	400.902	439.811	446.91	415.85	366.367	349.268	748.09	593.71	530.293	626.439	661.783	559.16	400.625	473.984	471.755	343.258	332.324	377.165	303.254	353.19	300.259	274.37	247.408	291.581	247.697	259.346	382.66	307.363	234.336	281.268	316.839
ENSG00000272106.1	55.1641	38.7987	52.2082	46.4587	46.9629	37.3529	47.7249	44.1023	36.4228	26.3781	39.9995	68.098	65.4472	33.4701	62.2996	42.9954	42.041	41.629	39.1357	32.7039	37.9541	39.2487	59.5573	42.0804	56.083	69.7373	64.6104	64.7321	51.2762	69.1659	86.3024	55.6019	71.5767	52.2969	64.6467	56.5284	59.4446	82.4521	58.1898	42.9015	52.5891	63.7834	72.4702	73.3999	71.1298	48.1689	51.4106	55.6677	46.2539
ENSG00000197530.12	801.849	807.203	876.189	598.913	579.209	535.391	923.742	908.508	977.812	996.633	1782.68	1001.7	1163.4	981.02	930.934	862.84	886.181	812.806	874.349	1111.93	1123.44	851.324	874.409	804.578	1107.4	1395.69	1432.4	1040.93	938.194	881.657	1149.18	1178.58	1051.96	1056.4	1126.27	1056.43	1007.97	1089.11	933.364	1023.65	1073.3	1043.31	1103.28	1215.5	1370.37	1301.71	1286.46	1043.04	1210.7
ENSG00000248333.8	944.685	971.861	864.84	1069.56	1078.58	1039.18	931.165	891.97	1037.58	737.44	635.667	724.914	1050.09	1049.11	920.254	1018.21	964.731	950.181	827.577	836.769	850.173	899.918	920.43	954.384	784.212	607.846	650.98	936.527	910.953	915.823	784.897	777.515	802.526	957.508	1022.23	1003.61	908.038	900.82	943.838	885.965	962.141	878.161	920.48	888.628	1039.94	974.847	939.737	1062.57	1025.68
ENSG00000189339.11	1690.38	1696.74	1659.31	1350.33	1336.88	1326.51	1731.88	1664.86	1597.93	1556.31	1497.28	1595.91	1697.72	1868.55	1724.81	1562.49	1619.69	1522.58	1163.57	961.946	1200.3	899.918	926.747	956.068	548.473	837.79	733.876	1794.75	1678.49	1634.98	1610.67	1520.39	1516.12	1333.09	1398.99	1290.89	1499.04	1528.44	1431.47	1210.22	1241.82	1224.41	1628.96	1599.14	1203.8	1732.93	1573.4	1514.75	1740.3
ENSG00000269737.2	25.6119	10.4094	27.9957	12.1197	10.958	14.3665	33.9377	28.6665	32.6871	10.3219	15.1349	9.88519	11.7219	6.92485	6.22996	6.84018	5.53172	12.4887	28.6359	31.5762	38.903	13.0829	7.21906	5.89126	13.3078	17.9055	23.1622	4.17626	4.80714	9.16656	44.5139	38.2833	43.3798	14.2628	12.1213	13.9004	6.89213	9.84502	16.2931	4.98854	2.39041	7.97293	9.73481	12.7226	8.10339	14.9094	10.7603	17.5793	15.0325
ENSG00000008128.22	8.86565	12.302	15.1328	5.04986	9.39258	10.5354	8.48442	14.3333	10.2731	5.73437	27.0267	13.1803	7.81459	8.07899	1.77999	5.86301	11.0634	6.24435	4.77265	1.12772	4.74427	5.60696	8.12144	8.41609	3.80224	12.2512	2.43813	3.1322	1.60238	2.49997	12.7182	6.38055	7.59147	12.3611	14.1415	4.63347	6.03062	7.38377	4.65518	7.98167	3.58562	6.83394	1.08165	8.80799	8.10339	3.44064	5.97797	6.83638	10.4071
ENSG00000268575.1	16.7462	15.141	17.4027	14.1396	5.47901	10.5354	5.30276	7.71791	11.207	28.6718	11.8917	13.1803	17.5828	19.6204	8.00995	2.93151	4.42537	7.28507	2.86359	1.12772	4.74427	1.86899	5.4143	6.73287	3.80224	9.42396	6.09532	10.4407	14.4214	9.99989	10.9014	17.3186	2.16899	8.55767	7.07073	17.6072	9.47668	14.7675	17.4569	4.98854	14.3425	5.69495	16.2247	21.5306	8.10339	13.7625	7.17357	9.76626	18.5016
ENSG00000215790.7	204.895	215.759	205.049	139.376	164.37	142.707	109.237	131.204	96.1936	144.506	184.862	160.36	144.57	106.181	128.159	93.8082	88.5075	99.9096	290.177	287.569	227.725	386.88	407.877	357.684	762.349	736.954	719.248	244.311	206.707	205.831	471.483	425.674	424.038	144.529	154.546	148.271	135.258	147.675	116.38	108.75	149.401	145.791	180.635	187.904	160.267	125.01	137.493	124.032	151.481
ENSG00000008130.15	1354.47	1420.41	1417.19	1692.71	1621.79	1670.34	1824.15	1791.66	1701.6	1529.93	1909.16	1604.7	1440.82	1524.62	1454.25	1406.15	1485.82	1387.29	1700.02	1750.22	1712.68	1687.7	1580.07	1572.97	1774.69	1975.26	2091.91	2086.04	2107.13	1994.14	1358.13	1494.87	1452.14	1797.11	1842.43	1837.64	1495.59	1635.5	1507.12	1583.36	1620.7	1481.83	1650.59	1577.61	1620.68	1598.75	1556.66	1480.57	1459.31
ENSG00000078369.17	11077.1	11139	10841.1	12589.3	12716.8	12874.3	12005.5	12157.9	11523.6	11076.5	9701.49	11131.8	10737.3	10731.2	10647	11499.3	11463.9	11094.1	10867.3	10986.3	11183.2	11627	11857.3	11689.9	9600.65	9503.12	9707.4	11114.1	11303.2	11532.4	10028.3	9794.14	10174.7	10243.5	10554.6	10625.5	10613	10503.4	10604.5	11087.5	11114.2	11166.7	10827.3	11304.6	10691.1	9319.54	9745.29	9864.9	9202.21
ENSG00000231050.1	2.95522	13.2484	11.3496	4.03989	2.34815	3.83106	8.48442	0	0	4.58749	14.0539	4.39342	5.86094	4.61657	8.89995	3.90867	2.21269	3.12217	4.77265	9.02177	11.3862	3.73798	5.4143	4.20804	8.55504	7.53917	4.87625	8.35253	12.819	10.8332	6.35912	9.11507	2.16899	3.80341	2.02021	3.70678	6.89213	9.84502	6.98277	7.98167	14.3425	6.83394	3.24494	9.78665	6.30264	4.58751	10.7603	7.81301	12.7198
ENSG00000169885.9	14.7761	3.78524	1.51328	3.02991	3.13086	5.74659	14.8477	12.1281	10.2731	14.9094	9.7296	5.49177	13.6755	13.8497	16.0199	2.93151	6.63806	13.5294	8.59076	6.76633	8.53968	7.47595	8.12144	2.52483	18.0606	16.0207	9.75251	10.4407	13.6202	6.66659	11.8098	12.7611	8.67596	13.3119	6.06063	12.047	12.9227	14.7675	10.4742	8.97937	2.39041	4.55596	15.143	12.7226	18.9079	10.3219	23.9119	17.5793	17.3452
ENSG00000067606.16	67.97	55.8323	46.9117	17.1695	14.8716	7.66213	33.9377	33.0768	30.8193	29.8187	15.1349	16.4753	8.79142	17.3121	18.6899	11.726	7.7444	9.36652	13.3634	5.63861	6.64198	2.80348	3.60953	9.2577	9.5056	4.71198	13.4097	141.993	125.787	150.832	17.2605	20.0532	7.59147	16.1645	13.1314	12.9737	6.89213	2.46126	3.49139	2.99312	13.1473	7.97293	6.48987	2.936	4.50188	5.73439	11.9559	14.6494	16.1889
ENSG00000182873.5	39.4029	35.9598	24.9691	35.349	25.0469	29.6907	24.3927	38.5895	41.0924	35.5531	7.56746	32.9506	44.9339	47.3198	35.5998	43.9726	37.6157	44.7512	16.227	18.0435	20.8748	18.6899	11.731	12.6241	8.55504	9.42396	10.9716	21.9254	25.6381	17.4998	23.6196	20.0532	22.7744	25.673	44.4446	25.0208	10.3382	20.9207	18.6207	17.9587	21.5137	6.83394	18.388	16.6373	14.406	36.7001	23.9119	20.5091	15.0325
ENSG00000162585.16	643.252	634.974	705.189	567.604	542.422	624.463	685.117	760.765	753.672	722.53	1406.47	825.963	814.671	694.793	783.195	488.584	487.897	492.263	727.351	752.19	874.843	781.237	680.397	626.157	892.575	740.723	707.057	607.646	741.101	620.826	549.61	803.038	738.541	818.684	738.386	898.894	701.274	759.297	626.122	764.244	758.956	710.729	796.091	948.327	1149.78	811.99	618.122	695.358	860.322
ENSG00000157933.9	2101.16	2041.19	2136	2195.68	2291.79	2285.23	2831.68	2636.22	2708.36	2792.64	3018.34	2968.85	2886.52	3194.66	2940.54	2857.24	2773.6	2773.53	2934.22	2835.09	2865.54	2866.09	2684.59	2683.05	2314.61	2604.78	2645.37	2566.31	2490.9	2533.3	3060.55	3079.07	3033.33	2984.72	3110.11	2905.19	2820.61	2819.37	2765.18	2333.64	2391.61	2440.85	2935.59	3045.61	2458.93	2746.77	2819.21	2378.08	2794.89
ENSG00000116151.13	100.477	110.718	111.983	92.9174	83.7505	89.0722	103.934	87.1021	92.4579	76.8405	104.863	94.4585	100.613	100.41	109.469	128.009	119.485	118.643	107.862	91.3454	98.6808	73.825	74.8978	89.2105	59.8853	112.145	108.497	106.495	92.1369	78.3324	134.45	98.4427	98.689	126.463	123.233	108.423	118.889	76.2989	91.9399	102.764	90.8357	109.343	94.1031	62.6346	73.8309	91.7503	81.3004	86.9197	99.4458
ENSG00000269896.2	33.4925	18.9262	23.4558	17.1695	9.39258	19.1553	32.8771	19.8461	33.6211	13.7625	17.2971	15.377	31.2584	32.316	15.1299	25.4064	30.9776	42.6697	16.227	14.6604	25.619	16.8209	9.02383	15.149	16.1595	15.0783	18.286	21.9254	22.4333	19.1664	24.528	38.2833	20.6054	28.5256	35.3537	19.4606	13.7843	15.9982	29.0949	16.961	23.9041	20.5018	19.4696	16.6373	16.2068	18.3501	20.3251	19.5325	32.3777
ENSG00000157916.19	2216.41	2281.56	2126.16	2133.06	2215.08	2238.3	2334.28	2495.09	2319.85	2234.11	3354.55	2215.38	2556.35	2474.48	2383.41	2373.54	2364.26	2397.83	2565.78	2512.56	2561.9	2211.95	2183.77	2263.09	2306.06	2257.98	2168.71	2789.74	2665.56	2798.3	2373.77	2222.25	2257.92	2400.9	2439.4	2415.89	2431.2	2483.41	2357.85	2582.07	2477.66	2726.74	2544.03	2442.75	2896.51	2382.07	2409.12	2307.77	2228.28
ENSG00000157911.9	314.238	314.175	286.767	371.67	363.963	338.091	343.619	343.998	384.774	341.768	405.4	385.522	406.359	380.867	396.938	496.402	410.453	448.552	378.948	308.996	323.559	387.815	394.341	336.644	268.058	321.357	313.299	397.789	419.824	428.328	407.892	383.744	387.165	386.997	408.082	354.924	376.483	366.727	364.268	344.209	317.925	404.341	352.616	374.829	385.361	326.86	413.676	356.469	319.152
ENSG00000157881.13	550.656	553.592	552.347	591.843	584.688	575.617	527.095	425.588	462.29	441.546	570.803	411.883	365.332	369.325	337.308	398.685	422.623	418.371	400.902	374.403	487.711	460.706	480.068	499.074	370.718	425.021	357.186	446.86	459.082	410.829	394.266	395.594	444.643	463.065	416.163	442.033	374.76	386.417	381.725	429.015	462.545	380.422	391.556	428.655	420.476	424.345	371.83	484.407	420.91
ENSG00000157873.17	34.4775	49.2082	41.6152	192.905	162.805	172.398	148.477	162.076	175.577	200.703	356.752	214.179	215.878	184.663	175.329	201.297	186.972	192.534	186.133	223.289	199.259	228.951	268.91	236.492	907.784	827.424	809.458	311.132	332.494	275.83	299.787	297.151	299.321	290.961	258.587	239.087	248.978	278.122	252.544	179.587	174.5	175.404	144.94	183.01	216.991	294.748	234.336	263.689	167.67
ENSG00000157870.14	882.625	853.572	846.68	1014.01	1030.05	1107.18	633.15	578.843	692.967	658.305	657.288	613.98	580.234	625.545	610.536	686.949	683.72	652.534	553.627	455.599	631.937	862.538	832.899	838.242	782.311	915.067	830.182	752.771	871.695	833.324	659.532	724.648	730.95	610.447	592.931	659.807	434.204	457.794	436.423	377.134	424.298	408.897	364.514	386.573	432.181	420.904	411.284	462.921	383.907
ENSG00000215912.12	3.94029	8.5168	6.80976	3.02991	3.91358	3.83106	5.30276	2.20512	2.80175	5.73437	2.16213	6.59013	1.95365	3.46242	8.00995	2.93151	11.0634	6.24435	1.90906	5.63861	1.89771	4.67247	4.51191	2.52483	12.3573	13.1935	14.6288	2.08813	7.21071	2.49997	9.08446	8.20356	2.16899	4.75426	8.08083	5.56017	3.44607	6.15314	10.4742	3.99083	3.58562	2.27798	7.57152	5.87199	4.50188	9.17503	5.97797	12.6961	3.46904
ENSG00000142611.16	48.2686	46.3692	52.9648	12.1197	4.69629	9.57766	108.176	87.1021	116.74	26.3781	31.3509	27.4589	48.8412	68.0943	64.9696	62.5388	61.9552	63.4842	1.90906	1.12772	0.948854	42.9867	53.2406	44.6053	35.1707	53.7166	42.6672	6.26439	14.4214	9.16656	5.45068	0.911507	3.25349	10.4594	10.101	12.047	27.5685	47.9945	33.7501	11.9725	16.7329	20.5018	41.1025	55.7839	20.7087	113.541	141.08	110.359	123.729
ENSG00000130762.14	1.97015	0	0	10.0997	14.0889	9.57766	2.12111	1.10256	0	1.14687	0	0	2.93047	3.46242	7.11996	2.93151	0	10.4072	5.72718	6.76633	5.69312	7.47595	5.4143	7.57448	0	5.65438	1.21906	5.22033	0.80119	4.16662	42.697	47.3984	31.4504	0	5.05052	1.85339	3.44607	11.0757	2.32759	5.98625	5.97603	3.41697	17.3063	16.6373	16.2068	11.4688	8.36916	11.7195	6.93808
ENSG00000162591.15	253.164	194.94	243.638	3042.03	2927.35	2889.58	1405.23	1637.3	1421.42	1426.71	2691.86	1512.43	1702.6	1842.01	1784.44	2284.62	2297.87	2059.59	3741.76	3846.66	3786.87	3842.64	3781.89	3624.81	5213.82	7867.12	7836.14	3036.14	2665.56	2779.97	14031.9	14580.5	13293.7	4166.63	4081.83	4003.32	2874.88	3070.42	2659.27	2186.98	2278.06	2272.28	3609.45	3970.44	3750.07	2282.29	2144.9	2239.4	2279.16
ENSG00000238260.1	14.7761	3.78524	2.26992	7.0698	4.69629	8.61989	11.6661	4.41023	6.53743	2.29375	9.7296	7.68848	4.88412	8.07899	1.77999	3.90867	8.85075	3.12217	4.77265	10.1495	6.64198	12.1484	10.8286	11.7825	9.5056	2.82719	9.75251	5.22033	8.0119	8.33324	5.45068	10.0266	8.67596	5.70511	6.06063	3.70678	6.03062	7.38377	4.65518	7.98167	1.19521	3.41697	6.48987	9.78665	8.10339	17.2032	10.7603	13.6728	15.0325
ENSG00000158109.14	1525.88	1332.41	1424	1235.2	1321.22	1311.18	2289.73	2223.86	2303.04	1652.64	1156.74	1634.35	1690.88	1696.59	1569.06	1968.99	1989.21	1952.4	2577.23	2590.38	2610.3	1752.18	1647.75	1820.4	3446.73	3274.83	3215.89	3425.58	3403.46	3433.29	2021.29	2128.37	1920.64	1754.32	1803.04	1843.2	1707.53	1700.73	1654.92	1631.25	1750.98	1534.22	1528.36	1435.7	1594.57	1492.09	1419.17	1488.38	1282.39
ENSG00000116213.15	319.164	276.323	323.085	284.812	291.953	311.274	254.533	253.588	208.264	285.571	319.996	238.343	275.464	256.219	264.328	243.315	256.672	262.263	226.223	236.821	241.009	303.711	282.446	278.573	222.431	223.348	215.774	190.02	188.28	220.831	296.153	228.788	248.349	274.796	283.839	279.862	273.962	265.816	306.078	280.356	301.192	268.801	262.84	283.813	273.715	308.51	294.116	273.455	319.152
ENSG00000227372.11	536.865	501.545	471.387	500.946	529.115	553.589	548.306	557.895	597.708	466.777	764.314	498.653	484.505	540.138	468.137	461.223	438.112	385.068	495.401	391.319	438.37	533.596	541.43	498.232	570.336	707.74	649.761	417.626	419.023	385.829	492.378	444.815	494.53	484.934	481.82	490.221	521.218	425.797	480.648	472.914	467.326	512.545	449.964	529.458	538.425	666.337	558.343	556.677	577.017
ENSG00000130764.9	725.013	817.612	728.644	829.187	801.5	850.496	643.756	665.945	712.58	657.158	1197.82	745.783	699.406	585.15	649.696	645.908	705.847	690	722.579	795.044	790.395	738.25	720.101	660.663	760.448	762.399	768.01	712.053	787.57	714.992	642.271	589.745	640.937	671.301	712.124	758.963	674.567	712.534	679.657	684.428	645.411	748.316	694.416	729.106	766.221	646.84	669.533	632.854	678.776
ENSG00000272153.1	13.791	11.3557	12.1062	9.08974	8.60987	4.78883	3.18166	11.0256	0.933918	8.02811	1.08107	4.39342	6.83777	6.92485	9.78994	3.90867	3.31903	7.28507	5.72718	9.02177	2.84656	8.41045	4.51191	8.41609	2.85168	4.71198	1.21906	2.08813	1.60238	1.66665	6.35912	6.38055	7.59147	13.3119	9.09094	10.1936	11.1997	4.92251	9.31037	14.9656	4.78083	3.41697	8.65316	1.95733	3.60151	10.3219	5.97797	4.88313	8.09443
ENSG00000116198.12	711.222	722.981	754.37	693.85	755.32	767.17	830.413	844.56	786.359	785.608	1102.69	769.947	793.181	744.421	790.315	890.2	836.395	810.724	833.304	822.109	821.707	841.045	885.237	847.5	762.349	867.947	933.803	951.144	925.375	960.822	865.749	848.613	828.554	765.436	786.871	693.168	749.519	630.082	670.346	841.068	775.689	779.069	743.09	752.593	620.36	825.753	884.74	745.166	782.847
ENSG00000169598.15	110.328	114.504	105.173	125.236	111.928	96.7343	91.2075	79.3842	72.8456	121.569	118.917	103.245	100.613	84.2523	92.5594	104.557	91.8265	66.6064	66.8171	57.5138	84.448	114.008	107.384	75.7448	91.2537	83.8733	79.2391	55.3355	52.8786	64.9993	95.3868	76.5666	105.196	123.611	130.303	101.936	99.9359	79.9908	69.8277	87.7983	101.593	129.845	69.2253	98.8452	106.244	96.3378	113.581	104.499	98.2895
ENSG00000198912.10	480.715	474.102	514.515	502.966	493.111	490.376	530.276	515.997	532.333	447.281	419.454	448.129	464.968	481.277	479.707	480.767	446.963	495.385	448.629	471.388	445.961	490.609	530.601	504.965	413.493	327.954	366.938	374.82	375.758	378.329	456.948	405.621	444.643	469.721	494.951	548.603	424.728	435.642	458.536	472.914	475.692	377.005	448.883	486.397	479.001	471.367	455.521	481.477	426.692
ENSG00000236423.5	2.95522	5.67786	3.7832	16.1595	10.958	4.78883	11.6661	8.82047	14.0088	4.58749	9.7296	5.49177	7.81459	3.46242	3.55998	5.86301	5.53172	4.1629	2.86359	4.51089	9.48854	11.2139	6.31668	5.89126	20.9123	21.6751	15.8478	13.5729	8.0119	14.1665	0.908446	2.73452	8.67596	2.85256	4.04042	7.41356	0.861517	1.23063	13.9655	4.98854	7.17124	5.69495	5.40823	3.91466	4.50188	4.58751	9.56475	12.6961	5.78174
ENSG00000196581.10	0.985073	4.73155	6.05312	34.339	28.9605	22.9864	62.5726	61.7433	55.1012	74.5468	65.9451	68.098	7.81459	18.4663	12.4599	37.1324	18.8078	45.7919	12.4089	3.38316	1.89771	112.139	99.2621	99.3098	2.85168	1.88479	1.21906	0	0	0.833324	5.45068	0	0	4.75426	1.0101	4.63347	6.03062	17.2288	13.9655	0	3.58562	1.13899	0	1.95733	2.70113	0	0	3.9065	25.4396
ENSG00000131697.17	239.373	200.618	267.094	260.573	283.343	323.725	343.619	336.28	319.4	379.615	522.155	412.981	332.12	307.002	299.928	380.119	317.521	313.258	383.721	375.531	349.178	322.4	306.81	335.802	288.97	353.399	340.119	208.813	204.304	194.164	416.068	478.541	371.982	333.749	341.415	350.291	350.637	311.349	334.009	370.15	420.713	414.592	395.882	404.189	400.668	432.373	431.61	441.435	390.845
ENSG00000069424.14	103.433	88.9532	103.66	225.224	192.548	204.962	288.47	259.101	250.29	244.284	192.43	194.409	241.276	271.223	257.208	244.292	215.737	221.674	298.768	294.335	301.735	190.637	157.917	196.936	368.817	479.68	438.863	281.898	278.013	271.664	311.597	288.948	297.152	228.204	246.465	223.333	106.828	147.675	144.311	188.567	178.086	181.099	231.472	243.688	241.301	141.066	182.926	188.489	195.423
ENSG00000116251.9	5528.23	5946.62	5521.96	5241.75	5126	5229.4	5449.12	5421.28	5469.96	5901.81	6963.15	6374.85	6962.8	6058.09	6508.53	5735	5769.58	5858.24	5791.13	5978.05	6088.79	5108.88	4965.81	5288.67	6586.43	5184.12	4983.53	5620.21	5800.62	5417.44	5631.46	6344.09	6339.96	5984.66	5782.85	5909.53	5794.56	5861.48	5789.88	6459.16	6854.51	5894.27	6427.14	6294.77	8152.91	6040.61	5748.42	5911.52	6961.21
ENSG00000158286.12	138.895	121.128	121.819	108.067	136.975	140.792	66.8148	52.9228	73.7795	53.903	76.7557	58.2128	92.7983	77.3275	80.9895	57.6529	37.6157	36.4254	72.5442	71.0464	92.0388	70.087	68.5811	43.7637	75.0942	82.9309	90.2107	40.7186	79.3178	71.6658	114.464	72.9206	119.294	70.363	61.6164	49.1148	48.2449	44.3026	40.7329	56.8694	53.7843	68.3394	62.7354	54.8052	63.0264	81.4284	53.8017	64.4573	70.5372
ENSG00000116237.15	3231.04	3268.56	3224.8	4887.25	4988.24	4950.69	4917.78	4774.08	4732.16	4481.98	3715.63	4067.21	3724.63	3800.59	3918.65	4900.5	4662.13	4843.53	4989.33	4835.67	4942.58	4838.81	5137.26	5106.88	5140.63	4971.14	5231	4334.96	4364.89	4416.62	4432.31	4251.27	4161.21	4595.47	4307.08	4680.73	3960.39	3839.56	3903.37	3887.07	3721.87	3907.87	3763.04	3805.05	3690.64	4318	4273.05	4341.1	3716.5
ENSG00000158292.6	212.776	213.866	235.315	268.652	266.906	248.061	309.681	270.127	294.184	518.387	781.611	585.423	429.803	373.942	334.638	389.89	417.091	445.43	186.133	212.012	218.236	211.196	189.5	201.986	1013.3	1014.96	1059.37	515.768	567.243	524.161	269.808	232.434	260.279	394.604	395.961	353.997	611.677	652.233	609.829	258.406	283.264	268.801	392.637	425.719	427.679	574.586	512.91	514.682	367.718
ENSG00000097021.19	1739.64	1784.74	1654.02	1589.7	1661.7	1816.88	1164.49	1334.1	1190.75	1017.28	1259.44	966.552	1031.53	1098.74	970.984	1100.29	1158.34	1070.91	936.393	864.962	1004.84	1362.49	1383.35	1427.37	762.349	662.505	675.361	1285.24	1237.84	1224.15	883.01	831.294	916.398	1050.69	1029.3	1101.84	689.213	744.53	681.984	809.141	798.398	789.32	668.457	687.023	830.148	715.652	640.839	838.922	571.235
ENSG00000215788.9	116.239	113.557	124.089	39.3889	43.0493	34.4796	89.0864	80.4868	50.4316	52.7562	61.6208	32.9506	32.2352	34.6242	29.3698	31.2694	33.1903	21.8552	56.3172	54.1306	49.3404	40.1832	45.1191	43.7637	91.2537	80.1037	88.9917	90.8337	65.6976	81.6657	98.1122	116.673	105.196	30.4273	40.4042	42.628	31.8761	41.8414	31.4225	8.97937	15.5377	9.11192	19.4696	19.5733	17.1072	25.2313	33.4766	37.1118	80.9443
ENSG00000171680.21	660.984	602.8	652.98	190.885	226.987	228.906	373.315	377.075	335.277	235.109	222.7	214.179	154.338	158.117	157.529	171.982	177.015	131.131	390.403	324.784	393.774	252.313	225.596	204.511	393.532	493.816	553.455	637.924	590.477	584.16	582.314	576.072	531.403	254.828	230.304	187.192	251.563	259.662	304.915	126.709	124.301	136.679	151.43	126.248	137.758	121.569	117.168	154.307	338.81
ENSG00000162408.10	518.148	449.498	412.369	455.497	488.414	500.911	358.467	406.844	408.122	430.078	447.561	405.293	419.058	430.495	373.798	428	437.006	372.579	442.902	409.363	344.434	395.291	397.048	433.429	301.327	255.389	284.042	356.026	324.482	344.996	365.195	320.85	374.151	382.242	365.658	447.593	398.021	387.648	353.794	378.131	358.562	398.646	358.025	381.679	385.361	402.554	420.849	407.253	408.19
ENSG00000204859.12	181.253	191.155	148.301	147.456	150.281	150.369	177.112	200.666	143.823	172.031	272.429	174.638	235.415	191.587	228.729	159.278	150.463	154.027	125.043	165.775	150.868	196.244	184.086	163.272	188.211	197.903	186.517	167.051	157.033	142.498	220.752	205.089	224.49	178.76	223.233	201.093	145.596	178.441	152.457	126.709	168.524	160.598	162.247	155.608	206.186	193.823	200.86	181.652	205.83
ENSG00000162413.16	1664.77	1664.56	1706.98	1315.99	1250.78	1351.41	2357.61	2207.32	2095.71	1662.97	2291.86	1754.07	1846.2	1900.87	1741.72	1940.66	1849.81	1923.26	2397.78	2521.58	2549.57	1794.23	1700.99	1742.13	3587.41	4299.21	4213.08	3034.06	2883.48	3002.47	1924.09	1872.24	1858.82	1700.12	1690.91	1775.55	1776.45	1877.94	1844.62	1645.22	1652.97	1707.35	1645.18	1710.71	1618.88	1626.27	1698.94	1550.88	1581.88
ENSG00000116273.5	708.267	732.445	724.105	846.356	833.592	725.986	879.198	874.329	799.434	799.371	1031.34	876.487	838.115	781.354	719.116	832.547	760.058	761.81	839.031	922.476	840.684	740.119	714.687	776.805	677.749	660.62	753.381	769.476	785.167	718.325	836.679	752.905	656.12	749.271	771.72	858.119	892.531	823.29	904.269	715.357	823.497	676.56	820.969	897.436	867.963	817.725	680.293	733.446	759.72
ENSG00000041988.15	185.194	186.423	154.355	218.154	239.511	181.975	202.566	178.614	171.841	193.822	262.699	208.687	229.554	180.046	188.679	206.183	231.226	192.534	209.996	246.971	212.543	214.934	204.841	186.837	226.233	182.825	253.565	209.857	220.327	183.331	224.386	249.753	242.927	193.023	202.021	211.286	138.704	173.519	155.949	183.578	184.062	175.404	214.166	218.242	219.692	201.851	163.796	220.718	194.266
ENSG00000007923.15	1133.82	1098.67	1110.75	1111.98	1138.85	1213.49	1003.28	979.072	905.901	949.611	1064.85	827.061	812.718	875.993	861.515	953.716	999.028	864.842	896.303	869.473	882.434	887.769	873.506	887.897	565.583	756.744	764.353	889.544	928.58	859.99	810.334	887.808	826.385	925.179	807.073	859.046	808.964	844.211	821.64	875.988	878.477	870.188	872.888	864.161	776.125	829.193	851.263	925.842	936.641
ENSG00000171735.18	488.596	532.773	469.117	471.657	498.59	470.263	423.161	420.075	456.686	416.315	412.967	401.998	361.425	392.408	380.918	469.041	386.114	448.552	464.856	446.578	533.256	448.557	408.779	445.211	594.1	413.712	396.196	465.653	461.486	453.328	377.005	450.284	499.952	512.509	488.89	541.19	432.481	492.251	366.596	458.946	524.696	422.565	431.576	458.015	619.459	400.261	382.59	383.814	507.636
ENSG00000049245.12	3240.89	3312.09	3255.07	2868.32	2855.34	3030.37	3375.74	3499.52	3318.21	3013.98	2944.82	3040.25	3010.57	3025	2979.7	3358.53	3471.71	3541.59	3785.66	3834.25	3647.39	3352.96	3392.96	3540.65	4576.94	4158.79	4000.97	4578.23	4579.6	4837.44	3343.99	3313.33	3427	3302.31	3380.82	3376.88	2931.74	2811.98	2908.33	3295.43	3106.34	3275.73	2977.77	2918.38	3175.63	2376.33	2374.45	2506.02	2423.7
ENSG00000269925.1	16.7462	15.141	6.80976	3.02991	5.47901	4.78883	9.54498	9.92303	7.47135	9.17499	19.4592	9.88519	10.7451	18.4663	10.6799	10.7489	7.7444	7.28507	9.54529	4.51089	8.53968	6.54146	7.21906	6.73287	4.7528	7.53917	9.75251	2.08813	3.20476	4.16662	8.17601	4.55753	10.845	8.55767	11.1111	9.26695	6.89213	14.7675	3.49139	8.97937	10.7569	1.13899	3.24494	9.78665	7.20302	2.29376	11.9559	8.78964	13.8762
ENSG00000049246.14	235.432	232.792	231.532	171.695	190.2	189.638	272.562	260.204	243.753	387.643	372.968	370.146	282.302	297.768	338.198	363.507	375.05	380.905	160.361	181.563	184.078	353.239	360.051	373.674	286.118	334.551	412.044	212.989	231.544	277.497	396.991	416.559	360.052	314.732	340.405	334.537	357.529	358.113	337.501	173.601	141.034	230.076	246.615	245.645	139.558	231.67	272.596	248.063	204.673
ENSG00000116288.12	4164.89	4249.88	3869.46	3854.05	3884.62	3768.81	3566.64	3790.6	3694.58	3632.15	4548.05	3646.54	4041.12	3865.22	3857.24	4144.17	3821.31	4146.25	3831.48	3924.47	4097.15	3675.36	3845.05	4000.17	3783.23	3064.67	2955.01	4422.66	4432.19	3994.95	3804.57	4291.37	4272.91	3568.55	3838.4	3873.58	3997.44	4073.38	3705.53	4003.8	4188	4004.69	3832.27	3911.72	4853.93	3928.06	3855.79	3829.35	4034.49
ENSG00000116285.12	1518.98	1456.37	1568.52	1308.92	1249.21	1303.52	694.662	607.51	717.249	403.699	282.158	455.817	468.876	458.194	431.647	351.781	369.519	340.317	363.676	355.232	368.155	671.901	714.687	658.138	467.675	433.502	470.559	1115.06	1133.68	1170.82	465.124	363.691	345.954	990.788	1061.62	1030.48	345.468	354.421	345.647	359.175	319.12	349.67	418.597	449.207	421.376	360.12	367.047	324.24	411.66
ENSG00000162426.14	61.0745	74.7585	77.1773	31.3091	35.2222	33.5218	14.8477	13.2307	20.5462	27.525	20.5403	27.4589	21.4901	17.3121	16.9099	24.4292	16.5951	36.4254	10.4998	14.6604	5.69312	28.0348	18.0477	21.0402	48.4785	28.2719	30.4766	65.7761	75.3119	48.3328	46.3307	37.3718	39.0418	35.1815	38.384	37.0678	9.47668	13.5369	9.31037	20.9519	13.1473	14.8069	7.57152	12.7226	13.5057	29.8188	16.7383	15.626	17.3452
ENSG00000142599.17	2973.93	3155.95	3112.06	2919.83	2889.78	2839.78	2591.99	2115.81	2462.74	2117.13	1111.34	2139.59	1892.11	2315.21	2148.45	2814.24	2620.93	2570.59	1963.47	1916	2276.3	2309.13	2247.84	2410.37	1722.41	1916.83	2160.18	2396.13	2352.3	2359.97	1802.36	2172.12	1996.56	2062.4	2158.59	2114.72	2007.33	2188.06	2115.78	2121.13	2134.64	1836.05	1944.8	2114.9	1531.54	2144.66	2092.29	2127.09	2482.68
ENSG00000074800.14	38437.5	40059.2	37922.8	40795.8	42501.4	43241.2	36893.5	36161.7	36561	35355.8	31614.7	35278.1	38248.5	36974.1	36630.4	44656.6	43073.3	43750	35874.1	35613.4	36451.2	46851.8	46434.8	47264.8	17544.5	16129.1	15602.8	26258.3	25884.9	25758	27809.3	28062.6	29044.9	29022.9	28786	29383.6	30826.8	30035.9	30761.5	41234.3	44887.2	40624.3	45818.5	47996.7	55087.8	29401.4	29113.9	32372.2	40201.6
ENSG00000142583.17	0.985073	2.83893	3.02656	6.05983	3.13086	1.91553	0	0	0	2.29375	2.16213	0	0.976824	1.15414	1.77999	0.977168	1.10634	3.12217	1.90906	0	0.948854	8.41045	14.4381	9.2577	9.5056	13.1935	6.09532	5.22033	8.0119	7.49991	0	0	1.0845	0	1.0101	0	9.47668	4.92251	8.14657	9.97708	10.7569	19.3628	1.08165	0	2.70113	5.73439	13.1515	14.6494	8.09443
ENSG00000180758.11	79.7909	88.9532	69.6109	161.595	110.363	136.003	53.0276	50.7177	64.4404	64.2249	98.377	64.8029	64.4704	58.8612	64.0796	75.242	109.528	90.543	92.5894	102.623	112.914	61.6766	68.5811	60.5958	93.1548	124.396	93.8679	111.715	99.3476	108.332	80.8517	68.363	67.2387	85.5767	77.778	67.6487	55.9986	66.4539	55.8622	75.8258	99.2021	70.6173	94.1031	68.5066	72.9305	71.1065	63.3665	86.9197	82.1006
ENSG00000228526.7	302.417	261.182	247.421	118.167	97.0567	77.579	172.87	191.845	175.577	205.29	249.726	191.114	194.388	193.896	164.649	90.8767	105.103	140.498	103.089	163.52	140.43	214.934	203.938	196.936	226.233	286.488	286.48	168.095	176.262	147.498	250.731	177.744	249.434	160.694	191.92	200.166	227.44	237.511	274.656	154.645	151.791	145.791	199.023	218.242	210.688	332.595	279.769	273.455	330.715
ENSG00000234546.3	12.8059	10.4094	14.3762	3.02991	9.39258	10.5354	7.42387	23.1537	26.1497	24.0843	36.7563	21.9671	12.6987	11.5414	17.7999	2.93151	13.2761	6.24435	17.1815	9.02177	13.284	10.2794	10.8286	11.7825	44.6763	32.9839	41.4482	26.1016	16.825	24.9997	19.0774	13.6726	14.0984	5.70511	17.1718	24.0941	36.1837	14.7675	13.9655	25.9404	21.5137	15.9459	18.388	14.68	16.2068	21.7907	20.3251	17.5793	21.9706
ENSG00000049239.12	1863.76	1791.37	1826.53	1516.98	1447.24	1538.17	2647.14	2542.5	2717.7	2028.82	1473.49	2039.64	2425.45	2723.77	2609.46	2823.04	2606.54	2673.62	2434.05	2380.62	2335.13	1858.71	1747.92	1865.85	2554.15	3638.59	3742.53	3278.37	3263.25	2902.47	2911.57	3234.03	2984.53	2705.17	2805.06	2635.52	3187.61	3011.35	2965.35	3034.03	3076.46	2928.34	3088.1	3172.83	2606.59	2228.39	2315.87	2108.54	2994.94
ENSG00000171621.13	806.774	753.263	876.946	465.597	427.362	411.839	501.641	500.561	560.351	478.246	318.915	486.571	506.972	538.984	468.137	435.817	455.813	427.738	342.676	454.472	379.541	362.584	370.879	377.041	417.296	359.053	374.253	502.196	542.406	454.161	426.061	412.001	444.643	586.676	583.84	555.09	448.85	539.015	500.432	421.033	473.302	350.809	440.23	472.695	474.499	493.158	530.844	524.448	503.011
ENSG00000284693.1	25.6119	32.1746	30.2656	37.3689	31.3086	42.1417	20.1505	19.8461	28.0175	30.9656	14.0539	24.1638	33.212	21.9287	30.2598	27.3607	34.2966	23.9367	28.6359	20.299	22.7725	36.4453	26.1691	28.6147	18.0606	41.4654	12.1906	26.1016	28.0417	26.6664	36.3378	46.4869	28.1969	39.9358	27.2728	24.0941	18.9534	23.3819	22.1121	27.9358	45.4178	19.3628	24.8778	23.488	44.1185	30.9657	27.4987	26.3689	27.7523
ENSG00000171612.6	196.029	172.229	179.324	222.194	212.116	209.751	206.808	152.153	196.123	197.262	197.835	162.556	196.342	148.884	152.189	151.461	157.101	132.172	181.361	195.096	166.049	176.619	131.748	130.449	157.793	133.82	148.726	167.051	160.238	170.831	154.436	145.841	147.491	173.055	189.9	179.779	205.902	175.98	196.681	178.59	179.281	207.296	177.39	187.904	268.312	168.591	174.557	166.026	189.641
ENSG00000188807.12	435.402	474.102	391.183	501.956	608.952	624.463	401.95	415.665	295.118	301.628	479.993	329.506	296.955	264.298	290.138	330.283	371.731	327.828	319.767	352.977	358.667	341.09	337.491	331.594	220.53	262.929	301.109	220.298	249.17	239.997	305.238	274.364	310.166	362.275	374.749	356.777	282.577	289.198	253.707	281.354	261.75	288.164	286.636	306.322	337.641	238.551	294.116	294.941	253.24
ENSG00000171608.15	663.939	593.337	578.83	721.12	721.663	753.762	375.436	367.152	343.682	475.952	539.452	499.751	377.054	420.107	413.847	435.817	337.435	402.76	563.172	468.004	495.302	604.618	564.892	537.788	375.471	496.643	507.131	495.931	593.682	521.661	673.158	564.223	638.768	475.426	558.588	498.562	342.884	356.882	356.122	505.838	543.819	542.159	511.618	535.33	379.959	368.148	437.588	376.978	531.92
ENSG00000231789.2	16.7462	19.8725	10.593	8.07977	11.7407	9.57766	3.18166	4.41023	5.60351	10.3219	11.8917	19.7704	8.79142	11.5414	13.3499	3.90867	0	2.08145	13.3634	2.25544	9.48854	17.7554	16.2429	10.0993	19.9618	18.8479	21.9431	15.661	8.0119	7.49991	13.6267	11.8496	13.0139	14.2628	12.1213	27.8008	12.9227	22.1513	9.31037	41.9037	25.0993	19.3628	30.2861	28.3813	32.4136	12.6157	14.3471	18.5559	12.7198
ENSG00000171603.16	4356.98	4328.43	4287.88	3746.99	3940.19	4167.24	4521.14	4927.33	4673.33	5273.32	6422.62	5174.35	5275.83	5348.29	5132.6	5397.88	5136.75	5173.44	4854.74	4849.2	5008.05	6198.5	6045.06	6147.95	4704.32	5288.73	5156.64	5121.14	5061.12	4979.94	4600.37	4841.01	4700.2	4541.27	4729.31	4571.38	5484.41	5711.34	5402.34	5439.5	5575.64	5575.35	5203.8	5384.62	5272.61	6142.68	5746.03	5725.96	5852.27
ENSG00000178585.14	309.313	339.726	331.408	219.164	212.899	235.61	236.503	273.434	252.158	287.865	574.046	322.916	259.835	255.065	285.688	275.561	278.798	220.634	204.269	230.055	250.497	250.444	262.593	245.75	248.096	259.159	253.565	285.03	306.856	250.83	196.224	230.611	208.223	278.6	255.556	298.396	286.023	333.5	275.82	250.425	219.918	257.412	265.003	260.325	307.029	266.076	230.75	194.349	247.458
ENSG00000162441.11	555.581	518.578	499.383	540.335	559.641	555.504	554.669	561.202	551.946	503.477	418.373	493.161	476.69	499.743	523.317	579.461	579.724	619.231	514.491	543.562	535.153	578.452	566.696	572.294	424.9	464.601	537.607	458.345	478.311	498.328	528.716	457.576	553.092	494.443	412.123	495.782	490.203	463.947	489.958	478.9	542.624	525.074	484.577	476.61	386.262	568.852	535.626	542.028	509.949
ENSG00000173614.13	309.313	254.558	292.82	265.622	188.634	225.075	267.259	277.845	286.713	314.243	327.563	298.752	302.815	305.847	273.228	356.666	293.181	327.828	362.721	357.488	375.746	263.527	279.739	255.849	393.532	349.629	382.786	368.555	386.975	408.329	299.787	290.771	279.8	224.401	212.122	194.606	252.424	242.434	267.673	319.267	307.168	305.249	245.533	254.453	258.408	243.138	247.488	288.105	225.488
ENSG00000130939.18	1711.07	1599.27	1625.26	1540.21	1548.99	1600.43	1792.33	1808.2	1594.2	1863.67	1896.19	1785.92	1846.2	2045.14	1925.95	1903.52	1975.93	1812.94	1842.24	1840.44	1823.7	1624.15	1632.41	1583.91	1747.13	1809.4	1946.84	1928.39	1955.71	1881.65	1925.91	2018.08	1955.34	1804.72	1725.26	1730.14	1851.4	1784.41	1758.5	1748.98	1771.3	1766.57	1663.57	1555.1	1240.72	1623.98	1724.05	1681.75	1874.44
ENSG00000054523.17	1590.89	1613.46	1688.82	1565.46	1548.21	1527.64	1955.66	1904.12	1661.44	1879.73	1802.14	1699.15	1776.84	1981.66	2088.82	2194.72	2218.22	2351	1933.88	1922.76	1839.83	2211.01	2291.15	2218.48	1783.25	2441.75	2447.88	2317.83	2132.77	2318.31	2063.08	2058.18	1896.78	2291.55	2237.38	2141.59	2746.51	2654.46	2623.2	2196.95	2128.66	2154.97	2148.15	1957.33	1379.38	2095.35	2131.74	2120.26	1787.71
ENSG00000142657.20	3595.51	3698.18	3365.54	3045.06	3004.06	3172.12	5205.19	5026.56	5023.55	3699.81	4033.46	3787.13	5053.11	4907.41	4794.4	4717.77	4823.66	4857.06	5792.08	5843.85	5565.98	4551.92	4620.2	4399.93	2919.17	2734.83	2666.09	3891.23	3918.62	3702.46	2738.06	2703.53	2811.01	3106.43	3276.78	3123.89	3212.6	2992.89	3093.37	2988.14	3166.1	3037.68	3147.59	3097.48	3181.93	4198.72	4087.74	4274.69	4275.01
ENSG00000160049.11	886.565	893.317	904.942	1040.27	980.742	892.638	1124.19	1084.92	1042.25	865.889	930.798	886.372	1025.67	981.02	1015.48	994.757	952.562	1065.7	1088.16	1148.02	1104.47	859.734	953.819	913.987	1325.08	1079.04	1225.16	1252.88	1221.82	1207.49	854.848	878.693	1007.5	962.262	931.316	986.003	910.623	905.742	969.442	870.999	885.648	913.469	858.826	802.505	1024.63	938.147	888.327	936.584	951.674
ENSG00000142655.12	627.491	600.907	527.378	686.781	676.266	682.887	499.52	573.33	558.483	435.812	523.236	459.112	605.631	540.138	558.027	503.242	521.088	513.077	575.581	599.948	582.596	565.369	505.334	526.006	615.012	603.134	535.169	698.48	644.958	601.66	480.568	531.409	523.811	576.216	559.598	585.671	489.341	543.938	481.811	570.689	555.771	539.881	459.699	506.949	619.459	472.514	478.238	477.57	542.327
ENSG00000120948.16	1580.06	1629.55	1645.69	1858.35	2020.19	1845.61	1382.96	1413.48	1393.41	1317.76	1847.54	1299.35	1396.86	1364.2	1351.01	1385.62	1307.7	1390.41	1424.16	1362.29	1325.55	1473.7	1487.13	1550.24	1280.4	1064.91	1081.31	1161	1084.01	1110.82	1126.47	1281.58	1267.77	1356.87	1291.92	1357.61	1335.35	1249.09	1251.08	1356.88	1405.56	1496.63	1315.28	1322.18	1623.38	1434.75	1357	1412.2	1356.4
ENSG00000009724.16	14.7761	15.141	17.4027	13.1296	13.3062	16.282	8.48442	7.71791	15.8766	3.44062	2.16213	9.88519	24.4206	12.6956	4.44997	5.86301	6.63806	11.448	10.4998	3.38316	6.64198	11.2139	6.31668	5.04965	3.80224	14.1359	18.286	9.39659	8.81309	2.49997	11.8098	5.46904	7.59147	17.1153	13.1314	15.7538	7.75365	17.2288	13.9655	5.98625	14.3425	10.2509	12.9797	15.6586	8.10339	18.3501	17.9339	18.5559	3.46904
ENSG00000116649.9	2511.94	2630.74	2463.62	2207.8	2266.74	2334.08	2089.29	2156.6	2387.1	2037.99	2528.61	2005.6	2496.76	2287.51	2103.06	2568	2386.38	2361.4	2082.78	2220.48	2441.4	2224.1	2246.03	2107.39	1243.33	1000.82	941.117	1837.56	1855.56	1714.98	1783.28	1807.52	2024.75	1973.02	1920.21	2042.43	2351.94	2428.03	2268.24	2163.03	2244.6	2079.79	1889.63	1966.14	2466.13	2041.44	2007.4	2183.74	2214.4
ENSG00000171824.13	1111.16	1008.77	1046.43	1333.16	1392.45	1490.28	978.89	1080.51	1005.83	735.146	856.205	895.159	905.516	927.93	866.855	1031.89	962.519	940.815	900.121	923.604	847.326	1062.52	1080.15	1039.39	555.127	651.196	714.371	726.67	716.264	719.158	876.65	885.073	848.075	870.98	988.892	941.522	791.734	797.447	835.605	811.137	695.61	847.408	802.581	683.108	605.053	719.093	717.357	772.511	610.551
ENSG00000198793.12	1645.07	1523.56	1605.59	1586.67	1644.48	1610	1548.41	1476.33	1324.3	1489.79	1180.52	1408.09	1254.24	1351.5	1344.78	1522.43	1488.03	1608.96	1586.43	1504.38	1469.77	1544.72	1501.56	1581.38	1066.53	1649.19	1673.77	1640.23	1559.12	1747.48	1502.57	1426.51	1256.93	1369.23	1378.79	1331.66	1515.41	1442.3	1560.65	1391.8	1375.68	1430.57	1460.22	1299.67	867.963	1378.55	1624.81	1477.64	1327.49
ENSG00000120942.13	378.268	370.954	366.97	443.377	480.587	444.403	276.804	307.614	325.937	331.446	215.132	303.146	314.537	312.772	265.218	351.781	290.968	299.729	324.54	299.974	352.974	285.021	330.272	309.712	252.849	237.484	257.222	291.294	237.954	254.997	311.597	339.081	329.686	386.046	322.223	366.971	329.099	339.653	325.863	278.361	327.487	333.724	345.045	368.957	295.324	278.692	292.921	326.193	296.025
ENSG00000116661.10	18.7164	16.0873	23.4558	4.03989	6.26172	11.4932	10.6055	14.3333	5.60351	4.58749	21.6213	6.59013	6.83777	2.30828	4.44997	0	3.31903	3.12217	5.72718	5.63861	2.84656	5.60696	1.80477	2.52483	99.8088	65.9677	82.8963	40.7186	29.644	36.6662	22.7112	14.5841	7.59147	8.55767	13.1314	25.0208	2.58455	6.15314	6.98277	10.9748	5.97603	5.69495	11.8981	6.85066	16.2068	4.58751	3.58678	3.9065	6.93808
ENSG00000132879.13	348.716	323.638	306.439	252.493	212.116	204.962	270.441	272.332	269.902	264.928	300.536	304.244	261.789	278.148	239.409	255.041	201.354	221.674	294.95	333.806	330.201	197.178	212.962	213.769	548.473	515.491	499.816	411.362	418.221	354.996	271.625	307.178	324.264	323.29	352.526	323.416	352.36	350.729	316.552	317.271	314.339	296.137	267.166	296.536	388.963	349.798	291.725	351.585	401.252
ENSG00000116663.10	94.567	116.396	84.7437	122.207	97.8394	105.354	126.206	113.564	121.409	121.569	84.3232	135.098	108.427	77.3275	71.1996	126.055	106.209	104.072	129.816	177.052	170.794	114.943	83.9216	108.568	293.723	230.887	201.146	207.769	189.882	162.498	115.373	127.611	148.576	105.545	94.9498	77.8423	113.72	107.065	102.414	152.649	184.062	113.899	144.94	126.248	160.267	105.513	115.973	96.686	121.416
ENSG00000116670.14	675.76	730.552	705.945	1233.18	1191.29	1202	673.451	703.432	759.276	597.521	585.938	613.98	677.916	604.77	563.367	657.634	672.657	579.684	619.49	647.312	648.067	765.351	852.752	745.665	375.471	313.818	297.452	448.948	397.39	417.495	520.54	614.356	634.43	739.763	674.75	746.916	578.078	470.1	529.527	564.703	561.747	484.07	497.557	560.775	676.183	592.936	585.841	621.134	597.831
ENSG00000177674.15	532.924	596.176	556.131	636.282	707.574	767.17	673.451	671.458	686.43	590.64	531.885	610.685	740.433	715.568	665.716	910.721	920.478	941.856	926.848	922.476	868.201	656.949	574.818	618.583	834.591	728.472	720.467	750.683	778.757	681.659	609.567	711.887	649.613	717.893	767.679	818.271	609.092	627.62	600.519	806.148	752.98	837.157	647.906	749.657	929.189	692.715	701.814	715.867	747
ENSG00000177000.11	355.611	367.169	400.263	296.932	281.777	268.174	412.555	421.177	370.766	344.062	364.319	351.473	455.2	463.965	491.277	477.835	458.026	378.824	487.765	387.936	420.342	378.47	379.903	366.1	435.356	690.776	722.905	575.28	575.255	564.16	614.11	648.081	607.317	339.454	357.577	378.091	371.314	427.028	380.561	331.239	381.271	341.697	342.882	343.511	289.021	347.504	341.94	364.282	367.718
ENSG00000011021.21	621.581	650.115	580.343	401.969	413.274	425.248	514.368	457.562	489.373	525.268	332.968	534.899	542.137	544.755	557.137	488.584	459.132	477.693	472.492	502.964	498.148	484.068	480.068	494.866	529.462	535.281	592.465	462.521	424.631	394.995	642.271	594.303	586.712	527.723	555.557	543.97	559.124	633.773	623.795	559.714	527.086	472.681	594.905	620.474	464.594	551.649	527.257	538.121	536.545
ENSG00000116685.15	1344.62	1285.09	1298.39	1330.13	1350.18	1445.27	1205.85	1254.71	1244.91	1220.27	1882.14	1260.91	1419.33	1267.25	1221.96	1319.18	1340.89	1167.69	1192.21	1328.46	1342.63	1300.82	1298.53	1207.71	1567.47	1477.68	1468.97	1480.49	1442.14	1429.98	1254.56	1175.84	1243.92	1224.7	1248.49	1400.24	1137.2	1129.72	1083.49	1258.11	1117.52	1310.98	1307.71	1458.21	1589.17	1073.48	1120.27	963.93	1213.01
ENSG00000083444.16	8349.47	8431.63	8350.28	5855.81	5887.58	5994.66	8655.17	8395.98	8361.37	10068.4	8638.8	10328.9	9839.55	9990.25	9881.61	7642.43	7455.65	7671.18	9657.93	9725.47	9710.57	8433.81	8503.15	8830.16	12262.2	13168.1	13232.9	13138.5	13939.9	13010.7	9668.59	9855.21	9224.71	9396.32	9471.75	9334.59	11405.6	11827.6	11284.2	12734.7	13723.4	12317	13292.3	13688.6	12766.4	11207.3	10714.9	10615.9	11767
ENSG00000116688.16	2907.93	2871.11	2930.47	3259.18	3318.71	3393.36	3318.47	3347.37	3274.32	3001.37	3346.98	2909.54	2603.24	2839.19	2658.41	3429.86	3358.86	3282.45	3189.08	3052.74	3074.29	2989.45	2893.94	3001.18	2345.03	2714.1	2636.83	3594.72	3533.25	3543.29	3038.75	2867.6	2726.42	2907.71	3057.59	2939.48	2800.79	2687.69	2757.03	3005.1	3070.49	3025.16	2557.01	2653.16	2362.59	2478.4	2650.63	2605.64	2656.13
ENSG00000116691.10	356.596	377.578	386.643	385.809	390.575	379.275	323.469	363.844	361.426	342.915	519.993	355.867	399.521	343.934	404.948	397.708	304.244	317.421	352.221	332.678	330.201	448.557	397.048	441.845	294.673	226.175	251.127	228.65	250.773	202.498	261.632	362.78	379.573	346.11	314.142	334.537	267.07	340.884	345.647	289.335	328.682	312.083	414.27	434.527	521.318	395.673	373.025	345.726	452.132
ENSG00000028137.18	282.716	267.806	286.01	121.197	155.76	153.243	92.2681	100.333	87.7883	158.269	155.674	182.327	90.8446	76.1733	100.569	152.438	123.91	155.068	146.043	135.327	150.868	303.711	297.786	300.454	96.0065	96.1244	113.373	313.22	322.88	301.663	240.738	262.514	234.251	192.072	247.476	189.046	172.303	172.288	194.354	212.512	264.141	265.385	188.206	200.626	181.876	154.829	162.601	170.91	122.573
ENSG00000048707.14	761.461	736.23	768.746	799.897	778.802	766.213	1027.68	961.431	888.156	1092.97	784.854	985.224	897.701	999.486	1067.1	1056.32	953.668	1041.77	1124.44	1053.29	983.012	847.586	883.433	874.432	696.76	1135.59	1187.37	1183.97	1093.62	1199.15	1021.09	985.339	887.117	919.474	932.326	781.204	1115.66	1170.33	1162.63	1137.39	1099.59	1113.93	1226.59	1072.62	633.865	1027.6	1122.66	1072.34	1093.9
ENSG00000162496.8	183.223	211.027	217.912	837.266	832.026	762.382	660.724	643.894	854.535	1134.26	1303.77	1153.27	1543.38	1401.13	1373.26	717.242	668.231	677.512	776.032	898.794	776.162	528.924	472.849	585.76	395.433	283.661	264.537	41.7626	48.8726	54.9994	288.886	326.319	377.404	460.212	529.295	474.468	1480.95	1572.74	1319.74	2383.52	2722.68	2274.56	2455.33	2779.41	3106.3	1180.14	1131.03	1059.64	1076.56
ENSG00000272482.1	0	1.89262	3.02656	17.1695	18.7852	18.1975	14.8477	4.41023	9.33918	24.0843	27.0267	13.1803	42.0034	25.3911	33.8198	17.589	11.0634	18.733	18.1361	15.7881	16.1305	8.41045	12.6334	21.8818	5.70336	4.71198	7.31438	0	1.60238	1.66665	10.9014	14.5841	6.50697	17.1153	14.1415	6.48686	56.8601	39.3801	36.0777	67.8442	52.5891	79.7293	60.5721	75.3572	77.4324	34.4064	27.4987	22.4624	21.9706
ENSG00000162493.16	17.7313	12.302	7.5664	54.5385	37.5703	45.9728	104.995	95.9226	113.004	191.528	178.376	219.671	112.335	116.568	92.5594	116.283	116.166	105.113	119.316	129.688	104.374	291.562	313.127	291.197	106.463	72.5645	82.8963	9.39659	13.6202	5.83327	18.1689	13.6726	14.0984	149.284	162.627	136.224	1563.65	1549.36	1656.08	295.322	274.897	279.052	434.821	565.668	480.801	1020.72	992.343	904.356	586.268
ENSG00000116731.22	770.327	662.418	754.37	860.496	853.16	883.06	881.319	856.688	902.165	1011.54	576.208	984.126	871.327	1031.8	978.104	849.159	912.733	859.638	837.122	872.856	793.242	1029.81	1081.05	1051.17	909.685	1173.28	1093.5	709.965	760.33	773.324	1127.38	1094.72	961.947	1063.05	1050.51	943.375	1471.47	1518.59	1592.07	1220.2	1231.06	1104.82	1366.12	1398.51	912.082	1291.39	1329.5	1379.97	1277.76
ENSG00000189337.16	306.358	314.175	323.085	492.866	536.16	517.193	425.282	343.998	353.955	502.331	406.481	521.718	428.826	448.961	470.807	792.484	736.825	780.543	475.356	528.901	473.478	526.12	615.425	557.145	653.985	646.484	676.58	484.447	494.334	447.495	476.934	504.063	548.754	520.116	509.093	550.457	228.302	211.668	259.526	305.299	317.925	267.663	368.841	365.042	295.324	233.963	247.488	239.273	210.455
ENSG00000171729.13	428.507	386.095	416.909	361.57	382.748	353.416	53.0276	65.0509	81.2509	88.3093	63.7829	63.7046	65.4472	28.8535	40.9397	69.379	90.7201	73.8914	120.271	135.327	140.43	137.371	137.162	121.192	102.66	76.3341	86.5535	91.8778	121.781	86.6657	36.3378	41.9293	34.7038	79.8716	83.8387	84.3292	32.7376	20.9207	36.0777	21.9496	26.2945	20.5018	41.1025	35.2319	35.1147	41.2876	20.3251	25.3923	18.5016
ENSG00000142621.19	3.94029	0.946311	4.53984	0	0	2.8733	4.24221	0	1.86784	6.88124	6.4864	7.68848	1.95365	0	6.22996	2.93151	4.42537	2.08145	3.81812	2.25544	0.948854	14.9519	33.3882	25.2483	27.5662	53.7166	42.6672	12.5288	0	9.99989	8.17601	1.82301	4.33798	10.4594	14.1415	15.7538	20.6764	18.4594	17.4569	24.9427	27.4897	27.3357	63.8171	35.2319	44.1185	36.7001	31.0855	28.3222	37.0031
ENSG00000142634.12	1603.7	1690.11	1646.45	1524.05	1635.09	1587.98	1500.68	1471.92	1440.1	941.583	1502.68	1017.08	1180	1131.06	1087.57	1553.7	1555.52	1520.5	1356.39	1245	1477.37	1204.56	1331.01	1203.5	835.542	813.288	788.734	1436.63	1306.74	1287.49	689.511	727.383	672.387	951.803	915.155	1061.99	982.129	1017.73	956.64	954.807	983.655	1037.62	824.214	948.327	1195.7	918.65	868.001	914.122	809.443
ENSG00000132906.17	112.298	85.168	106.686	172.705	165.936	173.356	113.479	148.845	127.947	194.968	206.484	149.376	201.226	191.587	186.009	165.141	147.144	154.027	184.224	177.052	197.362	171.947	168.746	154.014	194.865	180.94	195.05	219.254	198.695	202.498	200.767	200.532	172.435	183.514	176.768	189.972	102.52	137.83	135	182.581	180.476	168.57	183.88	194.754	209.788	193.823	173.361	180.676	166.514
ENSG00000116138.12	459.044	429.625	437.338	388.839	413.274	422.375	498.46	535.843	563.153	485.127	367.563	523.915	426.872	480.123	469.917	429.954	476.834	467.285	501.128	510.858	502.892	424.26	396.146	431.745	526.61	638.002	708.276	487.579	494.334	556.66	480.568	446.638	477.178	481.131	413.133	445.74	501.403	505.788	414.311	490.872	522.305	469.264	491.067	459.973	379.959	518.389	547.582	450.225	474.102
ENSG00000116771.5	21.6716	22.7115	13.6195	34.339	30.5259	51.7193	15.9083	15.4358	21.4801	19.4968	25.9456	26.3605	24.4206	31.1618	32.0398	15.6347	19.9142	13.5294	29.5904	29.3208	21.8236	12.1484	19.8524	16.8322	16.1595	10.3664	21.9431	28.1898	16.825	19.1664	16.352	20.9647	7.59147	23.7713	13.1314	25.0208	23.2609	35.6882	33.7501	65.8487	50.1987	38.7256	33.531	44.0399	45.9192	45.8751	52.6062	42.9716	9.25078
ENSG00000197312.11	490.566	425.84	432.042	493.876	487.632	461.643	493.157	439.921	489.373	602.109	532.966	518.423	493.296	510.13	541.117	509.105	517.769	530.77	520.219	571.755	535.153	486.871	515.261	478.875	457.219	507.952	571.741	489.667	560.833	552.494	500.554	451.196	444.643	538.182	489.901	447.593	528.11	531.631	528.363	529.783	515.134	535.325	526.761	517.714	371.856	516.095	600.188	500.033	511.105
ENSG00000116786.12	1898.23	1948.45	1950.62	2261.33	2352.06	2358.98	2554.87	2476.35	2430.99	2357.97	1958.89	2415.28	2318.98	2357.91	2278.39	2921.73	2776.92	2945.25	2969.54	2779.83	2939.55	2393.24	2436.43	2483.59	3444.83	4201.2	4094.84	3471.52	3425.09	3157.46	2568.18	2578.65	2487.83	2748.91	2791.93	2706.87	2670.7	2841.52	2679.06	2708.78	2891.2	2518.31	2693.3	2950.68	2640.81	2763.98	2719.98	2672.05	2410.98
ENSG00000237938.5	9.85073	8.5168	6.80976	5.04986	12.5234	16.282	12.7266	6.61535	10.2731	14.9094	17.2971	8.78684	29.3047	5.77071	8.89995	10.7489	8.85075	7.28507	11.4544	2.25544	2.84656	6.54146	9.02383	11.7825	9.5056	12.2512	13.4097	7.30846	3.20476	7.49991	4.54223	10.9381	11.9294	10.4594	6.06063	5.56017	12.0612	7.38377	18.6207	11.9725	5.97603	2.27798	10.8165	8.80799	1.80075	10.3219	21.5207	13.6728	8.09443
ENSG00000162461.7	0.985073	10.4094	6.80976	9.08974	13.3062	4.78883	5.30276	6.61535	14.9427	11.4687	3.2432	8.78684	14.6524	18.4663	15.1299	10.7489	7.7444	2.08145	16.227	20.299	15.1817	16.8209	15.3405	15.9906	11.4067	17.9055	20.7241	5.22033	5.60833	10.8332	13.6267	9.11507	8.67596	4.75426	12.1213	7.41356	12.0612	13.5369	2.32759	6.98396	15.5377	5.69495	7.57152	7.82932	5.40226	12.6157	25.1075	11.7195	19.6579
ENSG00000162458.12	2547.4	2542.74	2524.15	3691.45	3649.8	3799.46	2511.39	2400.27	2455.27	2103.37	2433.48	2249.43	2344.38	2278.28	2294.41	1694.41	1520.12	1434.12	2045.56	2095.31	2101.71	2139.06	2175.64	2225.21	1974.31	2075.16	1980.98	2957.84	2980.43	2826.63	1809.62	2046.33	1945.58	1558.45	1583.84	1557.77	1899.64	1843.48	1845.78	2039.32	2212.33	1956.78	2752.79	2814.64	2747.95	2237.56	2140.11	2159.32	1934.57
ENSG00000233954.6	10.8358	11.3557	20.4293	7.0698	16.437	19.1553	9.54498	4.41023	6.53743	10.3219	19.4592	12.0819	12.6987	9.23313	15.1299	9.77168	9.95709	6.24435	11.4544	13.5327	8.53968	0	1.80477	2.52483	19.0112	9.42396	9.75251	21.9254	16.0238	19.1664	14.5351	6.38055	7.59147	3.80341	15.1516	12.9737	11.1997	9.84502	3.49139	7.98167	15.5377	5.69495	11.8981	5.87199	16.2068	6.88127	11.9559	8.78964	8.09443
ENSG00000179743.4	38.4178	46.3692	32.5355	79.7877	58.7036	70.8747	46.6643	38.5895	49.4977	45.8749	64.864	50.5243	35.1657	46.1657	42.7197	45.9269	42.041	34.3439	42.9538	42.8534	40.8007	44.8557	39.7048	46.2885	19.9618	35.8111	14.6288	34.4542	36.0536	44.1662	48.1476	49.2214	54.2248	45.6409	37.3739	42.628	26.707	34.4576	31.4225	40.906	32.2706	31.8917	42.1842	39.1466	45.9192	42.4345	37.0634	36.1352	42.7848
ENSG00000065526.10	1136.77	948.203	1085.02	1416.99	1453.5	1383.01	1444.47	1347.33	1300.95	1550.57	1046.47	1497.06	1233.73	1413.82	1484.51	1475.52	1399.52	1371.67	1444.2	1282.22	1404.3	1327.92	1291.31	1349.94	619.765	988.574	1054.49	1207.98	1124.07	1126.65	1402.64	1475.73	1266.69	1270.34	1274.75	1137.98	1424.09	1521.06	1430.31	1437.7	1409.15	1363.37	1500.24	1248.78	651.873	1407.22	1639.16	1548.93	1574.94
ENSG00000116809.11	704.327	783.545	716.538	623.152	631.651	809.312	659.664	567.818	575.294	627.34	607.559	663.406	583.164	601.308	581.166	609.753	507.812	595.294	567.945	614.608	567.414	622.373	614.523	616.058	408.741	498.528	521.759	527.253	492.732	500.828	622.286	614.356	618.162	619.005	613.133	636.639	551.371	559.936	556.294	549.737	627.483	587.719	592.742	636.132	671.681	646.84	636.056	665.082	720.404
ENSG00000173641.17	236.417	241.309	261.041	347.43	346.743	353.416	3011.97	2937.22	2618.71	1049.39	330.806	823.766	1062.78	944.088	952.294	4069.91	3393.15	3402.13	2051.28	1796.46	1997.34	1127.93	1149.64	1093.25	3916.31	3803.51	3674.26	4357.93	4021.98	4565.78	1609.77	1562.32	1751.46	957.508	893.942	951.715	1423.23	1479.21	1455.91	1664.18	1758.15	1649.26	1137.89	1060.87	1323.55	1540.26	1548.29	1780.39	537.701
ENSG00000185519.8	29.5522	18.9262	22.6992	20.1994	24.2642	27.7752	33.9377	27.564	54.1673	19.4968	23.7835	16.4753	52.7485	40.3949	41.8297	54.7214	70.806	41.629	14.3179	11.2772	17.0794	17.7554	18.95	15.9906	14.2584	26.3871	26.8194	60.5558	56.8845	67.4992	12.7182	9.11507	13.0139	15.2136	14.1415	12.9737	12.0612	11.0757	8.14657	4.98854	8.36644	7.97293	5.40823	7.82932	6.30264	2.29376	2.39119	7.81301	19.6579
ENSG00000142627.12	1778.06	1784.74	1880.25	1806.84	1865.21	1855.19	646.937	628.458	611.716	466.777	541.614	505.243	434.687	489.356	461.017	461.223	342.966	407.964	515.446	496.197	560.772	658.818	675.885	627.84	276.613	276.122	330.366	730.846	714.662	754.158	815.785	772.958	737.457	512.509	454.547	508.755	287.747	311.349	307.242	306.296	294.021	321.195	262.84	281.856	262.01	321.126	265.422	332.053	400.096
ENSG00000142632.16	132	151.41	176.297	199.974	222.291	254.766	85.9048	94.82	90.5901	134.184	229.186	114.229	162.153	126.956	164.649	114.329	84.0821	65.5656	84.9531	72.1742	71.164	178.488	169.648	149.806	45.6269	50.8894	56.0769	48.027	39.2583	45.8328	173.513	135.815	147.491	125.512	119.192	133.444	149.904	157.52	145.474	143.67	169.719	164.014	193.615	217.264	250.305	146.8	166.188	177.746	186.172
ENSG00000237276.8	11.8209	17.0336	15.1328	26.2593	15.6543	15.3243	21.2111	25.3588	27.0836	41.2874	25.9456	30.7539	32.2352	24.237	14.2399	30.2922	22.1269	16.6516	18.1361	14.6604	19.9259	43.9212	37.9001	41.2388	31.3685	32.0415	17.0669	14.6169	34.4512	11.6665	20.8943	36.4603	32.5349	15.2136	31.3132	47.2614	46.5219	54.1476	26.7673	25.9404	38.2466	35.3087	68.1437	39.1466	50.4211	37.847	34.6722	26.3689	52.0356
ENSG00000132881.11	93.5819	90.8458	87.0136	69.688	111.146	95.7766	117.721	111.358	141.022	133.037	191.349	121.917	100.613	92.3313	118.369	118.237	85.1884	114.48	116.453	129.688	130.942	85.0389	117.31	94.2602	100.759	147.956	167.012	135.729	181.87	152.498	148.077	171.363	144.238	119.807	101.01	102.863	108.551	87.3746	139.655	139.679	150.596	134.401	120.063	132.12	119.75	121.569	161.405	136.728	136.449
ENSG00000037637.10	529.969	537.504	537.971	508.016	450.061	485.587	473.007	457.562	511.787	506.918	513.507	479.981	433.71	491.664	451.227	444.612	458.026	431.901	470.583	495.07	412.751	458.837	527.894	462.885	461.021	454.235	454.711	472.962	507.154	459.161	447.864	445.727	441.389	497.296	541.416	514.316	503.126	540.246	516.725	605.609	620.312	605.942	583.007	647.876	588.847	581.468	570.298	517.612	685.714
ENSG00000055070.16	3227.1	3331.01	3206.64	3671.25	3478.39	3568.64	3158.33	2889.81	3180.93	2729.56	2158.89	2790.92	2769.3	2765.32	2681.55	3174.82	3042.44	3000.41	2831.13	2664.81	2870.28	3083.83	2914.7	3069.35	2615.94	2625.52	2747.77	3421.4	3539.66	3194.96	2918.84	3166.58	3108.16	2801.21	2797.99	2911.67	2705.16	2888.28	2921.13	2985.14	3064.51	2776.86	2906.38	2875.32	2973.04	2757.1	2779.76	2711.11	2815.7
ENSG00000157191.19	1232.33	1328.62	1252.24	1515.97	1505.94	1459.63	1709.61	1736.53	1805.26	1383.13	1517.82	1313.63	1398.81	1451.91	1358.13	1677.8	1673.9	1571.49	1578.79	1410.78	1544.73	1405.48	1347.26	1507.32	2179.63	1970.55	2018.77	1988.95	1939.68	2020.81	1583.42	1471.17	1421.77	1466.21	1593.94	1487.34	1514.55	1473.06	1518.75	1607.31	1692.41	1627.62	1431.02	1523.78	1603.57	1285.65	1435.91	1312.59	1230.35
ENSG00000226029.1	3.94029	11.3557	13.6195	3.02991	4.69629	1.91553	6.36332	4.41023	2.80175	8.02811	10.8107	8.78684	7.81459	8.07899	8.89995	6.84018	5.53172	14.5701	3.81812	6.76633	8.53968	8.41045	9.92621	10.0993	11.4067	10.3664	8.53345	15.661	5.60833	17.4998	8.17601	14.5841	14.0984	8.55767	14.1415	9.26695	11.1997	7.38377	13.9655	10.9748	2.39041	3.41697	2.16329	3.91466	1.80075	5.73439	7.17357	6.83638	10.4071
ENSG00000080947.14	64.0297	65.2954	68.8543	44.4387	46.1802	43.0995	59.391	60.6407	56.0351	66.5187	98.377	49.426	65.4472	50.7822	62.2996	64.4931	45.3601	50.9955	39.1357	47.3643	47.4427	67.2836	59.5573	63.9623	48.4785	53.7166	62.1723	37.5864	56.0833	43.3328	81.7601	60.1595	54.2248	46.5917	58.5861	50.0415	62.8907	52.917	44.2242	32.9244	29.8802	45.5596	45.4291	38.1679	42.3177	77.9878	65.7577	80.0833	65.9118
ENSG00000219481.10	646.208	552.645	590.179	659.511	666.091	721.198	962.982	897.483	880.685	847.539	827.016	828.159	886.956	1057.19	1052.86	719.196	664.912	666.064	543.127	545.817	630.039	650.408	746.271	714.526	353.608	630.463	654.637	443.728	470.299	436.662	669.525	722.825	748.302	599.988	555.557	548.603	633.215	583.318	581.898	677.444	603.579	740.343	831.785	785.868	405.17	852.131	857.241	803.763	743.531
ENSG00000215908.10	274.835	294.303	286.01	364.6	359.266	391.726	412.555	485.126	416.528	410.581	744.855	407.49	725.78	747.884	663.046	351.781	373.944	333.032	125.043	135.327	146.123	271.003	285.153	265.107	286.118	237.484	269.413	215.078	229.942	226.664	320.681	306.266	310.166	387.948	452.527	383.652	293.777	327.347	359.613	256.411	268.921	307.527	393.719	373.85	347.545	254.607	240.314	223.647	386.22
ENSG00000186301.8	23.6417	41.6377	19.6726	20.1994	18.0024	4.78883	25.4533	31.9742	39.2246	27.525	46.4859	37.3441	50.7949	50.7822	37.3798	28.3379	32.084	17.6923	20.0451	28.193	18.9771	18.6899	18.95	24.4067	74.1436	96.1244	102.401	46.983	30.4452	33.333	59.9574	51.0444	65.0697	31.3781	47.4749	40.7746	31.0146	31.9963	34.9139	28.9335	38.2466	17.0848	35.6943	31.3173	43.2181	45.8751	22.7163	53.7144	39.3158
ENSG00000236698.1	21.6716	24.6041	42.3719	41.4088	32.874	24.9019	30.756	23.1537	28.9515	41.2874	20.5403	23.0654	24.4206	46.1657	35.5998	44.9497	49.7854	49.9548	30.5449	33.8316	33.2099	28.9693	25.2667	33.6644	22.8134	21.6751	18.286	29.2338	31.2464	39.1662	11.8098	19.1416	26.0279	30.4273	36.3638	25.0208	19.8149	29.5351	31.4225	17.9587	29.8802	22.7798	25.9595	22.5093	27.9117	30.9657	17.9339	35.1585	30.065
ENSG00000058453.16	337.88	309.444	346.541	415.098	478.239	406.093	478.309	530.331	493.109	707.621	1552.41	666.701	838.115	822.903	816.125	555.032	487.897	487.059	521.173	602.203	618.653	534.531	520.675	531.897	365.965	480.622	463.244	484.447	407.005	363.329	595.032	581.541	570.444	596.184	501.012	496.708	634.076	707.611	594.7	577.673	622.703	586.58	822.05	827.951	996.717	869.334	805.831	724.657	919.296
ENSG00000186715.10	9.85073	4.73155	2.26992	0	0	0	13.7872	27.564	5.60351	14.9094	36.7563	20.8687	16.606	15.0038	9.78994	13.6804	7.7444	4.1629	11.4544	10.1495	7.59083	1.86899	8.12144	3.36644	21.8629	11.3088	15.8478	7.30846	1.60238	1.66665	2.72534	12.7611	7.59147	0	3.03031	2.78008	0	12.3063	0	2.99312	2.39041	0	2.16329	3.91466	18.0075	13.7625	10.7603	12.6961	8.09443
ENSG00000117122.13	1140.71	1181.94	1150.85	1703.82	1491.07	1578.4	2519.87	2330.81	2908.22	3070.18	3057.26	3389.52	2538.77	2406.38	2262.37	1909.39	1690.49	1817.1	1460.43	1618.28	1548.53	2450.24	2231.59	2200.81	1954.35	1654.85	1662.8	1727.93	1749.8	1530.82	2074.89	2183.97	2330.58	2485.53	2517.18	2625.33	3949.19	4086.92	4122.16	3534.88	3621.48	2899.87	3783.6	4004.7	4661.25	4024.4	3692	3496.32	5230.16
ENSG00000226526.1	5.91044	1.89262	1.51328	5.04986	5.47901	5.74659	6.36332	4.41023	7.47135	4.58749	9.7296	6.59013	6.83777	6.92485	2.66998	3.90867	1.10634	3.12217	4.77265	3.38316	0.948854	3.73798	5.4143	3.36644	7.60448	8.48157	2.43813	11.4847	11.2167	9.99989	3.63378	2.73452	4.33798	7.60682	4.04042	5.56017	10.3382	12.3063	3.49139	4.98854	11.9521	13.6679	7.57152	13.7013	4.50188	6.88127	13.1515	5.85976	18.5016
ENSG00000159363.17	514.208	576.303	487.276	629.212	605.822	707.789	738.145	875.431	768.615	801.665	1291.87	752.373	735.549	667.094	651.476	671.315	737.931	648.371	745.487	642.801	739.157	808.337	835.606	860.124	451.516	453.293	470.559	751.727	810.003	790.824	686.785	684.542	695.161	618.054	570.709	601.425	803.795	722.379	750.648	974.761	1055.37	929.415	749.58	799.569	867.963	689.274	677.902	675.825	750.469
ENSG00000117118.9	947.64	993.626	994.225	1221.06	1135.72	1128.25	1001.16	1031.99	931.116	949.611	1318.9	847.93	963.149	917.542	909.574	1108.11	910.52	939.774	976.484	986.756	1026.66	975.612	1003.45	937.552	1032.31	890.564	726.562	1023.18	1070.39	1052.49	900.27	966.197	897.962	856.718	871.72	945.229	896.839	954.967	892.631	965.781	1074.49	994.338	963.746	971.814	1209.21	806.256	857.241	863.338	949.361
ENSG00000204362.6	1.97015	1.89262	1.51328	3.02991	8.60987	6.70436	8.48442	11.0256	17.7444	13.7625	11.8917	10.9835	8.79142	2.30828	8.00995	4.88584	7.7444	14.5701	21.9542	18.0435	24.6702	27.1003	24.3643	18.5154	4.7528	1.88479	0	5.22033	7.21071	1.66665	7.26757	12.7611	16.2674	4.75426	5.05052	4.63347	4.30758	12.3063	6.98277	9.97708	16.7329	12.5289	7.57152	3.91466	2.70113	6.88127	8.36916	9.76626	5.78174
ENSG00000179051.13	1518.98	1490.44	1542.79	1641.2	1783.81	1785.28	1399.93	1424.51	1427.96	1376.25	1944.84	1428.96	1275.73	1268.4	1302.95	1283.02	1304.38	1272.81	1264.75	1281.09	1313.21	1468.09	1490.74	1453.46	811.778	804.806	897.231	779.917	806.799	804.991	1047.44	973.489	1042.2	1266.53	1392.93	1251.96	1472.33	1428.76	1514.1	1311.99	1290.82	1310.98	1352.06	1386.77	1382.98	1589.57	1652.31	1628.04	1929.94
ENSG00000074964.16	475.79	429.625	437.338	458.527	477.456	497.08	747.69	734.304	722.853	752.349	1047.55	680.98	741.409	665.94	639.016	870.657	822.013	895.023	720.67	702.57	724.924	921.411	935.771	869.382	934.4	1151.61	1108.13	1027.36	1043.95	1037.49	727.665	771.135	698.415	704.581	692.932	729.309	694.382	637.465	637.76	682.432	711.148	781.347	732.274	630.26	630.264	667.483	685.076	700.241	536.545
ENSG00000159423.16	153.671	118.289	154.355	230.273	237.945	232.737	230.14	217.204	232.546	158.269	233.51	158.163	269.603	225.058	257.208	216.931	206.886	218.552	211.906	201.862	188.822	228.951	212.962	211.244	340.3	310.048	402.291	439.552	423.83	358.329	231.654	216.939	206.054	223.45	229.294	254.841	167.996	199.362	172.242	207.523	193.623	217.547	194.696	228.029	251.205	174.326	125.537	170.91	146.856
ENSG00000169991.10	310.298	349.189	351.838	579.724	594.864	620.632	392.405	375.972	362.36	509.212	523.236	472.293	401.475	358.938	324.848	364.484	316.414	331.991	312.131	363.126	347.28	353.239	399.756	426.696	320.339	327.011	347.433	436.419	365.343	354.996	471.483	415.647	453.319	419.326	386.87	399.405	334.268	329.808	327.027	360.173	383.661	337.141	329.902	308.28	315.132	331.448	338.353	341.819	420.91
ENSG00000127481.14	2514.89	2569.23	2608.14	2402.72	2584.53	2473.91	2447.76	2423.42	2288.1	2474.95	1663.76	2145.09	1808.1	1997.82	2283.73	2255.3	2269.11	2168.87	2726.14	2418.96	2447.09	2358.66	2160.3	2225.21	2061.76	3278.6	3558.45	3197.97	2944.37	3562.46	2361.96	2395.44	2118.02	2235.45	2242.43	1829.3	2370.89	2765.22	2509.14	2286.75	2252.96	2240.39	2687.89	2038.56	1104.76	3052.99	3127.67	3031.45	2935.97
ENSG00000230424.1	0.985073	4.73155	9.07968	6.05983	6.26172	10.5354	4.24221	1.10256	6.53743	6.88124	12.9728	6.59013	8.79142	4.61657	9.78994	9.77168	8.85075	5.20362	0.954529	9.02177	6.64198	9.34494	4.51191	5.04965	1.90112	0	1.21906	6.26439	4.80714	6.66659	6.35912	10.0266	4.33798	3.80341	3.03031	2.78008	3.44607	2.46126	10.4742	4.98854	5.97603	3.41697	4.32658	13.7013	2.70113	9.17503	9.56475	7.81301	9.25078
ENSG00000127463.14	2742.44	2749.98	2632.35	2478.47	2470.25	2538.08	2425.48	2549.11	2275.02	2884.39	3161.04	2775.54	2672.59	2686.84	2873.79	2463.44	2463.83	2469.64	2554.32	2370.47	2597.96	2500.71	2674.66	2796.67	1912.53	2216.52	2311.34	2245.79	2286.6	2304.14	2462.8	2420.05	2410.83	2150.83	2231.32	2211.09	2628.49	2579.4	2506.82	2992.13	3133.83	3075.27	2759.28	2671.76	2557.97	2609.15	2575.31	2588.06	2798.36
ENSG00000053372.4	1209.67	1315.37	1202.3	1369.52	1388.54	1383.97	1038.28	994.508	1093.62	823.455	907.015	822.668	840.069	819.44	762.725	1005.51	937.073	888.779	857.167	930.37	885.28	893.376	931.259	976.266	498.093	447.638	566.865	660.894	616.917	607.493	632.278	647.17	583.458	812.028	801.013	842.365	877.885	835.596	818.148	907.914	933.456	894.107	870.724	793.697	1082.25	820.018	767.572	896.543	805.974
ENSG00000162482.4	3.94029	11.3557	0.75664	6.05983	5.47901	4.78883	7.42387	9.92303	0.933918	4.58749	11.8917	4.39342	3.9073	0	0.889995	1.95434	0	3.12217	0.954529	1.12772	1.89771	5.60696	5.4143	10.9409	9.5056	10.3664	8.53345	2.08813	8.81309	0	6.35912	4.55753	6.50697	5.70511	8.08083	10.1936	10.3382	2.46126	11.638	5.98625	3.58562	2.27798	4.32658	6.85066	4.50188	0	4.78238	5.85976	5.78174
ENSG00000270728.1	20.6865	22.7115	23.4558	17.1695	21.916	31.6063	10.6055	14.3333	9.33918	38.9937	6.4864	21.9671	20.5133	19.6204	19.5799	19.5434	13.2761	16.6516	14.3179	18.0435	26.5679	28.9693	15.3405	21.0402	44.6763	43.3502	26.8194	28.1898	34.4512	18.3331	34.5209	28.2567	24.9434	38.0341	26.2627	26.8741	18.0918	14.7675	29.0949	18.9565	21.5137	20.5018	21.6329	21.5306	24.3102	22.9376	11.9559	7.81301	19.6579
ENSG00000053371.12	758.506	796.794	806.578	845.346	859.421	853.369	779.506	812.586	801.302	1004.66	1311.33	1137.9	1127.26	1009.87	983.444	935.15	937.073	888.779	973.62	1048.78	1167.09	1097.1	952.014	965.325	1862.15	1511.6	1583.56	1486.75	1417.31	1387.48	1372.66	1270.64	1285.13	1110.6	1167.68	1199.14	1005.39	1002.96	1011.34	972.765	946.603	1018.26	966.991	1074.57	1319.05	950.762	997.126	893.613	801.348
ENSG00000040487.12	435.402	435.303	389.67	374.699	411.708	413.755	481.491	433.305	438.942	456.456	549.182	431.653	470.829	444.344	461.907	478.813	417.091	420.453	465.81	491.686	539.898	445.754	460.215	435.953	551.325	526.799	555.893	487.579	503.148	484.161	399.716	467.603	379.573	465.917	428.284	477.248	418.697	419.644	393.363	462.937	506.767	447.623	472.679	474.653	504.211	416.317	426.827	391.627	432.474
ENSG00000077549.17	6676.82	6903.34	6667.51	8127.24	8072.14	8065.35	8288.22	7705.78	8754.55	9207.1	8507.99	9087.79	9704.75	9724.8	9320.02	9508.83	8925.98	9370.68	9235.07	9163.86	9750.42	9801.91	9687.98	9808.95	9184.31	7899.16	7906.85	10123.3	10339.4	9553.22	9059.02	10214.3	10041.3	10045.8	9806.09	10322.5	9885.04	8993.43	9344.12	9497.18	9736.15	8887.53	9557.42	9721.08	11220.5	8837.85	8651.32	9023.05	8751.23
ENSG00000173436.13	49.2536	57.725	77.9339	72.7179	57.1382	83.3256	82.7231	60.6407	75.6474	92.8967	110.269	58.2128	94.7519	65.7861	83.6595	71.3333	63.0616	90.543	121.225	95.8563	71.164	69.1526	72.1906	78.2696	90.3032	83.8733	102.401	89.7897	84.9262	79.1658	110.83	108.469	86.7596	77.019	73.7376	69.5021	69.7828	59.0701	38.4053	76.8235	60.9555	67.2004	70.3069	83.1865	94.5396	60.7846	71.7357	86.9197	84.4133
ENSG00000158747.14	719.103	744.747	748.317	2250.22	2103.16	2065.9	2264.28	2445.47	2314.25	4181.5	7340.44	4171.55	2765.39	2356.76	2493.76	3320.42	3107.72	3183.58	3882.07	4000.03	4085.76	3774.42	3638.41	3829.32	4501.85	4021.2	3758.37	4182.53	4287.17	3718.29	5977.57	7318.49	7247.68	5993.22	5612.14	6005.91	3231.55	3277.16	2946.73	3131.81	3357.33	3313.32	3511.02	3888.24	5525.61	6130.07	5602.56	5789.44	3750.03
ENSG00000162542.13	360.537	362.437	347.298	507.006	453.192	498.038	393.465	532.536	402.519	341.768	434.589	314.129	318.445	295.46	323.958	408.456	335.222	336.154	393.266	442.067	352.025	359.78	386.22	423.329	397.334	406.173	447.396	513.68	452.673	454.995	421.519	475.807	412.108	351.815	323.233	424.426	286.885	286.736	268.837	305.299	356.171	412.314	265.003	309.258	269.213	295.895	308.463	244.157	233.582
ENSG00000169914.5	331.969	324.585	323.842	317.131	351.439	310.316	311.803	288.87	303.523	222.493	263.78	227.359	252.021	235.445	238.519	210.091	230.119	196.697	215.724	196.224	215.39	236.427	256.277	237.334	183.458	220.521	195.05	258.928	306.856	352.496	218.935	238.815	270.039	193.974	203.031	169.585	243.809	231.358	244.397	200.539	207.966	227.798	216.329	222.157	177.374	293.601	297.703	283.222	217.393
ENSG00000162545.5	2730.62	2960.06	2858.59	1205.91	1202.25	1240.31	792.233	839.047	836.791	370.44	552.425	371.244	824.44	676.327	744.925	1187.26	1169.4	1090.68	654.807	781.511	656.607	683.115	637.985	669.921	2563.66	1829.19	1961.47	2190.45	2297.01	2247.47	586.856	620.736	647.444	1150.53	1118.19	1225.09	1134.62	1100.18	1146.34	434.003	490.035	427.121	626.273	702.682	897.676	662.896	655.186	629.924	461.382
ENSG00000090432.6	829.431	804.364	768.746	833.226	904.036	888.807	977.83	954.816	882.553	844.099	834.583	799.602	888.91	803.282	869.525	1100.29	962.519	977.24	1210.34	1095.02	1287.59	840.11	833.802	808.786	1068.43	906.585	925.269	983.51	1009.5	1015.82	960.227	914.241	845.906	892.85	900.003	936.888	925.269	906.973	855.39	893.946	964.532	952.195	964.828	1031.51	989.514	871.628	859.632	947.327	1014.12
ENSG00000158825.5	39.4029	50.1545	46.9117	44.4387	37.5703	25.8597	32.8771	27.564	60.7047	84.8686	52.9723	82.3766	130.894	124.647	87.2195	55.6986	36.5093	41.629	129.816	101.495	103.425	44.8557	45.1191	52.1797	30.4179	28.2719	24.3813	126.332	133.799	154.998	79.9432	89.3277	78.0836	41.8375	46.4648	65.7953	68.9213	61.5314	54.6984	66.8464	44.2226	36.4477	33.531	52.8479	55.8234	0	9.56475	22.4624	21.9706
ENSG00000158828.7	291.581	290.517	279.957	477.717	475.108	470.263	482.552	508.279	518.325	455.309	408.643	544.784	560.697	580.533	569.597	631.251	596.319	568.236	534.536	663.1	652.811	521.448	519.772	553.779	818.432	924.491	871.631	1162.05	1203.39	1078.32	635.912	709.152	683.232	601.889	548.487	569.917	442.82	539.015	495.777	568.694	626.288	566.078	425.087	502.055	515.016	471.367	435.196	471.71	345.748
ENSG00000117242.7	102.448	89.8995	87.7703	70.698	63.3999	90.03	83.7837	79.3842	60.7047	89.4561	50.8101	84.5733	125.033	177.738	147.739	105.534	99.5709	99.9096	68.7261	60.8969	63.5732	65.4146	81.2144	73.22	69.3908	81.0461	46.3244	60.5558	58.4869	89.1656	71.7672	67.4515	90.0131	87.4784	105.051	76.9157	58.5831	83.6827	76.8105	93.7846	82.4692	85.4242	73.5519	59.6986	75.6317	65.3721	80.1048	48.8313	107.54
ENSG00000244038.9	6486.7	6269.31	6210.5	5263.97	5388.21	5397.01	6839.51	6575.66	6688.72	7179.43	5522.09	7449.04	7660.25	7743.13	7375.38	6820.64	6888.09	7100.86	6457.39	6601.68	6597.38	6717.14	6658.68	6906.24	6240.42	6136.88	6363.51	7211.36	7264.39	6960.75	7696.35	7788.83	7168.51	7835.02	8260.63	7872.27	7424.55	7410.84	7224.84	7593.56	7931.39	7262.2	7035.02	7300.84	7229.13	7275.8	7195.09	7045.38	7066.44
ENSG00000117245.12	128.059	105.987	93.0667	266.632	204.289	250.935	61.5121	66.1535	71.9117	41.2874	45.4048	39.5408	37.1193	40.3949	34.7098	42.9954	51.9981	52.0362	59.1808	78.9405	63.5732	31.7728	59.5573	37.0308	81.7481	103.664	87.7726	93.9659	82.5226	90.8323	67.225	82.9471	53.1403	60.8545	53.5355	56.5284	28.43	14.7675	24.4397	36.9152	22.7089	33.0307	29.2044	22.5093	22.5094	21.7907	22.7163	16.6026	20.8142
ENSG00000189410.11	661.969	616.048	590.179	1035.22	1141.2	1048.75	658.603	728.791	621.056	432.371	579.452	404.195	291.094	310.464	276.788	766.1	751.207	723.304	549.809	592.054	517.125	441.081	434.046	420.804	633.073	710.567	675.361	865.531	806.799	818.324	213.485	216.939	191.956	496.345	455.557	422.573	272.239	268.277	265.345	202.535	169.719	236.91	165.492	158.544	174.673	160.563	124.342	155.284	121.416
ENSG00000127483.17	4249.6	4378.58	4278.04	5383.15	5298.98	5433.41	4190.24	3997.88	4042	4370.73	3969.68	4453.83	3929.76	4242.62	4222.13	4233.09	4141.04	4339.82	4208.52	4054.16	3936.79	4433.24	4618.39	4593.5	3232.85	3468.96	3368.27	3964.32	3825.68	3899.12	4445.93	4465.47	4394.37	4807.51	4740.42	4677.95	3830.3	3992.16	4059.32	3851.15	3755.34	3815.61	4242.21	3915.64	3345.8	3977.38	4159.47	3870.37	4032.18
ENSG00000075151.20	3053.72	2889.09	3003.86	2525.94	2556.35	2576.39	3079.85	3005.57	2921.3	2929.11	2056.19	3009.49	2779.06	2996.15	2955.67	2859.19	2838.88	2961.9	3387.62	3342.57	3132.17	2460.52	2615.11	2706.61	2478.11	3168.34	3173.22	3441.24	3411.47	3489.96	2852.52	2649.75	2678.7	2613.89	2683.85	2495.59	2862.82	2809.52	2959.53	2995.12	2930.65	2681.18	2767.93	2629.67	1841.27	2733.01	2960.29	2831.24	2772.92
ENSG00000117298.14	5886.79	5653.26	5671.02	6929.41	6783.01	7071.18	6574.37	6096.05	6589.73	4782.46	4138.32	4554.88	5117.58	5257.11	4963.5	6259.74	6071.61	6131.95	4231.43	4234.59	4228.09	4421.09	4309.78	4460.53	8165.31	10963.8	11127.6	9935.33	9972.42	9625.72	4930.14	5128.14	5016.87	6511.43	6473.76	6294.11	4635.82	4388.42	4550.44	3697.51	3816.29	3669.82	3698.15	3694.46	3269.27	3418.85	3399.07	3293.18	2658.44
ENSG00000227001.3	45.3133	29.3356	24.9691	42.4188	35.2222	53.6349	6.36332	1.10256	9.33918	4.58749	3.2432	9.88519	0	0	0.889995	2.93151	2.21269	7.28507	0	1.12772	0	36.4453	20.7548	40.3972	22.8134	23.5599	31.6957	17.7491	25.6381	11.6665	17.2605	13.6726	10.845	13.3119	19.192	9.26695	17.2303	3.69188	6.98277	4.98854	7.17124	2.27798	7.57152	14.68	9.90415	0	0	0	11.5635
ENSG00000142794.18	376.298	387.041	394.21	616.083	572.165	584.237	400.889	434.408	364.228	364.706	345.941	329.506	480.597	582.841	537.557	306.831	344.073	344.48	458.174	440.939	485.813	436.409	427.729	398.923	214.826	324.184	323.052	330.969	370.15	325.83	230.745	216.027	168.097	227.254	220.203	224.26	177.472	141.522	157.112	396.09	320.315	379.283	261.758	278.92	207.987	467.927	422.045	474.64	194.266
ENSG00000162551.13	66.9849	52.9934	41.6152	34.339	28.9605	20.1131	16.9688	17.6409	22.414	1.14687	5.40533	0	8.79142	6.92485	11.5699	0.977168	0	0	4.77265	0	5.69312	24.2968	18.0477	18.5154	27.5662	25.4447	29.2575	9.39659	14.4214	10.8332	1.81689	0.911507	0	1.9017	3.03031	2.78008	58.5831	94.7584	64.0088	13.9679	15.5377	17.0848	8.65316	3.91466	14.406	36.7001	23.9119	39.065	72.8499
ENSG00000076864.19	3.94029	8.5168	3.7832	6.05983	6.26172	1.91553	40.301	23.1537	17.7444	9.17499	8.64853	15.377	25.3974	11.5414	12.4599	0	0	1.04072	12.4089	7.89405	14.2328	2.80348	2.70715	5.89126	1201.51	1321.24	1205.65	44.8948	44.0655	53.3327	9.08446	9.11507	6.50697	3.80341	7.07073	3.70678	18.0918	24.6126	20.9483	22.9473	32.2706	7.97293	17.3063	23.488	16.2068	4.58751	16.7383	7.81301	21.9706
ENSG00000090686.15	1587.94	1484.76	1527.66	1483.65	1569.34	1531.47	1402.05	1357.25	1471.86	1505.84	2270.24	1501.45	1531.66	1537.32	1553.93	1458.91	1396.21	1461.18	1580.7	1539.34	1477.37	1593.31	1644.14	1570.44	1326.03	1454.12	1588.44	1369.81	1426.92	1384.98	1575.25	1482.11	1482.5	1630.71	1521.22	1445.64	1522.3	1313.08	1571.12	1541.46	1455.76	1675.45	1461.3	1528.67	1355.07	1404.93	1456.23	1397.55	1408.43
ENSG00000187942.11	2.95522	5.67786	5.29648	4.03989	5.47901	4.78883	6.36332	8.82047	7.47135	10.3219	7.56746	9.88519	6.83777	3.46242	7.11996	8.79452	22.1269	8.3258	4.77265	15.7881	7.59083	5.60696	9.02383	10.9409	8.55504	5.65438	13.4097	8.35253	5.60833	6.66659	8.17601	11.8496	5.42248	13.3119	5.05052	7.41356	13.7843	18.4594	16.2931	4.98854	15.5377	4.55596	8.65316	7.82932	10.8045	11.4688	13.1515	5.85976	9.25078
ENSG00000142798.18	3607.34	3384.95	3838.44	4023.73	4285.37	4147.13	13420.2	13090.7	11481.6	13666.1	9933.92	12790.3	9572.88	11769.9	12167.1	14446.5	14073.8	13269.2	16243.2	14576.9	14880.9	9788.82	8999.46	9555.63	4278.47	10631.2	11020.3	12937	11429	14294.8	8520.32	9542.57	7321.43	8822.96	8021.24	7107.75	14619.1	17308.8	15310.9	13781.3	14838.5	13345.5	14738.5	12126.6	6469.21	14806.2	16769.4	14665	14827.8
ENSG00000218510.7	243.313	226.168	205.049	238.353	248.903	253.808	255.593	235.947	256.828	167.444	188.106	199.901	216.855	196.204	177.999	221.817	201.354	196.697	230.996	245.843	224.878	198.113	175.062	187.679	255.701	220.521	238.936	174.359	185.876	168.331	435.146	464.869	452.234	288.108	255.556	270.595	147.319	167.365	150.13	168.613	199.599	166.292	164.41	152.672	159.367	164.004	211.62	166.026	181.546
ENSG00000070831.15	7206.79	7348.1	7091.99	7016.27	7130.53	6758.95	7849.15	7373.91	8046.64	7431.74	4950.2	7586.34	7318.37	7218	7125.3	8047.96	7736.66	8039.6	7478.74	7156.52	7189.46	7942.26	8045.64	7931.32	6596.88	6045.47	6029.49	7736.53	7677.01	7483.25	6563.52	7162.62	7379.99	7294.94	7191.94	7452.48	8380.83	7880.94	8314.16	7711.29	7762.87	7102.74	7770.54	7752.99	8215.94	6555.56	6349.8	6963.34	6898.77
ENSG00000184677.16	603.849	565.894	597.746	583.764	565.903	547.842	530.276	507.177	511.787	608.99	583.776	579.931	488.412	507.822	514.417	460.246	496.748	491.222	506.855	530.029	519.023	573.779	563.989	534.422	408.741	632.348	614.408	502.196	477.509	540.827	537.8	556.931	610.571	457.36	534.345	497.635	572.047	574.703	510.906	530.781	537.843	589.997	595.987	500.098	413.273	552.796	633.665	616.251	610.551
ENSG00000133216.16	2948.32	3003.59	2869.94	656.481	641.044	592.857	848.442	749.74	781.69	578.024	427.021	542.587	522.601	474.352	560.697	560.895	502.28	526.607	262.496	244.716	277.065	522.382	551.356	605.117	556.077	644.599	610.751	1139.08	1075.2	1189.99	230.745	248.841	242.927	419.326	418.183	413.306	398.882	403.646	430.604	132.695	149.401	138.957	218.492	224.114	216.991	336.035	329.984	336.936	484.509
ENSG00000004487.16	2421.31	2485.96	2454.54	2188.61	2261.26	2158.8	1692.64	1748.66	1774.44	1831.56	2287.54	1838.65	1725.07	1615.8	1592.2	1746.2	1748.02	1714.07	1614.11	1626.17	1735.45	2032.52	2051.12	1914.66	1269.95	1207.21	1262.95	1407.4	1342.8	1329.98	1633.39	1539.54	1563.84	1708.68	1673.74	1761.65	1867.77	1788.1	1792.25	1609.3	1547.79	1708.48	1811.76	1881.97	1734.13	1794.87	1716.87	1719.84	1891.78
ENSG00000169641.13	1549.52	1459.21	1641.91	1591.72	1551.34	1613.84	1704.31	1676.99	1540.03	1826.97	1288.63	1628.86	1237.64	1387.28	1342.11	1515.59	1598.67	1648.51	1760.15	1746.84	1609.26	1673.68	1688.36	1652.08	1014.25	1413.59	1493.35	1701.83	1704.93	1775.81	1640.65	1662.59	1605.05	1438.64	1421.22	1397.46	1881.55	1631.81	1777.12	1834.79	2024.68	1922.61	2203.31	1962.22	1382.98	1839.59	1909.36	1944.46	1933.41
ENSG00000261326.2	19.7015	27.443	28.7523	30.2991	24.2642	32.564	20.1505	16.5384	17.7444	30.9656	22.7024	26.3605	23.4438	25.3911	30.2598	8.79452	19.9142	21.8552	14.3179	7.89405	27.5168	15.8864	19.8524	21.0402	14.2584	13.1935	9.75251	17.7491	14.4214	14.1665	13.6267	20.0532	31.4504	24.7222	29.293	28.7275	18.9534	41.8414	22.1121	22.9473	27.4897	20.5018	41.1025	18.5946	22.5094	30.9657	32.281	39.065	39.3158
ENSG00000125944.19	4549.07	4523.37	4558.76	6296.16	6386.17	6280.07	4452.2	4088.29	4031.73	4011.76	3934	3960.67	4026.47	3977.17	3906.19	4164.69	4079.09	4188.92	3642.48	3623.37	3730.89	4415.48	4637.34	4512.71	2151.12	1958.3	2021.21	2643.57	2591.85	2744.14	3375.79	3401.74	3371.7	4003.09	3714.15	3961.62	3856.15	3747.26	3789.32	3572.79	3610.72	3870.29	3421.24	3435.11	3547.49	3376.41	3493.53	3788.33	3648.27
ENSG00000125945.14	347.731	290.517	334.435	266.632	281.777	295.95	474.067	457.562	430.536	537.884	544.857	598.603	518.694	550.525	581.166	366.438	393.858	407.964	486.81	440.939	419.393	470.05	461.118	461.202	766.151	777.477	932.584	550.223	612.109	571.66	654.081	618.002	598.641	430.736	423.234	405.892	724.535	676.845	691.295	479.898	480.473	578.607	507.292	510.863	415.974	630.783	612.144	546.911	644.085
ENSG00000249087.6	45.3133	25.5504	34.0488	28.2792	40.7012	32.564	30.756	30.8716	43.8942	55.0499	77.8368	58.2128	37.1193	49.6281	35.5998	33.2237	33.1903	26.0181	36.2721	29.3208	31.3122	43.9212	39.7048	26.9315	69.3908	70.6797	57.296	61.5999	67.3	51.6661	79.9432	63.8055	65.0697	32.329	45.4547	32.4343	39.6298	51.6864	72.1553	22.9473	37.0514	25.0578	33.531	36.2106	32.4136	65.3721	45.4326	64.4573	76.3189
ENSG00000204219.9	173.373	166.551	195.97	255.523	251.252	273.921	185.597	246.973	253.092	350.943	371.887	293.261	252.997	302.385	283.018	371.324	383.901	405.883	148.907	192.84	134.737	331.745	321.248	324.019	250.948	206.385	218.212	246.4	306.055	236.664	406.984	464.869	411.024	183.514	161.617	188.119	285.162	204.284	296.768	205.528	197.209	197.045	294.208	349.383	386.262	313.098	269.009	257.829	241.677
[truncated: 15,327 more rows]
[truncated: 41 more columns]

## Sheet: Fibroblast MDS vs unaff DESeq2
	baseMean	log2FoldChange	lfcSE	stat	pvalue	padj
[truncated: 15,564 more rows]
