# Supplementary material for: Structural variant allelic heterogeneity in MECP2 duplication syndrome provides insight into clinical severity and variability of disease expression
Source: Genome Med. 2024 Dec 18;16:146. doi: 10.1186/s13073-024-01411-7 (PMC11658439; doi:10.1186/s13073-024-01411-7)
Supplement: Supplementary file 1 — Additional File 1. [file 13073_2024_1411_MOESM1_ESM.zip › Table S1-S2_Updated_ESM.xlsx]

## Sheet: Table S1
Table S1: Genomic and Detailed Phenotypic Information from the entire cohort
BAB no	Inheritance	Genomic Structure	Major genomic subgroups for Clinical Analysis	Gross Motor DQ	Higest GM	Fine Motor DQ	Highest FM	Previous publication status	Current status	Age at evaluation	Postnatal	Neonatal hypotonia	Developmental parameters	Cardiorespiratory issues	Recurrent infections				Percentiles	Anthropometric	Dysmorphism	Gastrointestinal				Genitourinary		Neurology								Musckuloskeletal	Regression	Insomnia	Sleep Apnea	Hearing Deficit	Eye Findings	Imaging	Other
															PNA	URI	UTI	Other				Chewing and/or swallowing difficulty	Constipation	GERD	Other	CAKUT	Other	Tone	Epilepsy	Movement disorders	Neurobehavior	Dysautonomia	Bruxism	High pain tolerans	Other
2616	NA	Tandem DUP	Tandem DUP	NA	NA	NA	NA	del Gaudio et al. 2006	NA	4 yrs	NA	Yes	DD/ID, non-verbal, can walk	No issues	Recurrent respiratory infections	NA	NA		Normocephaly	NA	Brachycephaly, large ears, widely spaced teeth	NA	NA	NA		Hypospadias and duplex urethra		NA	No	NA	Repetitive hand movements but no other autistic features	No	NA	NA		NA	NA	NA	NA	NA	NA	NA
2617	maternal	Apparently simple DUP	Tandem DUP	NA	NA	NA	NA	del Gaudio et al. 2006	NA	1.1 yrs	NA	Yes	DD/ID, non-verbal, unambulatory	No issues	No	NA	NA		Microcephaly	NA	Brachycephaly, fifth finger clinodactyly, 2–3 toe syndactyly, broad thumbs, great toes, and long and slender fingers	NA	NA	NA		No		NA	No	NA	No repetitive hand movement or other autistic features	No	NA	NA		NA	NA	NA	NA	NA	NA	NA
2618	de novo	Tandem DUP	Tandem DUP	NA	NA	NA	NA	del Gaudio et al. 2006	NA	16 yrs	NA	Yes	DD/ID, some words, can walk	Aortic root dilation	Recurrent respiratory infections	NA	NA		Normocephaly	NA	Flat midface, prominent nasal bridge, deep set eyes, high arched palate, bifid uvula, fifth finger clinodactyly, 2–3 toe syndactyly, broad thumbs/great toes, and long and slender fingers	NA	NA	NA		No		NA	No	NA	No repetitive hand movement but has other autistic features	No	NA	NA		NA	NA	NA	NA	NA	NA	NA
2620	de novo	Insertional translocation ChrYp	Other Complex	0.29	12 mos	NA	NA	Breman et al. 2011	NA	6 yrs	Full term, NSVD, normal birth weight	Yes (3 mos)	DD/ID, non-verbal, gestures. Walked at 3 1/2 yrs, uses couple of symbols on a communication device and follows simple commands. He is able to point towards his needs and he displays joint attention. He is a happy child	Aberrant left-subclavian artery	No	NA	NA	AOM requiring PE tube and adenoidectomy	Macrocephaly	NA	NA	Normal	Yes	Yes		No		Global hypotonia	No	NA	Repetitive movements and hand stereotypies (hand flapping with excitement), chews on his clothes and blanket and mouths hand and objects	Drooling, overheating, diaphoresis, turns red	Yes	Yes		Bone fracture x1	NA	NA	NA	Right hearing loss	No	MRI brain at 1 yr: Benign external hydrocephalus and MRI brain at 3 yrs: Possible delayed terminal zones of myelination
2622	maternal	DUP-NML-DUP-NML-DUP	Other Complex	0.67	21 mos	NA	24 mos	No	Alive at 35 yrs	33 yrs	NA	No, first realized hypotonia at 6-8 mos	Gross motor: Currently cannot walk. Sit: 9 mos, walk: 18 mos, was running and climbing stairs up and down with holding the hand or rail. Fine motor: Can open door handle and take off shoes/socks, he was able to drink from a cup with straw, he still has pincer grasp, he was able to scribble, he was trying to draw "J" for his initial, he was not able draw circle. Language/communication: He was sayi…	No issues	Yes, recurrent aspiration pneumonias, he did not have PNAs between 5-20 yrs	Recurrent sinusitis	Yes, few times throughout his life	AOM requiring PE tube	Macrocephaly, short stature, normal weight	OFC: 59.5 cm (+3.1 SD), H: 157 cm (-2.7 SD), W: 77.1 kg (69%)	Coarse face, with round, proptosis, prominent nose with wide base, large ear lobes, somewhat prominent ears. Deep philtrum, lips full, mouth tend to open.	G-tube plus eats soft diet by mouth	Constipation throughout his life, episodes of ileus requiring appendicostomy	Yes, requiring surgery	Recurrent cholelithiasis	No	Urinary retention (benign prostatic hyperplasia), kidney stone	NA	Yes, refractory (Lennox-Gestaut syndrome)	Tremor when he is sick	Autism (lacks expressive language and repetitive behaviors). His social development is good.	Yes (tachycardia+hypothermia) diagnosed at 32 yrs, intermittently cold hand feet, drools when he is ill	No	Yes		Severe osteoporosis requiring intravenous medication and multiple fractures	Yes, after seizures worsened	Yes, sleeps only with melatonin	OSA, BiPAP with O2 support	Mother concerned about decreased hearing but not tested. He does not hear certain voices	Wears glass and R-eye exotropia	NA	Anemia, asthma
2623	maternal	Tandem DUP	Tandem DUP	0.39	21 mos	0.6	8 mos	Ramocki et al. 2009	Died at 20 yrs due to poorly controlled seizures and frequent respiratory infections	19 yrs	Full term, C-section, normal birth weight and height	No	Gross motor: walk: 31 mos, he was able to walk stairs independently. Fine motor: Hand grasp and take objects into mouth. Language/communication: Never said a meaningful word but he can point things to indicate wants. Could choose between objects from a picture board. At 19 yrs he was bedridden, no movement, no sounds other than grunting, not reaching for objects	No issues	Yes	Yes	No	Skin infections, AOM, IgA deficiency	Macrocephaly, normal weight, short stature	W: 59.4 kg (13%), H: 160.9 cm (<3%), OFC: 58 cm (+2SD, 98%)	Coarse face	G-tube	Yes	Yes, required fundoplication		No		Axial hypotonia and appendicular spasticity	Yes, refractory	Dystonia, spasticity and choreathetoid movements	Autistic features including poor eye contact, repetitive hand movements (hand flapping) and poor language	Drooling and abnormal breathing pattern	Yes	Yes		NA	Yes, after seizure onset	Yes	OSA	NA	NA	Brain MRI at 7 yrs: Unremarkable
2625	NA	Apparently simple DUP	Tandem DUP	NA	12 mos	NA	8 mos	Ramocki et al. 2009, Peters et al. J Autism Dev Dis 2013	Alive at 13 yrs	11 yrs 7 mos	Full term, normal birth weight	NA	Gross motor: Walked independently. Fine motor: Reach, grab and bring to his mouth. Language: Had single words, can make simple choices with communication device	No issues	Yes	Yes	Yes	Low IgA. T&A surgery	Macrocephaly, normal weight and height	H: 106.2 cm (62%), W: 17.6 Kg (60%), OFC: 54.8 cm (+2.9 SD)	NA	G-tube	Yes	Yes, required fundoplication		Cryptorchidism	Urinary retention (neurogenic bladder), kidney stone	Axial hypotonia and appendicular spasticity	Yes, refractory	Chorea, dystonia, hypomimia, spasticity	Autism diagnosed based on ADOS/ADI-R based on repetitive behaviors, hand stereotypies and poor eye contact	Drooling and abnormal breathing pattern	Yes	No		Scoliosis	Yes, after seizure worsened	Yes	OSA, required trach	NA	Exotropia and farsightedness	NA
2626 (brother of BAB2628)	NA	Tandem DUP	Tandem DUP	0.45	12 mos	NA	9 mos	Ramocki et al. 2009	Alive at 15 yrs 3 mos	13 yrs	Full term, normal birth weight	NA	Gross motor: Rolling: 9 mos, unsupported sit: 18 mos, walk: 2 yrs. Fine motor: Palmar and modified pincer grasp: 2 yrs, feed himself: 2 yrs, transfer object from hand to hand: 2 yrs, never scribbled. Language/communication: First word: 15 mos, has total of 20 words, two word sentences (10 yrs), follows simple commands, toilet trained: 10 yrs:	No issues	No	No	No		Normal OFC, weight and height	13 yrs: W: 46.6 kg (40%), H: 163.1 cm (61%), OFC: 57 cm (97%) // 5 yrs: W: 19.5 kg (25-50%), H: 113.7 cm (25-50%), OFC: 54 cm (98%)	Large ears, high-arched palate, small chin, long fingers, several café au lait spots, sacral dimple	Normal	No	No		No		Global hypotonia at 5 yrs	No	NA	It appears that due to having difficulties with language and engaging in repetitive behaviors, patient meets some criteria for diagnosis of autism. However, he has a strength in his ability to socially engage, particularly with those who are familiar	NA	NA	NA		NA	No	No	No	NA	Intermittent strabismus	NA	Spine MRI at 1 mo (due to sacral dimple): A 5 mm cyst at the tip of conus medullaris which could be arachnoid cyst or possible dermoid/epidermoid cyst.
2627	maternal	Tandem DUP	Tandem DUP	NA	10 mos	NA	9 mos	No	Died at 16 yrs 6 mos due to poorly controlled seizures and frequent respiratory infections	13 yrs 11 mos	Full term, NSVD, normal birth weight and height	Yes	Gross motor: Walks with walker plus support, bottom scoot, stand with maximal support. Fine motor: Single finger tap on iPad, whole hand grab and can transfer objects. Language/communication: No words, babbled with mamama at most, understands simple commands. Eye contact: 20 seconds	No issues	Recurrent respiratory infections including PNA which did not improve despite fundoplication at young age	Recurrent sinusitis	NA	Diarrhea, T&A surgery	Microcephaly, normal weight and height	H: 118.4 cm (3-50%), W: 25 kg (3-50%), OFC at 13 yrs: 51.1 cm (<3%)	NA	G-tube	Yes	Yes, after birth, required G-tube+fundoplication at 6 mo		Cryptorchidism		Hypertonia in lower extremities	Yes, refractory	Dystonia, myoclonus, truncal titubation	Autism with repetitive hand and body movements, limited eye contact and non-verbal	Drooling only	Yes	No		Scoliosis	Yes, after seizure became refractory	Yes	No	No	No	NA
2628 (brother of BAB2626)	NA	Tandem DUP	Tandem DUP	0.45	12 mos	0.25	16 mos	Ramocki et al. 2009	Alive at 23 yrs	15 yrs	Full term, normal birth weight	NA	Gross motor: Rolling: 7 mos, unsupported sit: 20 mos, pull to stand: 24 mos, walk: 32 mos. Fine motor: Feeding himself: 32 mos, Spoon feed: 4 yrs, Dress himself: 10 yrs. Language/communication: Has few single words only, never made two word sentences, follow simple commands.	No issues	No	No	No		Macrocephaly, normal weight and height	W: 65.6 kg (70%), H: 175 cm (62%), OFC: 59 cm (+2.8 SD)	Large ears, long and thin nose, high-arched palate, small chin, arachnodactyly of fingers and toes	Yes	No	NA		NA		Global hypotonia at 15 yrs	No	NA	Autistic features (speech delay+repetitive behavior+repetitive interest)	Drooling only	NA	NA	Dysmetria	NA	No	No	No	No	NA	Brain MRI at 15 yrs: Corpus callosum posterior body and splenium thinning, mega cysterna magna, cavum septum pellucidum and vargae
2666	maternal	Apparently simple DUP	Tandem DUP	NA	NA	NA	NA	Ramocki et al. 2009	NA	12 yrs	NA	NA	Severe to profound DD/ID	No issues	Recurrent respiratory infections	NA	NA		NA	NA	NA	NA	No	Yes		No		Central hypotonia, appendicular hypertonia	Yes	Choreiform movements	Autistic features including repetitive behavior, hand stereotypies and poor eye contact	Yes, drooling and abnormal breathing pattern	Yes	No		NA	Yes	Yes	NA	NA	NA	NA
2681	maternal	DUP-TRP/INV-DUP	Other Complex	0.63	12 mos	NA	NA	Smyk et al. 2008	Alive at 17 yrs	3 yrs	Full term, normal birth weight, height and OFC	Yes	Gross motor: Walking: 19 mos. Language: Has total 20 single words. Weschler IQ<50 at 17 yrs old level	No issues	Recurrent respiratory infections	NA	NA		Normal OFC, weight and height	All are within normal range	Facial hypotonia, small-open mouth, long face (despite round face in early childhood), full lips, open mouth, synophrys, large and prominent simple ears, prognathism, dental caries	No	NA	No		Cryptorchidism and macroorchidism		Global hypertonia	No	Progressive spasticity after puberty	NA	NA	NA	NA		NA	Yes	NA	NA	NA	NA	NA
2682	maternal	Apparently simple DUP	Tandem DUP	0.4	12 mos	NA	NA	No	Alive at 7 yrs	7 yrs	Full term, SGA	Yes	Gross motor: Walk 2.5 yrs. Language: Babling at 5.5 yrs	No issues	Recurrent lower respiratory track infections	NA	NA		Normal OFC, weight and height	3 yrs: H: 94 cm (35%); W 15.5 kg(35%), OFC (3-10%)	Broad nasal tip, think upper lip, smooth philtrum, microstomia, narrow palate, protruding ears, small hands and feet, 2/3 toe partial syndactyly	NA	NA	NA		No		Central hypotonia, appendicular hypertonia	No	NA	Autistic features, hyperactive, keeps fingers in his mouth	NA	NA	NA		NA	NA	NA	NA	NA	NA	Brain MRI: two small T2 hyperintense foci in perventricular white matter	Hypochromic anemia, asthma
2684	maternal	Terminal DUP/Rec(X)DUP(Xq)	Terminal DUP	0.35	8 mos	0.35	21 mos	No	Alive at 5 yrs 7 mos	5 yrs 7 mos	Full term, normal birth weight and OFC	Yes (3 mos)	Gross motor: Sit: 13 mos, crawl: 3 yrs, no walking. Language: 10-20 single words. Social: Smile: 7 mos	No issues	Yes	Yes	NA	T&A surgery	Microcephaly, normal weight and short stature	W: 20.6 kg (52%), H: 98.8 cm (<3%), OFC: 48.1 cm (-2.3 SD)	Brachycephaly, prominent forehead, hypertelorism, hypoplastic alae nasi, low set ears, high arched palate, inverted nipples, single palmar crease	Poor, solids at 3 yrs	Yes	NA		Cryptorchidism		Global hypotonia	Yes, started at 4 yrs 6 mos	No	NA	NA	NA	NA		NA	NA	NA	NA	NA	NA	Brain MRI: Thin CC, posterior white matter volume decrease and wide sylvian fissures	Leri-Weill syndrome
2688	maternal	Tandem DUP	Tandem DUP	0.5	12 mos	NA	NA	No	Alive at 8 yrs	8 yrs	Full term, C-section, normal birth weight and OFC	Yes	Gross motor: Walk: 2 yrs. At 8 yrs of age: He is ambulatory, wide-based gait, unable to jump with both feet; speech has not developed, utters monosyllables; follows simple commands; not toilet trained	Tracheostomy dependent	Yes	Yes	NA	Normal Ig levels	Normal OFC, weight and height	OFC 53 cm (70%), height 128 cm (51%), weight 29 kg (71%)	Midface hypoplasia, large hypoplastic and somewhat prominent ears with large lobes, epicanthus, small open mouth with full lower lip	NA	Yes	NA		NA		NA	NA	NA	NA	NA	NA	Yes		Advanced bone age	NA	NA	NA	NA	NA	Brain MRI (2 yrs 3 mo): Normal
2727	maternal	DUP-TRP/INV-DUP	Other Complex	0.33	10 mos	NA	NA	No	Alive at 4 yrs 4 mos	4 yrs	Full term, normal birth weight and height	NA	Gross motor: Head control: 9 mos, roll over: 12 mos, sit: 18 mos, crawl 19 mos, standing: 3 yrs 7 mos. Language: no speech, but he does recognize and respond to voices that are familiar to him.	PDA	Yes, both aspiration and regular	Yes	NA		Underweight and short stature	28 mos: height of a 8.5 month old and weight of a 10 month old; 36 mo, height of a 21 month old and the weight of a 15 month old.	Low hairline, round face, synophrys, hypertelorism, malar hypoplasia, small pinched nose with inverted nares, tooth decay, widely spaced lower teeth, all upper teeth extracted due to severe dental caries, short neck, mild fetal pads on the fingertips, clubbing of the hands, and a small scrotum	G tube, failure to thrive	NA	Yes, after birth and still severe		Bladder diverticulum and scrotal hypoplasia	Hydronephrosis	Hypotonia	NA	NA	Repetitive behavior (object mouthing)	NA	NA	NA		NA	No	No	He breathes very noisily and snores very loudly, sleep study is planned	No	No	Brain MRI: Normal
2769	maternal	DUP-TRP/INV-DUP	Other Complex	50% at 8 mo --> 10% at 3-yrs, 3-mos	6 mos	0.44	8 mos	Ramocki et al. 2009, Carvalho et al. 2011, Peters et al. J Autism Dev Dis 2013	Died at 13 yrs old due to poorly controlled seizures and frequent respiratory infections (he was found to have airway narrowing in the last yr of life and tracheostomy was found to be risky) and he was in pain in the last few mos of life)	5 yrs	Full term, C-section (repeat), normal birth weight	Yes, first noticed at 3 mos of life. He was first concerned at 2 mos of life since he was not tracking	Gross motor: Rolling: 6-8 mos, can sit unsupported only 5 sec. Fine motor: can hold bottle, finger feed and transfer objects at 18 mos, brings objects to mouth, no pincer grasp. Language: no words, only makes sounds. Bayley Scales of Infant Development – III) reveal that cognitive skills are most like that of a child around the age of 3 mos, 20 days. His overall language skills were lower, with h…	Severe airway narrowing detected at 12 yrs old. He was on pulmonary toilet after seizures and requiring oxygen as needed	Yes, once	Yes, worsened after seizure onset. On average he was having 4-5 URI/yr	No		Normocephaly, normal weight and height per parents	40 mos: OFC: 50.3 cm (60%)	Long face, high forehead, depressed nasal bridge, upturned nares, high arched palate	Yes, worsened after seizure onset required G-tube at 5 yrs of life	Yes, requiring first-tier medications	Yes, outgrew after infancy	Aerophagia	Undescended testicles		Global hypotonia	Yes, refractory (started at 42 mos as drop seizure)	Dystonia, myoclonus and chorea	Repetitive arm flapping, poor eye contact and diagnosed with autism	Abnormal breathing pattern, air swallowing, drooling	Yes	Yes	Self mutilation	Severe scoliosis	Yes, after seizure onset	No	No	No	No	Brain MRI: Mild atrophy and thin CC	Anemia of unclear etiology associated with an elevated fetal hemoglobin. Brother died of similar disease at 5 yrs 11 mos
2770	maternal	Tandem DUP	Tandem DUP	0.36	12 mos	0.22	16 mos	Ramocki et al. 2009	Alive at 13 yrs 11 mos	13 yrs 11 mos	Premature (late preterm), normal birth weight	NA	Gross motor: Clumsy gait started between 2-3 yrs of age. Fine motor: Pincer grasp 4-5 yrs. Can reach objects, can do pincer grasp but typically use palmar grasp. Language/communication: Can make sounds but never said words, can make choices consistently, can use utensil and finger feed, eye contact <5 sec, he can eye point up to four pictures.	Supraventricular tachycardia requiring beta-blocker	Yes (at least 2 PNA, one requiring ventilation)	Yes	Yes	Selective IgA deficiency, one viral meningitis, T&A at 3 yrs	Macrocephaly, overweight and tall stature	W: 78.7 kg (+2 SD, 98%), H: 182.2 cm (+2.4 SD), OFC: 57.9 cm (+2.2 SD)	NA	Eats soft diet, has difficulty with chewing and swallowing	Yes	No		Yes		Central hypotonia, appendicular hypertonia	Yes, nonrefractory	Tremor, myoclonus, chorea and truncal titubation	Repetitive behavior, hand stereotypies with poor eye contact	Drooling and abnormal breathing pattern	Yes	Yes	Episodes of irritability and overactivity with rare head banging	Contractures in knees, toe fracture	No	Yes	No	NA	Strabismus	NA	Eczema
2771	maternal	Tandem DUP	Tandem DUP	0.22	12 mos	0.22	11 mos	Ramocki et al. 2009	Alive at 23 yrs 3 mos	22 yrs	Full term, normal birth weight	Yes	Gross motor: Roll front to back: 18 mos, roll back to front: 20 mos, sit unsupported: 27 mos, come to sit: 38 mos, pull to stand: 48 mos, walk with support: 49 mos, walk independent: 74 mos. Fine motor: Hold bottle: 36 mos, reach for toy: 36 mos, transfer: 48 mos, pincer grasp: 60 mos, finger feed: 64 mos. Language: social smile: 24 mos, coo: 14 mos, babble: 16 mos. Single wirds with meaning: 18 …	No issues	Yes	Yes	Yes	AOM requiring PE tube	NA	NA	NA	GJ-tube, early in the life and improved oral feeding later	Yes	Yes, after birth		Cryptorchidism and hydrocele	Episodes of priapism	Central hypotonia, appendicular hypertonia	Yes, refractory	Chorea, dystonia, spasticty	Autism with lack of expressive language, has poor social development, repetitive behaviors (hand clapping and clasping)	Drooling (requiring botox injections) only	NA	NA	Self mutilation	NA	Yes, after epilepsy became refractory	Yes	OSA (on BiPAP)	No	Exotropia, astigmatism and hyperopia	NA	Partial cytochrome C oxidase deficiency
2772	maternal	DUP-TRP/INV-DUP	Other Complex	0.62	30 mos	0.125	8 mos	Ramocki et al. 2009 and Carvalho et al. 2011	Alive at 6 yrs	6 yrs	Full term, C-section, normal birth weight	Yes	Gross motor: Rolling: 6 mos, crawl: 13-14 mos, walk: 24 mos, climbing stairs with alternating feet: 4 yrs. Fine motor: Feeds himself with fingers bu no pincer. Language/communication: Smile at 4-5 mos. No words or specific sounds. At age 6 yrs, he does not exhibit joint attention, imaginary play or repetitive behaviors. He uses no words, specific sounds or gestures to communicate, but he will tak…	No issues	Yes, once	Yes, outgrow it after adenoidectomy	NA	AOM requiring PE tube and adenoidectomy	NA	Macrocephaly	Macrocephaly, depressed nasal bridge, upturned nares, single left palmar crease	NA	Yes	No		No		Central hypotonia, appendicular hypertonia	No	Spasticity in lower extremities, choreiform movements	Repetitive behavior, streotypies and poor eye contact, and diagnosed with autism	Drooling only	Yes	No		Swelling in the knuckles	No	No	NA	Yes, sensorineural	NA	NA
2796 (brother of BAB2980)	maternal	DUP-TRP/INV-DUP	Other Complex	0.5	24 mos	NA	9 mos	Carvalho et al. 2011	Alive at 20 yrs (what age group he should be)	10 yrs	Full term, NSVD, normal birth weight	Yes	Gross motor: Rolling stomach to back: 3 mos, walk: 24 mos, he can run and climb stairs up and down without holding the rail or help. Fine motor: Can drink from straw but not from a bottle, he can feed with full hand or may be modified pincer, he cannot scribble or does not have full pincer grasp. Language/communication: Sporadically say single words, mostly babbles, follows simple commands	No issues	Yes, both aspiration and community acquired	Yes, improved some after A&T	NA	AOM	NA	W: 140 lbs, 5 feet 9 inches	NA	Yes, chopped food and thickened liquids	No	Yes		No		NA	No (He was placed on lamotrigine for a long time but never had clinical event and when lamitrigine was taken out, he never had seizure)	Spasticity in lower extremities and muscle twitches	Intense eye contact, stereotypy (mouthing objects, hand wringing, arm flapping, spinning in circles, hopping on knees, and watching wheels and other objects that spin), has rare single words, and diagnosed with autism	Drooling, and cold hand and feet	Yes	Yes	Ataxic gait and episodic anisocoria	NA	No	No	No	No	Hyperopia requiring glass	NA
2797	maternal	DUP-TRP/INV-DUP*	Triplication	0.15	3 mos	0.16	3 mos	Carvalho et al. 2011	Died at 5 yrs	2 yrs	Premature (late preterm), LGA	Yes	19 mo evaluation: Receptive language 3 mos, expressive language 2 mos 20 days, fine motor 3 mos 10 days, gross motor 2 mos 20 days.	Cardiorespiratory arrest at 2 mos of life requiring extracorporeal membrane oxygenation (ECMO) for two weeks, chronic lung disease requiring oxygen, PDA (self closed)	Yes	Yes	NA	Immunodeficiency requiring weekly sub-cutaneous immunoglobulins. Sepsis.	Microcephaly	Microcephaly	Bitemporal narrowing, high anterior hair line, brachycephaly, small nose, flat nasal bridge, short neck, low set ears, small mouth, recessed chin, and high-arched palate, cutis marmorata	GJ-tube	Yes	Yes, after birth	Intestinal pseudo-obstruction requiring ileostomy	Microphallus	Mild right hydronephrosis and mild left pelviectasis	Global hypertonia	Yes	Spasticity	NA	NA	NA	NA		Equinovarus deformity	NA	NA	OSA	Yes, sensorineural	Nystagmus, myopic astigmatism, large corneas	Brain MRI (4 mo): Cavum septum pellucidum, hypoplastic corpus callosum, and decreased white matter in the cerebral hemispheres	Milk protein allergy. Mother and maternal aunt who are both carriers had childhood epilepsy which they outgrew
2801	maternal	DUP-TRP/INV-DUP*	Triplication	0.14	3 mos	0.22	5.5 mos	Carvalho et al. 2011	Alive at 2 yrs 9 mos	21 mos	Full term, C-section, normal birth weight	Yes	21.5 mos evaluation: Communication: 3-5 mos, gross motor: 3 mos, fine motor: 4-7 mos, cognitive skills: 3-4 mos, adaptive skills: 4-9 mos, and social/emotional skills: 4-5 mos	Chronic lung disease requiring ventilation and tracheostomy. Prolapse of epiglottis, broncho-tracheomalacia, hypoventilation, PFO, ectopic muscle in left ventricular outflow tract	Yes	Yes	NA		NA	NA	Brachycephaly, hypertelorism with telecanthus, small nose with anteverted nares, flat nasal bridge, wide-spaced teeth, thick lips with tented upper lip, gingival hyperplasia, mid-face hypoplasia, narrow palate with broad alveolar ridges, hazy corneas, left transverse palmar crease, pronounced cutis marmorata	GJ-tube	Yes	Yes, after birth		Cryptorchidism, scrotal hypoplasia and microphallus	Vesicoureteral reflux	NA	No	Spasticity	NA	NA	NA	NA		NA	NA	NA	NA	Yes	Nystagmus and hazy cornea	Brain MRI at 6 mos: Ventriculomegaly, delayed myelination, and concern for a lacunar thalamic infarct vs. a pronounced peri-vascular space	Chronic anemia unresponsive to iron, elevated ferritin, neutrophilia, hyponatremia, unexplained fever
2802	maternal	Tandem DUP	Tandem DUP	0.56	21 mos	0.4	11 mos	Peters et al. Autism Research 2013 and Peters et al. J Autism Dev Dis 2013	Alive at 11 yrs 8 mos	8 yrs 11 mos	Full term, normal birth weight, height and OFC	Yes	Gross motor: Head up: 6 mos, roll over: 6 mos, sit: 13 mos, crawl: 16 mos, walk: 22 mos, stairs up without help: 48 mos, stairs down without help: No. Fine motor: Hold bottle: 15 mos, reach for toy: 10 mos, transfer: 36 mos, pincer grasp: 24 mos, finger feed: 36 mos. Language/communication: Smile: 7 mos, coo: 7 mos, laugh: 7 mos, babble: 12 mos, single words with meaning: 36 mos, gestures (waves)…	No issues	No	No	No	Low IgA titers. Recurrent AOM.	Normal OFC, weight and height	W: 36.5 kg (89%), H: 141 cm (90%), At 6 yrs OFC: 52 cm (64%)	NA	Coarse chopped food	Yes	Yes	Aerophagia	NA		Axial hypotonia and appendicular hypertonia	Yes, once	Dystonia, mild ataxia	Stereotypic hand movements and arm flapping	Drooling, hyperventilation and sweating	No	No		NA	No	Yes	OSA requiring T&A	NA	NA	Brain MRI: Mega cisterna magna and cavum septum pellucidum	Eczema and seasonal allergy
2805	maternal	DUP-TRP/INV-DUP*	Triplication	0.11	4 mos	0.11	4 mos	Carvalho et al. 2011	Died at 3 yrs 10 mos due to discontinuation of ventilator support	3 yrs	Full term, C-section, SGA	Yes	Gross motor: Rolled stomach to back. Fine motor: Rubbed his palms together. Sucked his thumbs. Language/communication/social: Smile and giggle socially, visually tracked.	Chronic lung disease requiring ventilation and tracheostomy, broncho-tracheomalacia, erratic heart rate, PFO (small). He experienced a life-threatening event attributed to aspiration at age 3 mos while at home and had an oxygen requirement from this point forward.	Yes	Yes	NA	AOM	Microcephaly	Microcephaly (borderline)	Hypoplastic right ear helix, large ears, synophrys, small nose with flat nasal bridge, high-arched palate and hypertrichosis	G-tube, failure to thrive	Yes	Yes, after birth, required fundoplication (6 mo)	Gallstone	Cryptorchidism	left inguinal hernia	NA	Yes, 2 yrs (infantile spasm then refractory epilepy) then became refractory epilepsy	Spasticity	NA	NA	NA	NA		Thoracic scoliosis, left torticollis, plagiocephaly, bilateral hip dysplasia	Yes, after epileptic spasm onset	NA	OSA plus central apnea/hypoventilation syndrome required CPAP until 2 yrs (when tracheostomy placed)	Yes	Corrective lenses	Brain MRI at 2 yrs: Reduced brain volume, hypoplastic corpus callosum, and delayed maturation of white matter	Unexplained fevers, gallstones
2806	NA	DUP-NML-INV/DUP	Other Complex	NA	12 mos	NA	8 mos	No	Died at 16 yrs 10 mos	15 yrs	Full term, normal birth weight	No	Gross motor: Walk. Fine motor: Feed himself with fingers. Language/communication: No words but can choose from a picture board.	Mild aortic stenosis	Yes, twice	Yes	No	Recurrent AOM	Normal OFC, weight and height	W: 60.7 Kg (55.03%), H: 158.2 cm. (3.93%), OFC: 56.5 cm (86%), went down to 40 kg in 1 yr and underwent investigation for it and no reason found despite extensive work up	No dysmorphism	Yes, no trouble with swallowing	Yes	Yes		No		Central hypotonia, appendicular spasticity	Yes, refractory, started at age 13 yrs	Akathisia, distal spasticity	Repetitive behavior (hand flapping)	Drooling only	NA	NA		Osteoporosis using Alendranote and vertebral fracture	No	Yes	OSA (severe, on CPAP)	NA	Keratitis	Brain MRI at 14 yo: Mild foreshortening of CC with thin appearance	Autoimmune disorder (relapsing polychondritis)
2976	NA	Terminal DUP/Translocation ChrYq	Translocation	NA	NA	NA	NA	Breman et al. 2011	Died at 7 yrs 6 mos	2 yrs	Full term, normal birth weight	Yes	Severe global delay, non verbal, babbles only, no ambulation	No issues	Recurrent respiratory infections	Yes	NA	Recurrent AOMs requiring PE tube	Normal weight and height, microcephaly	W: 21.1 kg (23%), H: 116 cm (16%)	Flat nasal bridge, tented and thin upper lip and low set ears	No	Yes	Yes		Cryptorchidism (left) and atrophic R-testicle		Global hypotonia	No	No	No repetitive movements or hand stereotypies	NA	NA	NA	Agressive	NA	Yes, after infection	Yes	OSA (on BiPAP)	Yes	No	Brain MRI (8 yrs): Mild ventriculomegaly	Benign sleep myoclonus, hypothyroidism and iron deficiency anemia
2977/15783	de novo	Terminal DUP/Translocation ChrYp	Translocation	0.4	12 mos	NA	NA	Breman et al. 2011, Peters et al. Autism Research 2013, Peters et al. J Autism Dev Dis 2013	Alive at 16 yrs 7 mos	4 yrs	Full term, C-section, LGA	Yes	Gross motor: Walk: 24-25 mos, walked independently between 4 to 12 yrs. Walked stairs up and down with holding the rail, lived in a two story house. Fine motor: He was able to reach, grab, transfer, feed himself with bottle, had pincer grasp, was able to use fork, but not spoon, making stroke with a pen but not scribble. Language: Few words (nana for banana, mama for mom, mo for elmo) per parents…	No issues	Recurrent pneumonias, yearly between 2 and 10.	Yes	Yes, started since age 15	AOM requiring PE tube and adenoidectomy	Normocephaly, normal height and weight	14 yrs: W: 108 lbs (10%ile), H: 156 cm (3%)	Hypotelorism, hypotonic face, deep philtrum, open mouth	G-tube since 12 yrs 11 mos	Yes, requiring suppositories and enemas every other day	Yes in infancy and outgrew it	neurogenic bowels	No	Neurogenic bladder	Global hypotonia	Yes, refractory, started at 3.5 yrs old	NA	Repetitive movements and hand stereotypies. Repetitive hand flapping, tendency to overstuff his mouth, episodes of choking/gagging/emesis	Drooling, cold hands and feet (required investigation) with normal color	Yes	Yes	Self mutilation	Osteoporosis based on DEXA scan, bone fracture x1	Yes, 12 yrs, after seizures became refractory	Yes, requiring gabapentin and melatonin	OSA requiring BiPAP and O2 support at night	No	Exotropia, astigmatism and far sidedness	NA	Eczema, L-Erb paralysis, torticollis, asthma
2980 (brother of 2796)	maternal	DUP-TRP/INV-DUP	Other Complex	0.55	21 mos	0.21	9 mos	Carvalho et al. 2011	Alive at 13 yrs	43 mos	Full term, NSVD, normal birth weight	Yes	Gross motor: Roll: 5 mos, sit: 12 mos, walk: 28 mos, he can run, walk the stairs up and down without help. Fine motor: Can drink from straw but not from a bottle, he can feed with full hand or may be modified pincer, he cannot scribble or does not have full pincer grasp. Language: Babbles. He randomly may say single words such mama or dada but not specific	WPW and supraventricular tachycardia and he outgrew it at age 8 yrs	Yes, both aspiration and community acquired	Yes, improved some after A&T	NA	AOM	NA	W: 120 lbs, H: 5 lbs 6 inches	NA	Yes, chopped food and thickened liquids	No	Yes, mild		No		Hypotonia	No	NA	Stereotypies (hand wringing, hopping on his knees and mouthing objects) and babbles, and diagnosed with autism	Drooling, cyanotic breatholding spells	Yes	Yes		No	No	No	No	No	Hyperopia requiring glass	No	Iron deficiency anemia
2991	maternal	Tandem DUP	Tandem DUP	0.52	10 mos	0.64	12 mos	No	Died at 12 yrs due to poorly controlled seizures and frequent respiratory infections	11 yrs	Premature (late preterm), normal birth weight, height and OFC	Yes	Gross motor: Roll front to back: 7 mos, roll back to front: 7 mos, sits when placed: 12 mos, come to sit: 25 mos, pull to stand: 25 mos, walk with support: 26 mos. Fine motor: Hold bottle: 9 mos, reach for toy: 8 mos, transfer: 9 mos, pincer grasp: 12 mos, finger feed: 15 mos. Language/communication: Social smile: 5 mos, coo: 8 mos, babble: 26 mos, fix and follow: 8 mos, inhibit to No: 24 mos.	ASD (closed on its own) and PFO with L>R shunting. Broncho- and tracheomalacia. Chronic lung disease requiring ventilation and tracheostomy	Yes	Yes	NA	Recurrent AOM, low IgM and borderline IgA levels	Macrocephaly, normal weight and height	Weight and height are currently above the 95th percentiles, most recent at the age 12 before he died: H: 151.6 cm (60%) W: 55.7 kg (90%), OFC: 57 cm (+2.2 SD)	NA	GJ-tube	Yes	Yes, after birth and still severe		NA	Urinary retention requiring medication and hydronephrosis	Axial hypotonia and appendicular spasticity	Yes, refractory	Athetoid movements, dystonia in ankles, myoclonus	Stereotypies with hand clapping/tapping/mouthing	Yes (cyanotic breathholding spells), drooling and cold hand and feet	Yes	Yes		Osteoporosis	NA	No	Yes	No	Cortical visual impairment, alternating exotropia	MRI with CC hypoplasia	Hyperammonemias secondary to various antiepileptic medications
3027	maternal	Tandem DUP	Tandem DUP	0.17	8 mos	NA	6 mos	Peters et al. J Autism Dev Dis 2013	Alive at 14 yrs 9 mos	12 yrs	Full term, C-section, LGA, normal height	No, first realized hypotonia at 6-8 mos	Gross motor: Unsupported sit: 3 yrs, never walked but crawled between 4-7 yrs. Fine motor: Whole hand grasp without pincer, reaches and grabs objects. Language/communication: Specific mama for mom and no other words. He was able to answer simple questions with communication device.	Supraventricular tachycardia required ablation (11 yrs). He was on home oxygen between age 1-2 with all URIs.	No	Yes, between 1-3 and outgrew it after A&T	No	AOM between 1-3 requiring PE tube. Recurrent skin infections (MRSA)	Macrocephaly, normal weight and height	11 yrs: W: 44.5 kg (60%), H: 158 cm (90%), OFC: 57.5 cm (+2.8 SD)	Myopathic face, anisocoria, protruding tongue, ears rotated forward and small joint hypermobility	Yes, soft chewable and purees	Yes, requiring daily suppository	No		Cryptorchidism (bilateral, surgically corrected at 9 mo)		Global hypotonia	No	Motor tics, dystonia in fingers and ankles	Repetitive movements (hand wringing, paper ripping, hand tapping to surface), very social and smiling, non-verbal	Yes, drooling, cold hands and feet, skin mottling and feet can be purplish. No hperventilation or breath-holding	Yes, between 3-4 yrs, outgrew it	Yes		Hip dislocation, bone fracture in leg (1.5 yrs)	Yes, after dental work under general anesthesia at age 7	Yes, resolved since age 3	OSA, before age 3	No	Hypermetropia not needing correction	Brain MRI (9 mo): Normal	Bleeding diathesis (recurrent nose bleeds), asthma and torticollis
3037	maternal	Terminal DUP/Rec(X)DUP(Xq)	Terminal DUP	NA	NA	NA	NA	Breman et al. 2011	NA	2 yrs 5 mos	Full term, NSVD, SGA	Yes	DD/ID, non-verbal, no ambulation	Laryngomalacia, oxygen dependent, bicuspid aorta, PDA, PFO	Recurrent respiratory infections	NA	NA		Microcephaly	NA	Short tubular nose, small mouth and down-turning mouth corners. Low set, posteriorly rotated and cup shaped, with malformed auricles and prominent antihelixes, short, shield-like sternum, pectus excavatum, widely spaced nipples, a unilateral transverse palmar crease and hypogenitalism, hands and feet are wide and short, with mild right and left clinodactyly of short fifth fingers, mild clubfoot, …	G-tube, swallow difficulty	No	Yes, required fundoplication		Cryptorchidism and hypogenitalia		Global hypotonia	No	NA	Repetitive behaviors and hand wringing stereotypies	Cold lower extremities	NA	NA		NA	NA	NA	NA	NA	Strabismus	NA	Rhizomelic shortening and ichthyosis
3038	maternal	Terminal DUP/Rec(X)DUP(Xq)	Terminal DUP	NA	NA	NA	NA	Breman et al. 2011	NA	4 yrs	Full term, C-section, normal birth weight	Yes	DD/ID, non-verbal, no ambulation	Bicuspid aorta (same as mother) and ASD	Recurrent respiratory infections	NA	NA	AOM requiring PE tube	Microcephaly	NA	Widely spaced eyes, hypoplastic flat nose, low-nasal bridge, flat philtrum, small jaw, high palate, small mouth, thin lips, malar hypoplasia, anterior upsweep pattern, flat face, slightly blue sclera, low-set ears with flat helix, small hands and feet, variant transverse palmar creases	G-tube until 3 yrs, failure to thrive	No	No	Failure to thrive	Cryptorchidism (surgically corrected) and hypogenitalia		Global hypotonia	No	NA	Repetitive behaviors and hand stereotypies	NA	NA	NA		NA	NA	NA	NA	Yes	Strabismus	CT brain: Unremarkable
3039	de novo	Terminal DUP/Translocation ChrYp	Translocation	NA	NA	NA	NA	Breman et al. 2011	NA	22 mos	Full term, NSVD, normal birth weight	Yes	DD/ID, no babbling, no ambulation	Broncho-tracheomalacia	Recurrent respiratory infections	NA	NA	AOM requiring PE tube	Microcephaly (borderline)	NA	Brachycephaly, hypertelorism, anteverted nares, and low-set and posteriorly rotated ears	Feeding difficulty	Yes	No	Meconium ileus	Cryptorchidism		Global hypotonia	No	NA	No repetitive movements	NA	NA	NA		NA	NA	NA	NA	NA	Esotropia (left)	Brain MRI (7 mo): Hydrocephalus ex-vacuo. Follow up brain CT: stable prominence of 3rd and 4th ventricles	Horner syndrome
3053	NA	Terminal DUP*/Translocation ChrYq	Triplication	NA	NA	NA	NA	Carvalho et al. 2011	Died at 3 weeks of life due to respiratory failure	Death at 3 weeks	Premature (very preterm), C-section, normal weight and OFC	Yes	No developmental skills were achieved	Intubated and ventilator dependent	No	No	No		NA	NA	Narrow palpebral fissures, lack of eyelash and eyebrow hair, flat nasal bridge, upturned nares with a pinched tip, small mouth, small chin, a very thick and unusual coating of vernix over the scalp and body with underlying skin that was mostly thin but thickened in areas, edematous, erythematous, broken down in areas, and with white scale in other areas.	NG-tube but did not tolerate	No	No		Cryptorchidism		NA	No	NA	NA	NA	NA	NA		NA	NA	NA	NA	NA	NA	NA
3114	maternal	DUP-TRP/INV-DUP*	Triplication	NA	NA	NA	NA	Carvalho et al. 2011	Died at 4 mos of life due to discontinuation support including ventilator support	3 wo	Full term, NSVD, SGA	Yes	Absent suck and rooting reflexes, no head control or smiling. Ballard scaling shortly after birth was consistent with 35 GW.	Respiratory failure requiring ventilation and tracheostomy. Pulmonary hypertension, PFO and moderate PDA, WPW and supraventricular tachycardia	NA	NA	NA	Recurrent skin infections, omphalitis requiring ventilator and tracheostomy	Normal OFC, weight and height	3 do: W: 2.494 kg (4%) and H: 18 inches (4%) // 3 wk: OFC: 34.3 cm (5%)	Small mandible, low set and posteriorly rotated ears, rocker bottom feet	NG-tube but did not tolerate	Yes	Yes, after birth	Intestinal pseudo-obstruction, hepatomegaly, portal hypertension	Cryptorchidism and hypospadias	Bilateral hydronephrosis	Hypotonia	No	NA	NA	NA	NA	NA	Weak cry, has palmar grasp but no plantar grasp	NA	NA	NA	NA	NA	Optic nerve hypoplasia	MRI brain: CC hypoplasia and optic nerve hypoplasia	Thromboctopenia, unexplained infectious process, metabolic alkalosis and hypokalemia
3140 (brother 3141)	maternal	Tandem DUP	Tandem DUP	NA	21 mos	NA	21 mos	No	Died at 17 yrs due to poorly controlled seizures and frequent respiratory infections	17 yrs	Full term, NSVD, normal birth weight	Yes	Gross motor: Walked, did not run, walked upstairs with hold the rail, needed more support for going down. Fine motor: Feed himself, used spoon with moderate assistance, no scribble. He was able to touch with finger to screen and recognize and exchange pictures. Language/communication: Never said word even mama or dada. He was able to say single syllable da da da	No issues other than chronic lung disease	Yes, aspiration PNAs until age 1 (hospitalized every few weeks), improved after G-tube was placed at 1 yr	No	No	A&T surgery and PE tube placement	Normal OFC, weight and height	15 yrs: W: 49.8 kg (13.5%), H: 158.8 cm (4.05%), OFC: 56 cm (77%)	Mild hypertelorism, small nose and mouth	G-tube between 1-4 yrs and from 16 till his death. He was eating chopped food until seizures started. After seizures, he started on purees feeding	No	Yes, after birth, required G-tube+fundoplication at 12 mos		No		Global hypotonia	Yes, refractory. Started at age 15 yrs.	NA	Autism [poor eye contact, repetitive movements (rocking, picking clothes), poor speech]	Drooling only	Yes, severe	No		Osteopenia	Yes, after seizure onset	No	Yes, improved after A&T	No	Strabismus	NA	Tourette syndrome (vocal + motor ticks)
3141 (brother 3140)	maternal	Tandem DUP	Tandem DUP	0.33	12 mos	NA	20 mos	No	Alive at 23 yrs	23 yrs	Full term, normal birth weight	Yes	Gross motor: Walk: 3 yrs (could walk in a 0.5 acre land). Fine motor: Feed himself with spoon and fork with little assistance, can scribble. Language/communication: 5-10 single words but no two word sentences. He had over 100 sign languauge. Followed two step commands. He also has good joint attention and pointing things interesting to him.	No issues other than chronic lung disease	Yes, aspiration PNAs not as severe as brother. Aspiration PNAs restarted in the last 2 yrs.	Yes	Yes, severe. Started at age 19 yrs. He has catheter	A&T surgery	Normal OFC, weight and height	9 yrs 6 mos: W: 29.8 kg (50%), H: 130.1 cm (25%), OFC: 53.3 cm (60%) // 20 yrs: W: 59.2 kg (12%), H: 176 cm (47%) // 21 yrs: W: 64.5 kg (29%), H: 183 cm (82%)	Long face, mouth open, ears are prominent, prognathia	G-tube since 15 yrs	Yes, first-tier medications and occasionally requires enemas.	Yes, started in the last few yrs		No	Kidney stone (first detected after ketogenic diet then continued after zonisamide), urinary retention after age 15 and hydronephrosis	Spastic quadriplegia	Yes, refractory. Started at age 8 yrs	Dyskinesia	No autism, mild repetitive movements (some hand flapping when he was toddler). He has good eye contact.	Drooling (severe) throughout his life and takes robinul for it. His hands and feet are cold. Feets are blue, hands are purple. Legs are ice cold	No	Yes		Osteopenia requiring infusion medications. Hip fracture.	Yes, after seizures worsened and medication side effect, broke hip bone, respiratory infection	No	Yes, requiring BiPAP	No	Cortical vision impairment since age 10 yrs	Brain MRI at 10 yrs: Diffuse cerebral volume loss with mild ventriculomegaly, clustered cystic spaces within periventricular white matter	Tardive dyskinesia after lacosamide initiation
3147	maternal	DUP-TRP/INV-DUP	Other Complex	0.34	12 mos	0.58	12 mos	No	Died at 14 yrs due to poorly controlled seizures and frequent respiratory infections	3 yrs 4 mos	Full term, NSVD, SGA and normal height	Yes	Gross motor: Roll: 12 mos, sit: 24 mos, pull to stand: 25 mos, walk: 28 mos. Fine motor: Hold bottle: 6 mos, reach: 6 mos, transfer: 23 mos, pincer grasp: 23 mos. Language/communiation: Social smile: 30 mos, single word: 30 mos.	Bicuspid aorta, chronic respiratory failure with hypoxia	Yes, both aspiration and community acquired	NA	Yes	Does not make antibodies to vaccines, receiving IVIG. Gastroenteritis	Normal OFC, weight and height	4 yrs: W: 22.4 kg (98%), H: 107.8 cm (79%), OFC: 51 cm // 5 yrs: H: 109.7 cm (62%), W: 23 kg (95%), OFC: 51 cm	NA	G-tube	Yes, after birth and still severe	Yes	Gastroparesis, aerophagia	No		Central hypotonia, appendicular spasticity	Yes, refractory	Chorea, dystonia, spastic quadriplegia	Repetitive behavior (hand flapping and hand mouthing)	Drooling, flushed face, sweating, cool/mottled hands/feet	Yes	Yes		Scoliosis, femoral head dislocation	NA	No	NA	NA	NA	NA	Eczema, milk allergy
3154	maternal	Tandem DUP	Tandem DUP	0.24	21 mos	NA	NA	No	Alive at 11 yrs 3 mos	8 yrs 4 mos	Full term, normal birth weight and OFC	Yes	Gross motor: Sit: 24 mos, walk 55 mos. He was able to walk the stairs with help. Language: Never achieved saying single word	No issues	No	Yes	No		NA	Height: 118 cm, weight: 22.6 kg, OFC: 54.3 cm	No dysmorphism	Yes, coarse chopped food	Yes, entire life, severe	No		No		Generalized hypotonia	Yes, refractory	Dystonia and ataxia	Repetitive hand movements (hand wringing) when anxious, has interest in rotating objects	Drooling only	Yes, resolved by age	Yes		No	Yes, at 8 yrs, after seizures became refractory	No	OSA	No	Strabismus and hyperopia	NA
3158 (brother 3159)	maternal	Tandem DUP	Tandem DUP	0.44	12 mos	0.58	12 mos	Peters et al. Autism Research 2013, Peters et al. J Autism Dev Dis 2013	Alive at 17 yrs 9 mos	17 yrs	Full term, C-section, normal birth weight and height	Yes	Gross motor: Sit 8 mos, pull to stand: 2-1/2 yrs, walk: 3 yrs. Fine motor: Pincer grasp: 18-24 mos. Language: single words only. However, he does know his colors, shapes and letters in his name. He uses a picture exchange text system to formulate complex thoughts and even sentences, but picking up small pictures and arranging them in a linear sequence. Stairs down without help: 54 mos. Has 15-20 …	No issues	Yes	Yes	Yes, since age 14-15 yrs	Meningitis x1 and recurrent AOM requiring PE tube. Antibody response to vaccines are suboptimal	Macrocephaly, obese, normal height	H: 123.7 cm (64%), W: 26.4 (75%), OFC: 52.2 cm (50%). Last visit at age 17 yrs OFC 59.8 cm (+3.3 SD), Weight 97.5 kg (+2.3 SD), H: 179.8 cm (82%)	NA	Yes, eats soft diet by mouth	Yes	Yes, after birth and improved but still has it	Aerophagia	No	Urinary retention since age 13	Appendicular hypertonia	Yes, refractory	Dystonia in ankles	Stereotypies with good eye contact	Drooling only	Yes	Yes	Self mutilation, overactive and truncal ataxia	Bone fracture x1, hip dislocation at birth	No	Yes	No	No	No	MRI: Diffuse paranchymal volume loss at 14 yrs	Central hypothyroidism and low cortisol
3159 (brother 3158)	maternal	Tandem DUP	Tandem DUP	0.42	21 mos	0.5	21 mos	Peters et al. Autism Research 2013, Peters et al. J Autism Dev Dis 2013	Alive at 13 yrs 5 mos	13 yrs 1 mo	Full term, C-section, normal birth weight and height	Yes	Gross motor: Roll front to back: 4 mos, roll back to front: 4 mos, sits when placed: 12 mos, come to sit: 12 mos, crawl: 24 mos, pull to stand: 24 mos, walk with support: 30 mos, walk independently: 36 mos. Can walk, run and walks stairs up and down. Fine motor: Hold bottle: 6 mos, reach for toy: 12 mos, transfer: 12 mos, pincer grasp: 30 mos, finger feed: 36 mos. Can use fork and spoon, opens do…	No issues	Yes (both aspiration and other PNAs)	Yes	No	Recurrent AOM requiring PE tube	Macrocephaly, normal weight and height	W: 17.6 kg (72%), H: 103.7 cm (59%), OFC: 50 cm (75%) Last visit at age 13 yrs OFC 58.2 cm (+2.7 SD), Weight 56.2 kg (79%), H: 168 cm (93%)	No dysmorphism	Yes, coarse chopped food	Yes	Yes, after birth and improved	Aerophagia	No	Urinary retention since age 12	Global hypotonia	No	No	Stereotypic hand clasping/squezing/mouthing with good eye contact	No	Yes	Yes	Ataxia	NA	No	No	No	No	No	NA	Moderate, persistent asthma
3161	de novo	DUP-NML-INV/DUP	Other Complex	0.3	10 mos	0.38	9 mos	No	Alive at 23 yrs 2 mos	15 yrs	Full term, SGA, short stature, normal OFC	Yes	Gross motor: Roll front to back: 12 mos, sits when placed: 12 mos, come to sit: 15 mos, crawl: 30 mos, walk with support: 72 mos, never ambulated independently. Fine motor: Hold bottle: Never achieved, reach for toy: yes but age unknown, transfer: Never achieved, pincer grasp: Never achieved, finger feed: 24 mos. Language/communication: Social smile: 3 mos, single words with meaning: 144 mos, phr…	Dilated aortic root and a bicuspid aortic valve	Yes, resolved by age 3	NA	NA	A&T surgery	Microcephaly, underweight and short stature	14 yrs: W: 29.4 kg (<3%), H: 137 cm (<3%), OFC 49.5 cm (<3%) // 20 yrs: W: 42.9 kg (<3%), H: 147.3 cm (<3%) // 23 yrs: W: 40.4 kg (<3%)	NA	G-tube	Yes, soon after birth	Yes		No		Central hypotonia, appendicular spasticity	Yes, nonrefractory	Spasticity, dystonia in all extremities, chorea, bradykinesia	Poor eye contact and repetitive hand movements (hand mouthing and clasping)	Drooling, cool hand/feet	Yes	Yes	Ataxic gait	Bone fracture x2	No	No	NA	NA	Strabismus requiring surgery x2	Brain MRI: Delayed myelination
3172	maternal	Tandem DUP	Tandem DUP	0.37	9 mos	0.71	12 mos	No	Alive at 11 yrs 2 mos	11 yrs	Full term, NSVD, normal birth weight, height and OFC	Yes	Gross motor: Roll front to back and back to front: 12 mos, sit: 14 mos, come to sit: 16 mos, crawl: 28 mos, stands with maximal support. Fine motor: Hold bottle: 12 mos, reach for toy: 13 mos, pincer grasp: 15 mos, finger feed: 13 mos. Language/communication: social smile: 12 mos, coo: 14 mos, single words with meaning: 22 mos. Fix and follow: 12 mos, quiet to voice: 15 mos, inhibit to No: 22 mos…	Chronic lung disease requiring ventilation	Yes	Yes	NA	Recurrent AOM	Normal OFC, weight and height	W: 50 kg, H: 148 cm, OFC: 55.8 cm (all within normal range)	Frontal bossing, flat occiput and cupped ears	GJ-tube	Yes	Yes		No		Global hypotonia	Yes, refractory	Myoclonus, dystonia, chorea	Repetitive hand movements, poor eye contact and no language	Drooling and cool hands/feet	Yes	Yes		Scoliosis, contracture in 5th fingers and ankles	Yes, after seizure onset	Yes	Yes, on BiPAP	No	NA	Brain MRI at 17 mos: Delayed myelination, pathcy increased T2 signal, arachnoid cyst	Asthma
3174	maternal	Tandem DUP	Tandem DUP	0.46	12 mos	0.59	12 mos	Peters et al. Autism Research 2013, Peters et al. J Autism Dev Dis 2013	Alive at 11 yrs 10 mos	5 yrs 9 mos	Full term, normal birth weight and height	No	Gross motor: Roll front to back: 8 mos, sit: 14 mos, come to sit: 22 mos, can walk. Fine motor: Reach: 14 mos, transfer: 14 mos, pincer: 16 mos, self-feed finger foods without spoon or fork. Language/communication: social smile: 5 mos, coo: 7 mos, babble: 18 mos, specific dada: 19 mos, gestures: 23 mos. Never said single words other than specific mama and dada. Inhibit to No: 19 mos, follow comma…	Prolonged QTc interval on ECG	Yes	Yes	NA	Recurrent AOM requiring ET tube, mastoiditis, skin infection	Normal OFC, weight and height	All are within 50-75% range	Plagiocephaly	G-tube plus eats soft diet by mouth	Yes	Yes, after birth		Hypospadias		Global hypotonia	Yes, refractory	Chorea and dystonia	Autism with repetitive movements (hand wringing/clapping/clasping/mouthing), poor eye contact and absent speech	Drooling, episodic cold hand and feet, flushed face and breathholding spells	Yes	Yes	Self mutilation	Bone fracture x2, kohler disease	No	Yes	Yes	No	Strabismus required surgical repair	Brain MRI: normal	Celiac disease, eczema
3212	de novo	Terminal DUP/Translocation Chr3q29	Translocation	NA	NA	NA	NA	Peters et al. J Autism Dev Dis 2013	Died at 10 yrs	13 mos	Full term, SGA	Yes	18 mos evaluation: working on sitting, no words.	WPW	Recurrent respiratory infections	NA	Yes	Cellulitis, sepsis	Microcephaly, underweight and short stature	OFC, W, H all <2SD with percentiles	NA	Yes, eats purees	Yes	Yes		Cryptorchidism		Global hypotonia	Yes, refractory. Started at age 6 yrs	NA	Repetitive behavior (rocking, swaying and ear pulling)	Gets overheating and cool extremities easily without drooling	Yes	Yes		NA	Yes, after seizure worsened	NA	OSA	No	No	Brain MRI at 22 mos: Delayed myelination, mild thining of corpus callosum, signal abnormality in bilateral globus pallidus and dorsal longitudinal tracts, ectopic posterior pituitary bright spot	Atypical dwarfism due to growth hormone deficiency
3224 (brother of BAB3225)	de novo	DUP-TRP/INV-DUP	Other Complex	NA	21 mos	NA	24 mos	No	Alive at 18 yrs	18 yrs	Full term, NSVD, normal birth weight	Family first concerned about their development at 4-5 mos of life	Gross motor: Walk: 4 yrs 8 mos. He was able to walk stairs up and down with holding rail but not independently. Fine motor: He had pincer grasp (3-4 yrs) stroke with a crayon but could not scrible. Language/communication: He is able to say specific mama and dada but less common than brother.	No issues	Yes, almost yrly until age 15	Yes	No	Recuurent AOM requiring PE tube	Normal weight and height	15 yrs: 62 kg, 10 yrs: W: 42 kg, H: 140 cm. 20 yrs: W: 80 kg, H: 5 feet 9 inches	NA	Yes, small piece and mashed food, takes >30 min to finish a meal	Yes, requiring medications	Yes, requiring medication		No		NA	No	No	Poor eye contact (worse than twin brother), repetitive movements including body rocking and hand flapping at sides.	Drooling only	Yes	Yes	No self mutilation	No contracture	Yes, at age 15, no apparent etiology, after a natural progression of the disease	No	No	No	No	NA
3225 (brother of 3224)	de novo	DUP-TRP/INV-DUP	Other Complex	NA	21 mos		24 mos	No	Alive at 19 yrs	20 yrs	Full term, NSVD requiring instrument, normal birth weight	Family first concerned about their development at 4-5 mos of life	Gross motor: Walk: 4 yrs 5 mos. He was able to walk stairs up and down with holding rail but not independently. Fine motor: He had pincer grasp (3-4 yrs), stroke with a crayon but could not scrible. Language/communication: He is able to say specific mama and dada.	No issues	Yes, almost yrly until age 15	Yes	No	Recurrent AOM requiring PE tube	Normal weight and height	5 yrs: 23 kg, H: 107.5 cm, 10 yrs: W: 36 kg, H: 137 cm. 20 yrs: W: 68 kg, H: 5 feet 9 inches	NA	Yes, small piece and mashed food, takes >30 min to finish a meal	Yes, requiring medications	Yes, requiring medication		No		NA	Yes, started at 17 yrs, non-refractory at this time	No	Poor eye contact, repetitive movements including body rocking and hand flapping at sides.	Drooling, cold hands and feet with difference between right and left hands/feet without color change.	No	Yes	No self mutilation	Bone fracture x1, no contracture	Yes, at age 17 after a severe infection	No	Yes	No	No	NA
3238	de novo	Tandem DUP	Tandem DUP	0.42	12 mos	0.17	8 mos	Peters et al. J Autism Dev Dis 2013	Alive at 3 yrs	46 mos	Full term, normal birth weight and height	No	Gross motor: Unsupported sit: 14 mos, walk: 30-32 mos. Cannot run or walk up and down stairs. Fine motor: He cannot use his own cup but can finger feed. Language/communication: four words, follow one-step comments, does not point pictures.	Laryngeal fistula requiring surgery	Yes	Yes	NA		Normal OFC, weight and height	36 mos: W: 14.1 kg (43%), H: 88.5 cm (3%), OFC: 49.9 cm (56%) // 46 mos: W: 16.5 kg (60%), H: 92.4 cm (3%), OFC: 51.8 cm (75%)	Broad face, prominent eyes, depressed nasal bridge, bilateral epicanthus	NA	NA	Yes, after birth		No		Central hypotonia, appendicular hypertonia	No	No	No autistic behavior	Drooling only	No	No	Ataxic gait and dysmetria	NA	No	NA	NA	No	No	Brain MRI at 3 yrs: normal	Milk allergy
3241	NA	Tandem DUP	Tandem DUP	NA	NA	NA	NA	Peters et al. Autism Research 2013, Peters et al. J Autism Dev Dis 2013	Alive ar 14 yrs 5 mos	14 yrs	Full term	No	Severe global delay, non verbal	No issues	Yes	NA	NA		Normal weight and height	W: 56 kg (64%), H: 175 cm (93%)	NA	G-tube	NA	Yes, after birth and improved some		NA		Central hypotonia, appendicular hypertonia	Yes, refractory. Started at 3.5 yrs	Chorea, spasticity, bradykinesia	NA	Drooling only	NA	NA		NA	Yes	Yes	NA	NA	NA	Brain MRI (6 yrs): Thin CC and mild delay in white matter development	Hyponatremia
3247	maternal	Tandem DUP	Tandem DUP	0.4	9 mos	0.46	8 mos	Peters et al. Autism Research 2013, Peters et al. J Autism Dev Dis 2013	Alive at 3 yrs 10 mos	2 yrs	Full term, normal birth weight and height	No	Gross motor: Roll over: 9 mos, sit: 16 mos, crawl: 20 mos, stood/cruise: 27 mos. Fine motor: Reach out: 10 mos, hold own bottle: 15 mos. Language/communication: Laugh: 6 mos, true social smile and response to facial expressions: 13 mos, babble: 24 mos, uses consonants such as "Dada".	No issues	PNA, 2 total	No	No		Normal OFC, weight and height	2 yrs: OFC: 50 cm (63%), H: 87.71 cm (7%), W: 15.1 kg (77%). // OFC: 51.5 cm (69%), H: 99.59 cm (39%), W: 19.2 kg (93%)	NA	Yes, fine chopped food	Yes	Yes, after birth, improved but still has it.		No		Central hypotonia	No	No	Autism (lacks expressive language, has poor social development, repetitive behaviors)	Drooling only	Yes	NA		NA	NA	No	NA	NA	NA	Brain MRI: CC diffusely thin, non specific white matter changes
3251	maternal	DEL-NML-DUP	Other Complex	NA	12 mos	0.29	18 mos	No	Alive at 31 yrs	22 yrs	Full term, C-section, normal birth weight and height	Yes (2 mos)	Gross motor: Walk: 7 yrs. He never run or walk stairs without help. Fine motor: Pincer grasp: 3.5 yrs. He was able to feed himself with spoon, scribble but could not make a circle or write letters. Language/communication: He can say almost all single words. He can say two words (mom tired, car please, none of car) and very rarely three words together.	Syncopal episodes, left ventricular dysfunction	Yes, both aspiration and community acquired	Yes	Yes, few times	Sepsis, sinus infections	Normal OFC, weight and height	W: 67 kg (40%), H: 165 cm (5%), OFC: 56 cm (60%)	Prominent forehead, low posterior hairline, high palate	G-tube plus oral feeding	Yes, colostomy	Yes, required fundoplication	Pseudo-obstruction requiring ileostomy (feature of triplication), recurrent cholecystitis requiring cholecystectomy	No	Urinary retention (Cauda equina syndrome with neurogenic bladder)	Quadriparesis	Yes, nonrefractory	Spasticity, myoclonus	Autistic features such as no eye contact, no communication. Stereotypies including hand wringing, finger rubbing, body rocking	Drooling only	Yes	Yes, very high	Self mutilation	Scoliosis	Yes, only gross motor regression	No	OSA	No	Exotropia and keratopathy	NA	Vitamin D deficieny
3255	maternal	DUP-TRP/INV-DUP	Other Complex	0.55	21 mos	0.37	18 mos	Peters et al. Autism Research 2013, Peters et al. J Autism Dev Dis 2013	Alive at 12 yrs 2 mos	12 yrs 2 mos	Full term, normal birth weight and height	Yes	Gross motor: Head control: 3 mos, Roll over: 4-5 mos, sit: 11 mos, crawl: 13 mos, walked with support: 20 mos, walk independently at 27 mos. He fast walked and could not run and walked stairs up and down with support. Fine motor: Hold a bottle at 14 mos, reach for toy: 13 mos, transfer object: 20 mos, pincer grasp: 15 mos, finger feeding: 16 mos. He was able to scribble but not able to draw circl…	Ventricular septal defect, closed spontaneously	Yes, aspiration PNA	Yes	No	Recurrent AOM requiring PE tube. Salmonella gastroenteritis x1	Normal OFC, weight and height	OFC: 52 cm (78%), W: 18.3 kg (91%), H: 97.4 cm (31%) // 9 yrs: W: 32.3 kg (69%)	NA	Yes	Yes	No		Hydrocele requiring surgical repair		Lower extremity hypertonia and upper extremity hypotonia	Yes, refractory	Yes	Autistic features including stereotypies (hand flapping), poor speech. But he likes to be people and smiling and making good eye contact	Yes, drooling and cold hands and feet	Yes	Yes, not crying with IV placement		No	Yes, after seizure became refractory	Yes	Yes, hypoventilation	Yes, detected during infancy	Wear glasses	Brain MRI: Slightly delayed myelinization	Asthma, allergic rhinitis
3259	maternal	DUP-TRP-DUP-TRP-DUP-TRP-DUP	Other Complex	0.33	30 mos	NA	21 mos	Peters et al. Autism Research 2013, Peters et al. J Autism Dev Dis 2013	Alive at 2 yrs 3 mos	14 yo	Premature (very preterm), natural delivery, normal weight, short stature and small OFC	Yes	Global developmental delay, walking: 3 yrs old, he can climb stairs up and down without help. He can ride a tricycle with minimal help and he can ride two-wheel scooter briefly. He can use spoon and fork by himself, he can scribble, he cannot draw a circle, he can say 5 word senteces (Going to school tomorrow during exam). He has about 50 words	No issues	No	Frequent bronchiolitis	Yes		NA	Weight: 50 kg, height: 149 cm	Bitemporal narrowing, everted lower lip, dysplastic nails	Coarse chopped food	Yes, requiring scheduled medications	Yes		Cryptorchidism, scrotal hypoplasia and microphallus	Urinary retention	Global hypotonia	Yes, started at 13 yrs	NA	Repetitive movements (hand flapping/clapping, body rocking), poor eye contact, aggressive behavior	Cold and red feet. No drooling	Yes	Yes	echolalia	Bone fracture (twice, radius and femur)	No	Yes, sleep initiation and maintenance problem requiring melatonin and clonidine	No	Yes, requiring hearing aid	Far-sided requiring glasses	NA	Hyponatremia, tethered spinal cord requiring surgery at 1 yr old
3261	maternal	Tandem DUP	Tandem DUP	0.27	12 mos	NA	NA	No	Alive at 24 yrs 11 mos	20 yrs	Full term	Yes	Gross motor: Roll: 14 mos, walk: 4 yrs. Language: Words: 4-5 yrs, lost all of them	No issues	Yes	NA	NA		Normal OFC and weight and short stature	14 yrs: W: 44 kg (18%), H: 160.5 cm (35%), OFC: 52 cm (5%) // 24 yrs: W: 62 kg (20%), H: 162.6 cm (-2SD, 2%)	Small chin, synophrys, upturned nose, high palate	Yes, coarse chopped food	Yes	Yes, after birth		No		Quadriparesis	Yes, refractory. Started at age 11 yrs	Myoclonic jerks, spasticity	Stereotypies but no social avoidance	Dysautonomia (Reynaud phenomena) + drooling	NA	NA		Bone fracture x1	Yes (8 yrs)	Yes	NA	No	Strabismus, amblyopia	Brain MRI: hypoplasia of CC, periventricular leukomalacia, cerebellar hypoplasia	Thromboctopenia
3267 (brother 3268)	maternal	Tandem DUP	Tandem DUP	0.55	12 mos	NA	36 mos	No	Died at 23 yrs 3 mos due to poorly controlled seizures and frequent respiratory infections	23 yrs	Full term	Yes	Gross motor: Roll: 6 mos, sit: 9 mos, walk: 27 mos. He never run or climbed stairs. Fine motor: He was able to scribble, make circle and even wrote his name but it was unrecognizable. Language/communication: He had few words (<5) without phrases. He was able to make choies via communication device and smiling to mother jokes.	Bradycardia. He was also found to have PFO at age 18 yrs	Recurrent Pneumonia with 36 admissions between 11 to 22 yrs. He had frequent URIs with A&T at 5 yrs. He started to have frequent infections since 13 yrs when his seizures started.	Yes	No		Normal height, overweight	Ht 175cm, weight 99.8 kg	NA	PO intake but had swallow dysfunction	Yes, until CBD oil when constipation converted to loose stool	Yes, throughout his life		No	Acute kidney injury secondary to antibiotic use	Lower extremity hypertonia involving hips and ankles	Yes, refractory	NA	Yes, autism (very frequent repetitive movements, very sensitive to stimulation, poor eye contact)	Yes, cold feet with purple/blue color and drooling	Yes	Yes, not crying with IV placement		Osteoporosis closed left fibula fracture	Yes, after seizures worsened and initiation of antiepileptic medications	Yes	No	No	No	NA	Edema in lower extremities requiring dialysis and CPAP use. Swelling improved after clobazam removal
3268 (brother 3267)	maternal	Tandem DUP	Tandem DUP	0.55	12 mos	NA	36 mos	No	Alive at 25 yrs 5 mos	25 yrs	Full term, NSVD, normal birth weight	Yes	Gross motor: Roll: 6 mos, sit 9 mos, walk: 27 mos. He never run or climbed stairs. Fine motor: He was able to scribble and even wrote his name but it was unrecognizable. Language/communication: Total ~10 words and was able to say few two words together such as "all done". He has communication device, he can make sentences with it. When mom asked if he is happy, he said he is upset and mom asked w…	Supraventricular tachycardia with atrial fibrillation and flutter	Recurrent Pneumonia. He only intubated 3-4 times his life time. He has frequent sinus and ear infections.	Yes	No		Normal height, overweight	Ht 175 cm, weight 99.3 kg,	NA	G-tube (majority of nutrition) plus oral intake	Yes, since birth	Yes, resolved by 4-5 years old		No	Acute kidney injury secondary to antibiotic use	Lower extremity hypertonia involving hips and ankles	Yes, nonrefractory	NA	No, he has good eye contact, he does hand flapping when he is excited.	Yes, cold feet with no color change and drooling	No	Yes, not crying with IV placement		Broke his arm and foot	No, he stopped walking after breaking the leg and he had more words in the past but no obvious regression	No	No	No	No	NA
3273	maternal	Tandem DUP	Tandem DUP	0.41	12 mos	NA	NA	Peters et al. J Autism Dev Dis 2013	Alive at 12 yrs 1 mo	6 yrs 4 mos	Full term, NSVD, normal birth weight, height and OFC	No	Gross motor: Sit: 11 mos, crawl: 18 mos, walk: 3-4 yrs. Language: No words	Laryngeal cleft	Yes	NA	NA	AOM	Normal OFC and weight and short stature	W: 20.6 kg (25%), H: 113.7 cm (25%), OFC: 49.5 cm (25-50%)	NA	Yes, soft diet	Yes	Yes, after birth		No		Quadriparesis	Yes, refractory. Started at age 6 yrs	Spasticity in arms and legs, choreiform movements	NA	Drooling only	NA	NA	Ataxic gait	Contractures in hip	NA	Yes	NA	No	Astigmatism, hypermetropia and cortical vision impairment	Brain MRI: Thin CC, vermian hypoplasia, under myelination
3274 (brother of 3275)	maternal	DUP-TRP/INV-DUP	Other Complex	0.71	21 mos	0.67	16 mos	No	Alive at 27 yrs	27 yrs	Full term, C-section, normal birth weight, height and OFC	No	Gross motor: Roll front to back: 6 mos, come to sit: 8 mos, crawl: 11 mos, pull to stand: 12 mos, walk: 13 mo, stairs up independently: 36 mos, can run and climb stairs up and down independently. Fine motor: Transfer: 9 mos, pincer grasp: 108 mos, finger feed: 108 mos, Feed himself with spoon, pincer grasp (briefly), he never scribbled. Language/communication: Social smile: 3 mos, coo: 18 mos, fi…	No issues	Yes, twice	Yes	No	AOM since 6 mos requiring PE tube and removed A&T	Macrocephaly, normal weight and height	H: 167 cm (9%), W: 56.9 kg (7%), OFC: 59 cm (+2.7 SD)	NA	Eats fine chopped	Yes, he used to have diarrhea	Yes		No		Central hypotonia, appendicular hypertonia	Yes, refractory	Dystonia, lower extremity spasticity	Autism with stereotypies, poor eye contact and absent speech	Drooling only	Yes	Yes		Feet fracturex1	Yes, after seizure onset	Yes, improved after A&T	Yes, improved after A&T	No	No	Brain MRI: Unremarkable.	Diary allergy
3275 (brother of 3274)	maternal	DUP-TRP/INV-DUP	Other Complex	0.51	21 mos	0.42	16 mos	No	Alive at 29 yrs	29 yrs	Full term, C-section, LGA, normal height and macrocephaly	Yes	Gross motor: Roll front to back: 8 mos, roll back to front: 10 mos, come to sit: 17 mos, crawl: 17 mos, pull to stand: 19 mos, walk with support: 19 mos, walk without support: 21 mos: stairs up independently: 120 mos. At maximum he can climb stairs up and down on his own, he barely run. Fine motor: Hold bottle: 8 mos, reach for toy: 9 mos, transfer: 36 mos, pincer grasp: 24 mos, finger feed: 24 m…	Tracheostomy dependent	Yes	Yes	Yes, few times		Macrocephaly, normal weight and height	H: 182 cm (78%), W: 65 kg (31%), OFC: 61.2 cm (+4.3 SD)	NA	G-tube	Yes	No		No	Urinary retention	Central hypotonia, appendicular hypertonia	Yes, refractory	Chorea, dystonia, hypomimia, spasticity	Stereotypies	Drooling only	Yes	Yes		NA	Yes, after seizure onset	No	Yes	No	No	Brain MRI: Dandy Walker malformation
3325	maternal	Tandem DUP	Tandem DUP	0.59	10 mos	NA	7 mos	No	Alive at 23 yrs	23 yrs	Full term, normal birth weight, height and OFC	Yes	Gross motor: Roll: 4 mos, sit: 12 mos, standing with support: 3 yrs, walk: never. Gross motor: palmar/pincer normal grasp: 8 mos, feed himself: 8 mos (take food to mouth), transfer object from hand to hand: 8 mos. Language/communication: first word: 10 mos, total 3 words, two word sentences never, follows simple commands: 1yr.	No issues	No	Yes	Yes	AOM	Relative macrocephaly, underweight, normal height	OFC: 57cm (91%, W 52 kg (-2SD, 2%), H: 163 (3%)	High forehead, epicanthus, hypotelorism, strabismus, dysplastic ears, small-open mouth with prominent lips with irregular teeth	G-tube	Yes	Yes	Recurrent hiccups	No	Urinary retention requiring scheduled catheterization	Hypotonia	Yes, refractory	Dystonia	Autism with hand stereotypies	Drooling only	Yes	Yes		Intertrochanteric fracture (right side) without identified trauma and tibial fracture associated with minor trauma at diferent time	Yes, 4 yrs after seizures onset	Yes	OSA	No	Mild strabismus divergent	Brain MRI: hypoplasia of periventricular white matter and of semi-oval center, bilaterally. Hypersignal in the remaining white matter. Prominence of grooves between the cortical turns; accentuated filament of the corpus callosum. Cerebellar volumetric reduction. Megacisterna magna.
6280	de novo	Terminal DUP/Tandem DUP	Terminal DUP	0.5	8 mos	NA	11 mos	No	Alive at 9 yrs 2 mos	9 yrs 2 mos	Full term, NSVD, normal birth weight	No, family was first concerned about his tone at 6-7 mos. He was not hypotonic the first 5-6 mos.	Gross motor: Sit: 11 mos, crawling: 26 mos, he never achieved pull to stand or walk. Fine motor: He was able to transfer, has pincer grasp. He cannot ring a bell, cannot help with dressing, he cannot mark with a crayon. He can feed himself with a spoon if you load. Language: He can babble and say nonspecific nanana. But no specific mama or dada or any other words.	No issues	Aspiration PNA once around the brain surgery	No	No	Recurrent AOM requiring PE tube	Normal OFC and weight, short stature	2 yrs 9 mos: W: 12.6 kg (17%), H: 83 cm (-2.9 SD), OFC: 47 cm (7%)	Micrognathia, ears with deep creases	Yes, eats by mouth, mechanical soft. Takes 15 to finish meal	Yes, takes daily miralax, mineral oil and suppository	Yes, soon after birth until age 2		Cryptorchidism, testicles did not descend until age 9 yrs		Central hypotonia and lower extremity hypertonia	No	No	Hand stereotypies, hand flapping at sides, body rocking and head banging. He has poor eye contact	Cold and mottled hand/feet. Mild drooling	Yes	Yes, does not cry with small lacerations	He had stroke in Feb 2020 and he was diagnosed with Moya Moya. He is taking Aspirin. Pialangistenosis (revesseling the brain tissue).	No	No	Yes, takes Melatonin	Yes, snores and his jaw is small due to Pierre Robin	No	No	Brain MRI: Moya Moya and enlarged ventricles	Cleft soft palate + Pierre robin sequence+ easy nose bleeding (maybe due to Aspirin)
11934	maternal	DUP-NML-INV/DUP	Other Complex	0.46	24 mos	0.4	16 mos	No	Alive at 4 yrs 4 mos	3.5 yrs	Premature (late preterm), normal birth weight	No	Gross motor: Rolled stomach to back 9 mos, sat at 19 mos, crawled at 19 mos, pull to stand 19 mos, walk with walker 21 mos, walked on his own 25 mos; goes up or down stairs using railing at 52 mos; jumped at 50 mos but does not run. Fine motor: reached at 12 mos, transfered at 15 mos, raking grasp 12 mos, held bottle 17 mos, pincer at 50 mos, fed spoon 30 mos; no scribble. Language/Communication:…	No issues	No	No	No	Recurrent AOM requiring PE tube	Normal OFC, weight and height	W: 13.5 kg (50-75%), H: 85.9 cm (25-50%), OFC 47.6 cm (25-50%) // 3.5 yrs: W: 97%, H: 69%, OFC: 50.7 cm (63%)	Round and hypotonic face, drooling, prominent ears	Yes, diagnosed with dysphagia and has soft diet	Yes	Yes, after birth		No		Central hypotonia	Yes, started at age 6 yrs	No	Autism with stereotypies (hand flapping and finger sucking), poor eye contact, poor response to his name and he has his own routine	Drooling only	Yes	No		No	NA	No	No	No	Strabismus and tear oversecretion	NA
11979	de novo	Terminal DUP/Translocation chrYq	Translocation	0.39	6 mos	0.48	8 mos	No	Died at 9 yrs 1 mo due to frequent respiratory infections	7 yrs 11 mos	Full term, SGA, normal height and OFC	Yes	Gross motor: Roll front to back: 6-7 mos, roll back to front: 12-15 mos, sit unsupported for 45 second. He cannot stand or crawl or walk. Fine motor: Reach and whole hand grab: 6-7 mos, transfer: 12-15 mos, taking food to mouth: 30 mos. he cannot drink from bottle or he does not have pincer grasp. Language: He can blow raspberries, no single syllables or babbling.	PFO and tracheobronchomalacia	Yes, recurrent aspiration pneumonias	Yes	NA	Sepsisx1	Microcephaly, underweight and short stature	OFC: 41.4 cm (<3%) // 4 yrs: W: 13.3 kg (3%), H:83.9 cm (-4.4 SD), HC: 47.5 cm (3%) // 5 yrs: OFC: 47.6 cm (-2.5 SD)	Posteriorly rotated, prominent ears, small chin, high arched palate, overlapping toes. Brachycephaly, wide forehead, hypertelorism, down slanting palpebral fissures, prominent glabella, left-epicanthus, small mouth, dysplastic ears specifically upper part of them is folder and prominent	GJ-tube	Yes	Yes		Hypospadias		Global hypotonia	No	No	Repetitive movements (hand flapping and clasping)	Cold and mottled hand/feet	Yes	Yes		No	No	No	OSA	No	Near sightedness	Brain MRI: CC hypoplasia
12077	maternal	Terminal DUP/INVDUP	Terminal DUP	0.5	12 mos	NA	16 mos	No	Alive at 32 yrs	32 yrs	Full term, normal birth weight and height	Yes	Gross motor: Sit: 9 mos, walk: 3 yrs. Fine motor: Can self feed but not with fork, can open door knobs, modified pincer. Language/communication: At 6 yrs he would even echo words in the song, and was able to read certain words: for instance he wants read the store sign that he had never seen before, which read "Amber". He also pronounced complex words such as "wallpaper" spontaneously	No issues	Yes, regular community acquired pneumonia	No	Yes	Meningitis and recurrent facial cyst	Relative macrocephaly, normal weight and height	W: 65.3 kg (32%), H: 162.6 cm (3%), OFC: 57.7 cm (97%)	NA	Yes, takes longer and chopped foods	No, developed after chemotherapy	No		No		Hypertonia in ankles	Yes, refractory	Ankle dystonia	No repetitive movement but has body rocking and hand flapping movements when excited	Feet and hand get very cold and are sometimes bluish	No	Yes		Osteosarcoma, toe fracture	No	No	No	No	Wears glass and mother not sure he can see	Brain MRI: Normal
12190	maternal	Tandem DUP	Not included	NA	NA	NA	NA	No	Alive at 13 yrs	12 yrs	Premature (very preterm)	No	On time development for all skills	No issues	No	No	No		Normal OFC, weight and height	W: 52.9 kg (72%), H: 156.5 cm (50%), OFC: 52.9 cm (19%)	No dysmorphism	No	No	No		No		Normal tone	No	No	Diagnosed with attention deficit hyperactivity disorder	No	No	No	Dyslexia and mild learning problems	NA	No	No	OSA	No	No	NA	Myasthenia Graves
12343	maternal	Tandem DUP	Tandem DUP	0.46	12 mos	0.49	16 mos	No	Alive at 3 yrs 3 mos	3 yrs	Full term, normal birth weight	No	Gross motor: Roll from stomach to back: 6 mos, roll from back to stomach: 12 mos, unsupported sit: 12 mos, crawling: 18 mos, pull to stand: 24 mos, walk with support: 24 mos, walk independently: 37 mos, climb stairs or run: no. Fine motor: Reach for a toy 10 mos: transfer: 17 mos, raking grasp: 12 mos, hold own bottle: 10 mos, pincer grasp: 16 mos, self feed with spoon: 32 mos, scribble: no, can …	Tracheomalacia	Recurrent respiratory infections	Yes	No	Recurrent AOM requiring PE tube	Macrocephaly, obese, normal height	24.8 kg (+4.15 SD), Height: 102.5 cm (96%), OFC; 54.3 cm (+3 SD)	NA	Yes	Yes	Yes		Microphallus		Global hypotonia	No	No	Autistic behavior, likes to spin, does not like to be touched. No repetitive movements	Drooling, cool feet and facial flush for 30 min-1 hour episode	Yes	Yes		NA	No	No	Yes	No	Exotropia and hyperopia as well as bilateral optic nerve hypoplasia	Brain MRI: Absence of the anterior commissure and focal hypoplasia of the callosal rostrum
12356	maternal	Tandem DUP	Tandem DUP	0.33	21 mos	0.55	6 mos	No	Alive at 11 yrs 3 mos	10 yrs	Full term, NSVD	No	Gross motor: Roll from stomach to back: 6 mos, sit: 18 mos, pull to stand: 24 mos, walk: 36 mos, climb stairs without help: 6 yrs, run: no. Fine motor: Reach: 6 mos, transfer objects: 8 mos, grab: 2 yrs. Can open door knobs, scribble: no. Language/communication: Turn head to voice: 8 mos, follow simple commands: yes, points body parts: no, coo: 6 mos, babble: 8 mos, specific "mama/dada": No	No issues	No	No	NA		Normocephaly, underweight and short stature	W: 21.3 kg (<3%), H: 122 cm(<3%), OFC 54.3 cm (79%)	No dysmorphism	Eats longer than normal duration	Yes	NA		No		Global hypotonia	Yes, refractory	No	Repetitive behavior (hand flapping)	Drooling only	No	NA		NA	No	Yes	No	NA	NA	Brain MRI: Normal
12400	maternal	Tandem DUP	Tandem DUP	0.54	21 mos	0.83	16 mos	No	Alive at 3 yrs 9 mos	2 yrs	Full term, normal birth weight	No	Gross motor: Sit: 10 mos, walk: 17 mos, go up or down stairs using rail: 24 mos, walk fast/almost run: 3.5 yrs. Fine motor: Pincer grasp: 12 mos, scribble: 18 mos, feed self with spoon: 24 mos. Language/communication: Single word: 15 mos, use 7-10 words: 36 mos, use 2-word sentences: 24 mos. At 3 yrs 6 mos he can say 5 two-word phrases and he has he has a total of 10-20 single words. He follows t…	No issues	No	Yes	No	AOM, he received prophylactic pneumococcal vaccine	Normal OFC, weight and height	W: 13.7 kg, H: 90.1 cm, OFC: 48.8 cm (all within normal percentiles)	No dysmorphism	Yes, takes longer and chopped foods	Diarrhea	Yes, after birth	Bloating	Cryptorchidism		Global hypotonia (mild)	No	No	No	Drooling only	No	Yes		NA	No	Yes	No	No	No	NA	Clefting in soft palate, milk protein allergy
12480	maternal	DUP-NML-INV/DUP	Other Complex	0.52	21 mos	0.39	18 mos	No	Alive at 4 yrs	3 yrs	Full term, normal birth weight, height and OFC	No	Gross motor: Sit: 12 mos, walk: 19 mos, go up and down the stairs: 48 mos. Fine motor: Pincer grasp: 2-2.5 yrs, scribble: 48 mos, feed himself with spoon: no. Language/communication: Babble: 12 mos, word other than "mama/dada": 26 mos, follow single step command: 21 mos	No issues	No	No	No	AOM, cellulitis. Normal immune panel	Normal OFC, weight and height	W: 18.6 kg, H: 105.2 cm, OFC: 53.3 cm (all within normal percentiles)	Coarse face	Yes, coarse chopped food	Yes	No		No		Central hypotonia	No	No	No repetitive movement	Drooling only	Yes	Yes		NA	No	No	No	No	No	NA
12526	maternal	Tandem DUP	Tandem DUP	0.53	9 mos	0.57	12 mos	No	Alive at 24 mos	17 mos	Premature (late preterm), normal birth weight, height and OFC	Yes	Gross motor: Roll over 6 mos, sit with support, he cannot sit independent, crawl or pull to stand at 23 mos,. Fine motor: Reach: 7-8 mos, hold object: 7 mos, transfer: 9 mos, hold his bottle: 15 mos. Can grasp with whole hand and pincer grasp, let go objects intentionally but cannot make a mark or scribble with crayon, cannot eat with spoon, cannot hold bottle or feed himself with fingers (strict…	Laryngomalacia, chronic respiratory failure with hypoventilation	Yes, multiple aspiration pneumonias	No	No		Normal OFC, weight and height	23 mos measurements: W: 12.2 kg (57%), H: 80.7 cm (95%), OFC: 48.5 cm (70%)	Brachycephly, flattened nasal bridge	G-tube, failure to thrive	Yes	Yes		No		Global hypotonia	No	No	Has good eye contact, response to spoken words. Hand flapps only when excited.	Drooling only	Yes	Yes		No	No	No	Yes, moderate OSA requiring BiPAP	No	Pupil size difference	Brain MRI (19 mo): Abnormal signal involving the bilateral globus pallidus of uncertain etiology	Secondary partial adrenal insufficiency with hyperkalemia, low insulin-like growth factor 1 (IGF1) and hypoglycemia
12574	maternal	Terminal DUP/Unknown structure	Terminal DUP	0.41	10 mos	0.4	18 mos	No	Alive at 21 yrs 3 mos	20 yrs	Full term, NSVD	Yes	Gross motor skill: Roll: 10 mos, sit: 14 mos, crawl: 3 yrs, walked with walker (between, 6-12 yrs) and he never walked independently. Fine motor: Grasp: 9 mos, feed self with hand: 24 mos, spoon feed: 6 yrs, scribble: 8 yrs. Language: He never said single words, he said "dada"once at 13 mos. He can make choices with iPad and he reaches for things he wants	No issues	Yes	Yes	Yes, few times	AOM, sepsis	Normocephaly and underweight	OFC 55.1 cm (50%), W: 46.2 kg (-2.7 SD)	Myopathic face, high arched palate, simplified ear, low set thumbs	G-tube	Yes	Yes, after birth	Small bowel obstruction	Cryptorchidism and inguinal hernia	Kidney stone (on zonisamide)	Central hypotonia, appendicular hypertonia	Yes, refractory, started 8 yrs 11 mos	No	Repetitive hand movements (hand wringing)	Drooling, and cold and cyanotic feet	Yes	No	Ataxic gait (mild)	Kyphoscoliosis, contractures in knees, hip dysplasia, bone fracture	No	No	OSA	No	Astigmatism	Brain MRI: Small CC, absent septum pellucidum, generalized atrophy, decreased white matter and small hippocampi
13110	de novo	Terminal DUP/Translocation Chr7p	Translocation	0.21	9 mos	0.26	18 mos	No	Alive at 8 yrs 2 mos	7 yrs	Premature (late preterm), normal birth weight, tall stature	Yes	Gross motor: Sit: 14 mos, can stand few seconds: 8 yrs. Crawl and pull to stand but no walking. Fine motor: Modified pincer grasp: 25 mos, finger feed: 31 mos. Can make a mark and scribble but cannot stack 3 blocks. Language/communication: He says specific mama, papa, baba and bye but no other words. He can follow simple commands without gesture. Plays peek a boo, no clear stranger or seperation …	Ventricular Septal Defect (still open)+PDA (closed)	Yes	Yes	Yes, requiring prophylactic antibiotic	Elevated IgE	Microcephaly, normal weight and height	W: 27.5 kg (84%), H: 127.2 cm (81%), OFC: 48.2 cm (-2.9 SD)	Posterior flattening, broad forehead consistent with brachycephaly, ears are prominent with mild overfolding of superior helices, mild retrognathia, mild kyphosis	G-tube	Yes	Yes, required fundoplication		Cryptorchidism		Central hypotonia, appendicular hypertonia	Yes, nonrefractory, started at 5 yrs 11 mos	Choreoathetoid movements	Autistic features including sensitive to touch and hand stereotypies (hand flapping)	Drooling when he is sick, no other dysautonomia symptoms	Yes	Yes		Hip dislocation, scoliosis	No	Yes	Yes	No	Strabismus, astigmatism, corneal neovascularization	Brain MRI (6 yrs 11 mo): Left frontal and parietal lobe cortical thickening with subjacent subcortical and periventricular white matter signal abnormality. Cystic focus inferior to the cerebellum, presumably a Blake pouch cyst	Keratosis pilaris
13429	maternal	Tandem DUP	Tandem DUP	0.5	6 mos	0.5	6 mos	No	Alive at 14 mos	12 mos	Full term, C-section, normal birth weight	Yes	Gross motor: Sit: 12 mos, but no pull to stand. Fine motor: Palmar grasp, rarely pincer grasp (just establishing), object mouthing: 13 mos. Cannot use utensils. Language/communication: Cooing: 4 mos, smiling socially but no babbling and does not respond to simple commands.	No issues	Yes, 3 episodes requiring hospitalization due to exacerbation of apnea.	No	No		Normal OFC, weight and height	6 mos: W: 16 kg (15-50%), H: 67.5 cm(15-50%), OFC: 45 cm (84%) // 12 mos: W: 10 kg (50-85%) H: 75 cm (15-50%), OFC: 47.5 cm (82%)	No dysmorphism	No	Yes, after birth and still has it	Yes, after birth and still severe	Food protein induced enterocolitis syndrome - predominant symptom is prolonged vomiting	Hydrocele		Global hypotonia (mild)	No	No	No	No	No	NA		No	No	NA	OSA	No	Hyperopia	Brain MRI (9 mo): CC hypoplasia, blake pouch cyst
14298	maternal	Terminal DUP/Rec(X)DUP(Xq)	Terminal DUP	0.38	8 mos	0.17	8 mos	No	Alive at 4 yrs 1 mos	4 yrs 1 mos	Premature (late preterm), normal birth weight and height	Yes	Gross motor: Head control: 6 mos, roll front to back: 8 mos, roll back to front: 2 yrs, sit: 3 yrs, scoot on hands and feet: 3 yrs, crawl: 4 yrs, pull to stand: no, cruise: no, walk: no. Fine motor: reach: 24 mos, transfer: 3 yrs, raking grasp: 3 yrs, hold own bottle: 1.5 yrs, feed self with his fingers: no, pincer grasp: no, intentional release of object: no. Language/communication: Turn his hea…	No issues	Yes	Yes	No		Normocephaly, normal weight and short stature	W: 14.4 kg (44%), H: 81.8 cm (<3%), OFC: 49 cm (13%)	Plagiocephaly, midface flattening, frontal bossing, round face, upslanting palpebral fissures, short nose, wide and depressed nasal bridge, high arched palate	G-tube, swallow difficulty but no chewing difficulty	Yes, after birth and still severe	Yes, required fundoplication		Cryptorchidism and hypospadias		Global hypotonia	Yes, started at age 5 yrs	No	Autistic features with very poor eye contact and repetitive movements (hand flapping and body rocking)	Cool hands and feet	Yes	Yes	Self mutilation	NA	No	Yes	OSA	No	Strabismus and nystagmus	NA	Hyponatremia requiring medication
14369	NA	Tandem DUP	Tandem DUP	NA	24 mos	NA	18 mos	No	Alive at 14 yrs 11 mos	14 yrs	NA	NA	Gross motor: Walk and jump. Fine motor: Use spoon and fork with adapter, scribbles. Language/communication: few words and follows simple commands.	No issues	Yes	Yes	NA		Normocephaly, underweight and short stature	W: 34 kg (-2.3 SD), H: 142 cm (-2.6 SD), OFC: 53.1 cm (14 %)	NA	G-tube	Yes	Yes		NA		Lower extremity hypertonia	No	Spasticity and tremor	No	Drooling only	Yes	NA	Self and other mutilation requiring medication	NA	No	Yes	OSA	No	Exotropia (alternating)	NA
14379 (twin brother of 14380)	de novo	Terminal DUP/Translocation ChrYq	Translocation	0.29	6 mos	0.57	12 mos	No	Alive at 2 yrs 11 mos	2 yrs	Full term, C-section, normal birth weight and height	Yes	Gross motor: Head control 18 mos, rolling 11 mos, sit: 26 mos, pull to stand: emerging. Cannot crawl or cruise. Fine motor: Pincer grasp 21 mos, reaches for object but cannot use utensils. Language/communication: Nonspecific mama and dada 21 mos, 1 word other than mama and dada: 24 mos, 7-10 words: 32 mos. Follows simple commands with gesture: 28 mos. Understand "no": 17-18 mos. Cannot follow ver…	No issues	No	Yes	Yes	AOM, fungal infection	Microcephaly, normal weight and short stature	W: 10.3 kg (3%), H: 77.4 cm (-2.8 SD), OFC: 44.2 cm (-3.1 SD)	Plagiocephaly, round face	G-tube	Yes, after birth and still severe	Yes, after birth and still severe		No		Global hypotonia	Yes, nonrefractory, started at age 3 yrs 8 mos	No	Repetitive behavior (midline clasping)	Drooling, cold and mottled hands and feet	Yes	Yes		Osteopenia	No	Yes	Yes	Yes, improved after tube placement	Astigmatism, anisocoria	NA	Eczema, submucosal cleft palate
14380 (twin brother of BAB14379)	de novo	Terminal DUP/Translocation ChrYq	Translocation	0.21	6 mos	0.26	6 mos	No	Alive at 2 yrs 11 mos	2 yrs	Full term, C-section, normal birth weight and height	Yes	Gross motor: Head control 21 mos, rolling 17 mos, sit independently: 32 mos. Cannot crawl or pull to stand. Fine motor: Whole hand grasp: 23 mo, pincer grasp: no. Language/social: Nonspecific mama and dada 20 mos, specific mama and dada: 21 mos, one-word other than mama and dada: 22 mos, 7-10 words: 28 mos, understands No: 24 mos, follows simple commands by gesture: 23 mos, follows verbal command…	PFO, subglottic stenosis and tracheobronchomalacia	Yes	Yes	Yes, twice		Microcephaly, normal weight and short stature	W: 11.2 kg (7%), H: 78.6 cm(-2.5 SD), OFC: 43.4 cm (-3.7 SD)	Brachycephaly, plagiocephaly, synophyrys, wide and depressed nasal bridge, hypotonic face	G-tube	Yes, after birth and still severe	Yes, after birth and still severe		Hypospadias and microphallus		Global hypotonia	Yes, nonrefractory	Choreiform movements	Autism with repetitive movements (hand flapping, hand mouthing), absent speech and poor eye contact)	Drooling only	Yes	Yes	Self mutilation	No	No	Yes	Yes	No	Astigmatism	NA	Submucosal cleft palate
14383	maternal	Tandem DUP	Tandem DUP	0.32	8 mos	0.37	12 mos	No	Alive at 4 yrs 5 mos	3 yrs 11 mos	Full term	Yes	Gross motor: Lift head while lying: 4 mos, roll from back to front: 10 mos, sit with support: 14 mos, sit without support: 21 mos, come to sitting: 22 mos, crawl: 28 mos, pull to stand: no. Fine motor: Hold bottle: 20 mos, Reach: 14 mos, raking grasp: 14 mos, transfer objects: 24 mos, pincer grasp: 21 mos, finger feed: 18 mos, turn pages of book: 18 mos. Language: Responds to familiar names: 14 m…	No issues	Yes	Yes	Yes	AOM, Cellulitis	Normal OFC, weight and height	At 14 mos: W: 9.8 kg (43%), H: 73 cm (3.6 %), OFC: 49 cm (97%) // At 28 mos: W: 13.8 kg (65%), H: 88.5 cm (38.3 %), OFC: 50.8 cm (78.6%) // 47 mos: W: 16.9 kg (65.6%), H: 101 cm (42.8 %), OFC: 51.3 cm (73%)	Mild trigonocephaly with mild occipital asymmetry, single transverse palmar crease on the left	G-tube, failure to thrive	Yes	Yes		No	Neurogenic bladder, hydronephrosis and vesicoureteral reflux	Global hypotonia	No	No	Repetitive behavior (flapping with rolling/wringing of fingers) and fixates on spinning objects	One leg cool, one warm, drooling	Yes	Yes		NA	No	No	No	No	Exotropia, myopia, astigmatism	Brain MRI at 13 mo: Retrocerebellar cyst and inferior wormian hyperplasia consistent with mega cisterna magna	Hypertension (on amlodipine), food protein intolerance
14390	de novo	Terminal DUP/Rec(X)DUP(Xq)	Terminal DUP	0.39	21 mos	0.41	18 mos	No	Alive at 4 yrs 2 mos	3 yrs 11 mos	Premature (very preterm), NSVD, normal weight and height	No	Gross motor: Roll from stomach to back: 12 mos, unsupported sit: 12 mos, crawl: 28 mos, pull to stand: 24 mos, walk on his own: 36 mos, go up or down stairs using rails: 48 mos, run: no, jump with two feet: no. Fine motor: Reach: 5 mos, transfer: 18 mos, grabbing: 6 mos, pincer: 2.5 yrs, scribble: 3 yrs, feed himself with spoon: no. Language/communication: Coo: 12 mos, babble: 12 mos, specific ma…	No issues	PNA, once	Yes, outgrow it	No		Microcephaly, normal weight and height	W: 14.3 kg (14%), H: 94.5 cm (3.7%), OFC: 47.1 cm (-2.1 SD)	Tapering finger, cubitus valgus	Yes, coarse chopped food	Yes	Yes		No		Normal tone	Yes, nonrefractory, started at age 3 yrs 11 mos	No	Repetitive movements (hand flapping/clapping/body rocking), very social	No	No	Yes	Self mutilation	No	No	No	No	No	Strabismus	Brain MRI: CC hypoplasia
14392	maternal	DUP-TRP/INV-DUP	Other Complex	0.33	12 mos	0.48	12 mos	No	Alive at 4 yrs 9 mos	3 yrs 10 mos	Premature (late preterm), C-section, normal birth weight	Yes	Gross motor: Roll: 8-9 mos, stand: 12 mos, crawl: 26 mos, pull to stand: 28-32 mos, walk: 35 mos. Fine motor: Bring pacifier to mouth: 8-9 mos, pincer: 25 mos. Language/communication: Babbling: 8-9 mos, play Peek-a-Boo: 12 mos without laughing, 24 mos with laughing, consonant vowels: 14-17 mos, nonspecific "dada": 24 mos. At 3 yrs 10 mos visit: Communication: does point, whines/cries in different…	Laryngomalacia	PNA, aspiration	No	No	AOM	Microcephaly, normal weight and height	OFC: 50.7 cm (50%), W: 16.9 kg (67%), H: 92.6 cm (2%, -2 SD)	NA	G-tube	Yes	Yes		Testicles in canal		Global hypotonia	No	No	No repetitive movement, good eye contact	Drooling only	Yes	No		Contrature (mild, in left knee)	NA	Yes	No	No	No	NA
14395	de novo	Tandem DUP	Tandem DUP	0.45	21 mos	0.38	18 mos	No	Alive at 7 yrs 2 mos	6 yrs	Full term, NSVD, normal birth weight	No	Gross motor: Pull to stand 17-18 mos, walk 22 mos, run: 6 yrs, walks stairs up and down with holding the rail and he can make few steps up without holding the rail. Fine motor: Pincer grasp 3 yrs, scribble: 3-4 yrs, cannot make circle. Language/communication: Single words: ~15 words. Through communication device he has few two word sentences (eat waffle, drink pouch, hello mom). Can follow simple…	Diaphragma hernia repaired at 20 mos, laryngomalacia diagnosed at 1 yr	Yes (10)	Yes	No		Normal OFC, weight and height	OFC: 53.7 cm (50%), W: 25.8 kg (77%), H: 116 cm (16%)	NA	Thickened liquids	Yes	Yes		No	Urinary retention, inguinal hernia (repaired at 20 mos)	Central hypotonia, ankle hypertonia	No	No	Hand flapping when excited but no other autistic features. He makes good eye contact and likes to be around people	Flushing episodes and drooling	No	Yes		NA	No	Yes	No	No	Exotropia and wears glasses (not sure near or far sided)	NA	Eczema
14399 (Female)	de novo	Terminal DUP/Translocation Chr13p11.1	Translocation	0.28	6 mos	NA	6 mos	No	Alive at 9 yrs	8 yrs 9 mos	Full term, normal birth weight and height	Yes	Gross motor: Head control: 12 mos, rolling: 18-20 mos, sit: 14 mos, can bottom scoot but no crawling, pull to stand or independent step. Fine motor: Grasp: 8 mos, she can place dot on the paper but no scribble. She can barely use fork or spoon. Language/communication: Babble: 12 mos, specific "mama/dada": 2 yrs. She has no other words. She cannot follow simple commands.	No issues	Yes	Yes	Yes		Normocephaly, normal weight and short stature	W: 6.75 kg (3-10%), H: 60.6 cm (<3%), OFC: 40.5 cm (25%), 8 yrs 9 mos W: 22.1 kg (6%), H: 106.5 cm (<3%), OFC: 50 cm (9%)	Rotated ears, L-low set, epicanthus, small mouth, high arched palate, frontal bossing/forehead prominence, tapered fingers	G-tube plus eats soft diet by mouth	Yes	Yes, required fundoplication		No		Global hypotonia	Yes, refractory, started at age 9 yrs	Bradykinesia	Repetitive movements	NA	Yes	Yes		Osteoporosis requiring infusion medications and multiple fractures	No	No	OSA	No	No	Brain MRI: Periventricular nodular heterotopia, ventriculomegaly and thin corpus callosum	Laryngomalacia
14413	de novo	Terminal DUP/Translocation ChrYq	Translocation	0.25	4 mos	0.5	12 mos	No	Alive at 2 yrs 7 mos	2 yrs 1 mo	Premature (late preterm), C-section, SGA, normal birth height	Yes	Gross motor: Roll: 8-9 mos, sit: no, crawl: no. Fine motor: Reach: 12 mos, transfer: 12 mos, raking grasp: 12 mos, hold his own bottle: 8 mos, pincer grasp: 24 mos, feed self with spoon/fork: no, scribble: no. Language: turn head to voice: 6 mos, coo: 12 mos, babble: 15 mos, nonspecific "mama/dada": no, follow simple command: no, point body parts: no	No issues	Yes (3 mycoplasma infection)	No	Yes, once		Normal weight	16 mos: W: 9.53 kg (5%)	Microcephaly, facial hypotonia, depressed nasal root, upturned nostrils, high and narrow palate, open mouth, prominent incisors, tented upper lip, bitemporal narrowing, short nose, left prominent ear and tapering finger	Yes, purees	Yes	Yes		Cryptorchidism and scrotal hypoplasia		Hypotonia	No	No	Repetitive movements, poor eye contact	No	Yes	Yes		NA	Yes	Yes	OSA (mild)	No	Moderate Astigmatism and Hypermetropia	Brain MRI: Hypoplastic CC and delayed myelination	Milk allergy
14417	maternal	Tandem DUP	Tandem DUP	0.4	10 mos	0.5	11 mos	No	Alive at 3 yrs 1 mo	2 yrs 11 mos	Full term, C-section, normal birth weight, height and OFC	No	Gross motor: Roll: 13-14 mos, sit: 11 mos, pull to stand: 24 mos, he can walk with support but age unknown. He cannot wak independently. Fine motor: Reach: 7 mos, transfer object: 10 mos, grasp: 9 mos, pincer: 20 mos. He cannot use utensil, self feed or scribble. Language/communication: Coo: 10 mos, but lost it about 2-3 mos later. Babble: 23 mos, but lost it again 2-3 mos later He has total 3 wo…	No issues	No	Yes	No		Normal OFC, weight and height	OFC: 48.1 cm (5%), W: 13.9 kg (44%), H: 92.7 cm (36%)	Plagiocephaly, epicanthus, facial hypotonia, dysplastic ears	Yes, coarse chopped food	Yes	Yes		Cryptorchidism		Central hypotonia, ankle hypertonia	Yes, nonrefractory	No	Autism with repetitive movements (Hand flapping, leg kicking), interest in rotating objects, poor eye contact and poor speech	No	No	Yes		NA	No	Yes	No	No	Strabismus	NA	Renal Tubular Acidosis
14525	maternal	Tandem DUP	Tandem DUP	0.31	12 mos	0.26	11 mos	No	Alive at 5 yrs 5 mos	5 yrs 3 mos	Full term, normal birth weight and height	Yes	Gross motor: Head control: 14 mos, roll: 14 mos, crawl: 2 yrs, pull to stand: 2.5 yrs, walk: 4 yrs. Fine motor: Grasp: 2 yrs, pincer: 2.5 yrs. Cannot self feed, use utensil or scribble. Language/communication: Babble: 12 mos, specific "mama/dada" 2 yrs (but lost), learned two other words, points two body parts	No issues	No	No	No	Recurrent AOM requiring PE tube	Normal OFC, weight and height	W: 22.7 (88.6%), H: 115 cm (81%), OFC: 52.5 cm (80.7%)	Dolicocephaly, epicanthus (bilateral), long face, genu valgus	Purees, fine chopped	Yes, after birth and still has it	Yes, after birth and now resolved		No		Normal tone	No	No	Autism due ro hand flapping, hand clapping, body rocking, poor speech and poor eye contact	Drooling only	Yes	Yes	Overly passive	NA	Yes, only lost saying words but he makes progress in other domains	No	No	Yes (diagnosed at 4 yrs)	Strabismus	NA	Craniosynostosis (surgery at 7 mo)
14547 (affected nephew of 14550)	maternal	DUP-TRP/INV-DUP	Other Complex	NA	12 mos	NA	NA	No	Alive at 7 yrs 1 mo	7 yrs 1 mo	Full term, NSVD, normal birth weight and height	No	Gross motor: Walk: 23 mos. Fine motor: No single words	No issues	No	Yes	NA		NA	Normal	NA	Yes, chopped food	Yes	No		Cryptorchidism		Central hypotonia, appendicular hypertonia	No	No	Repetitive behavior (hand flapping, neck picking) and has interest in rotating objects	Drooling only	Yes	No		No	No	Yes	Yes	No	No	NA
14550 (affected uncle 14547)	maternal	DUP-TRP/INV-DUP	Other Complex	NA	12 mos	NA	NA	No	Alive at 51 yrs 1 mo	51 yrs 1 mo	Full term, NSVD, normal birth weight and height	No	Gross motor: Walk: 18 mos, He can walk with major support. Language/communication: non-specifc mama-dada: 8 mos, he had 2 words in his life (mama for mom and coco for his friend).	Tracheostomy since 42 yrs	Yes, twice when he was younger (8 yrs and in his 20s). After turning 40, he had several requiring intubation	Yes, outgrow it after A&T	Yes, few times	Chronic pseudomonas infection in his lungs flaring every 2-4 mos since turning 40 yrs	NA	Normal	NA	Yes, chopped food (failed with swallow study with no proper swallow but no aspiration)	Yes requiring glyserine suppository lifetime	No		Cryptorchidism (surgically corrected at 2 yrs)	Urinary retention requiring scheduled catheterization	Appendicular hypertonia	Yes, started at age 6 yrs and became refractory at age 25 yrs.	Spasticity, dystonia and sleep myoclonus	Repetitive movements (body rocking) in the past but not any more and hand wringing movements (still does it)	Drooling only	Yes	Yes		Several bone fractures due to falls, osteoporosis, contractures in knees	Yes, after seizures worsened	Yes	No	No	No	Brain MRI: Normal (last one in his 40s)
14598	maternal	Tandem DUP	Tandem DUP	0.6	12 mos	NA	8 mos	No	Alive at 15 yrs 3 mos	15 yrs	Full term, normal birth weight and height	No	Gross motor: Rolling 6 mos, unsupported sit 9-10 mos, walking 2 yrs 4 mos, he never ran. Fine motor: He was able to reach, transfer object, raking grasp and hold his bottle but he never developed pincer grasp. Language: He razzed, cooed and laughed but he never babbled or said specific mama or dada	Atypical left ventricular hypertrophy	Recurrent Pneumonia (both aspiration and community acquired) occuring 7-8 times/yr requiring hospitalization and intubated in some of them	Rare	Yes, twice	Low IgA, IgG2 and IgG4, and B-cell lymphopenia	Normal OFC, weight and height	Ht 167.7 cm (33%), W: 49 kg (17%), OFC: 55.6 cm (64%)	Epicanthus (left), open mouth, excessive drooling	G-tube only	Yes, requiring daily suppository. Improved after starting colchicine	Yes, required fundoplication		No		Spastic quadriplegia with central hypotonia	Yes, started at 7 yrs 3 mos and became refractory at 10 yrs	Dystonia in ankles	He had repetitive hand flapping between 3 to 10 yrs and he outgrew it (less hand function now) and poor eye contact	No	No	No		Contracture at knees	Yes, after seizures became refractory and infections	No	No	No	No	NA	Autoinflammatory condition presenting with recurrent pleural and pericardial effusion and requiring colchicine and anakinra. Iron deficiency anemia.
14604	maternal	DUP-TRP/INV-DUP	Other Complex	0.56	12 mos	0.7	11 mos	No	Alive at 2 yrs 1 mos	2 yrs 1 mo	Full term, normal birth weight and OFC, short stature	Yes	Gross motor: Rolling: 6 mos, sitting without support: 13 mos, walking independently: 25 mos. Fine motor: Reaching object: 6 mos, hold his own bottle: 11 mos, pincer grasp: 12 mos. Language/communication: Cooing: 3 mo, babble: 12 mos, specific mama and dada: 24 mos.	No issues	No	No	No	Recurrent AOM recuiring PE tube which did not improve	Normal height and OFC, overweight	H: 92.2 cm (89%), W: 16.6 kg (99%), OFC: 51 cm (78%)	Deep set eyes, round face, plagiocephaly, hypotonic face, open mouth, cubitus valgus	Yes, fine chopped food with swallow difficulty	Yes, severe requiring hospitalization for wash out	Yes, after birth, not requiring medications, resolved now		Hydrocele		Central and upper extremity hypotonia	Yes, nonrefractoy	No	Repetitive hand and body movements, and poor eye contact	Yes, drooling, hot upper extremities with flushing and cold feet with color change	Yes	Yes, not crying with IV placement	Self mutilation	No	No	Yes	Likely yes, snoring and there is plan for sleep study	No	No	NA
14606	maternal	Apparently simple DUP	Tandem DUP	0.75	12 mos	NA	18 mos	No	Alive at 12 yrs 5 mos	12 yrs 5 mos	Full term, NSVD, normal birth weight and height	Yes	Gross motor: Sit: 9 mos. Walk: 16 mos. Fine motor: Pincer grasp and scribble. Language: Can say "dada" at 12 mos, he follows simple commands without gesture	No issues	Yes, once	Yes, between infancy till 7 yr old, he was having 10-15 infections per yr	No	A&T surgery at 7 yr old	Normal OFC, weight and height	12 yrs: W: 41.5 (46%), H: 147.6 cm (30%), OFC: 52.5 cm (17%)	Midface hypoplasia, flat occiput, prognathia, large ears and tapering finger	No	Yes	Yes, after birth and improved but still has it		No		Central hypotonia, mildly increased tone in the extremities	Yes, nonrefractory, started at 10 yrs 11 mo	NA	Autistic features including repetitive movements, likes to be by himself	Drooling only	Yes	No		Kyphoscoliosis and contracture in left ankle and knee	No	Yes	Likely yes, snoring and there is plan for sleep study	Yes	No	NA	Vitamin D deficieny
14617	maternal	Tandem DUP	Tandem DUP	0.62	21 mos	0.79	21 mos	No	Alive at 9 yrs 4 mos	9 yrs	Full term, NSVD	No	16 mos evaluation: Ambulate in a walker, reaches for objects, puts the pacifier in his mouth, and says "dada" and "baba". Recognized family and lifts his arms up to be held. He can run and walk stairs up and down with holding the rail. Fine motor: Pincer grasp: 14 mos. Can use utensils and finger feed. Language/communication: He can say few one or two syllable words. Follows simple commands	Laryngomalacia	Yes	Yes	No	A&T surgery	Normal OFC, weight and height	17 mos: W: 10.8 kg (28%), H: 79.1 cm (26%), OFC: 47.3 cm (40%) / 6 yrs 11 mos: 24.9 kg (70%), H: 120.7 cm (45%), OFC: 52.3 cm (58%)	No dysmorphism	Yes, thickined liquids	Yes	Yes	Bloating	No		Increased tone in lower extremities	No	No	Rarely hand flaps at sides when excited but has good eye contact and likes to be around people. Has eye contact for 30 seconds with familiar people. Diagnosed with autism based on ADOS	Drooling only	Yes	Yes		No	No	Yes	Yes, requiring BiPAP and improved after A&T	No	Intermittent strabismus	Brain MRI (6 mo): prominent cerebrospinal fluid spaces around the brain and borderline paucity of cerebral white matter and some reduction size corpus callosum	Eczema
14623	NA	Tandem DUP	Tandem DUP	0.42	21 mos	NA	16 mos	No	Alive at 29 yrs 10 mos	29 yrs 7 mos	Full term	Yes	Gross motor: Crawl: 18 mos, pull to stand: 19 mos, cruise: 20 mos, walk; 36 mos. He was able to walk independent, walked stairs up and down with one hand held, can go upstairs with while holding the rail but cannot go down stairs own if holding the rail. Fine motor: He had pincer grasp, make a mark with crayon, fed himself with a spoon but he could not scribble or feed himself with a fork. Langua…	No issues	Yes, aspiration PNA (10 times in total)	Yes	No	A&T improved URI symptoms and PE tube placement improved AOM	Macrocephaly, normal weight, short stature	29 yrs: W: 140 lbs (25%), H: 158 cm (-2.6 SD), OFC: 60.5 cm (+3.8 SD)	Flat midface, ound face, open mouth, excessive salivation, prognathia and everted lower lips	Normal	Yes	No		No		Central hypotonia, appendicular hypertonia	Yes, refractory (age of onset 14 yrs)	No	Hand flapping and body rocking, has eye contact <5 sec	Drooling and cool/cold hand and feet	No	Yes		No	Yes, after aspiration PNA at 26 yrs	No	Yes	No	Strabismus required surgical repair	NA	IgA nephropathy
14686	maternal	DUP-TRP/INV-DUP	Other Complex	NA	8 mos	NA	8 mos	No	Alive at 8 yrs 8 mos	8 yrs 5 mos	Full term, NSVD, normal birth weight and height	No, family first noticed hypotonia at 8 mos of life when he was admitted for failure to thrive	Gross motor: Can roll, sit unsupported and crawl but cannot pull to stand or cruise. Fine motor: Can hold his bottle, feed himsel with fingers but no pincer grasp, let go objects or make a mark with a crayon. Language/communication: Can say specific mama/dada and yeah but no other meaningful words. Cannot play peek a boo or patty cake, cannot wave or clap.	No issues	No	No	No		Macrocephaly, normal weight and height	8 yrs 5 mos: W: 31.9 kg (79%), H: 127 cm (33%), OFC: 55 cm (98%)	Macrocephaly, plagiocephaly, facial hypotonia, frontal bossing, long face, short nose, flat nasal bridge, open mouth, think lips, dysplastic and large ears, and narrow hands and feet	No	No	Yes, after birth and improved by age 4		Microphallus		Global hypotonia with ankle stiffening	Yes, 5 yrs, nonrefractory	No	Repetitive movements (hand flapping/leg kicking), poor eye contact	Drooling, cold and mottled hands and feet	Yes	Yes		NA	Yes, after therapies discontinued	No	No	No	Hypermetropia	NA
14716	maternal	Tandem DUP	Tandem DUP	0.39	11 mos	NA	12 mos	No	Alive at 10 yrs	8 yrs	Full term, normal delivery, normal birth weight	No, family first noticed hypotonia at 8 mos of life	Gross motor: unsupported sit: 18 mos, walk with one hand held: 7 yrs. Fine motor: He can hold his own bottle, feed with fingers, had modified pincer, let go of an object from his hand on purpose. Language/communication: He can babble and say non-specific mama, dada.	No issues	Yes, at least three aspiration PNA	Yes	No	Recurrent AOM requiring PE tube	Normal OFC, weight and height	8 yrs 7 mos: W: 23.9 kg, H: 114 cm, OFC: 52 cm	Epicanthus, upslanting palpebral fissure, wide and depressed nasal bridge, open and small mouth, dysplastic ears and narrow feet	Yes, purees and thickened liquids	Yes requiring daily first and second-tier medications	Yes, requiring medication		No		Global hypotonia	Yes, started at age 8 yrs, non-refractory	Action tremor	Repetitive movements, poor eye contact, non-verbal	Drooling and cold hands/feet	Yes	Yes		No	No	No	No	No	No	NA	Eczema and allergy
14764	maternal	Tandem DUP	Tandem DUP	0.33	7 mos	0.41	8 mos	No	Alive at 45 mos	36 mos	Full term, C-section (emergency due to oligohydramnios), SGA	He had severe GERD starting in the second week of life. Required NG tube at 8 weeks of life	Gross motor: At 21 mos evaluation, Rolling both tummy to back and back to tummy: 12 mos, sit unsupported: 26 mos, cannot crawl or walk with/without support. Fine motor: Holding his bottle at 18 mos, raking grasp: 18 mos, and feeding himself with fingers at 21 mos, no pincer grasp or cannot feed himself with spoon or fork. Language: Cooing at 11 mos, razzing at 18 mos, babbling: 24 mos, he does no…	No issues	No	Yes	Yes, twice		Low body weight and short stature	3 yrs 9 mos: Weight: 11.9 kg (-2.5 SD), height: 85.1 cm (-3.7 SD)	NA	Yes, eats purees and mashed food	Yes, after birth and still has it	Yes, after birth, improved but still has it.		Grade 3 vesicouretheral reflux		Global hypotonia	No	No	Autism due to poor eye contact, repetitive body movements and poor language	No	Yes	No		No	No	Yes, takes melatonin	OSA	No	Astigmatism and nystagmus when he looks to side	NA	Post axial polydactyly and hemangioma in the next
14951	de novo	Terminal DUP/Translocation Chr6p	Translocation	0.32	10 mos	NA	16 mos	No	Alive at 8 yrs 2 mos	8 yrs	Full term, C-section, pregnancy was complicated by antibiotic use due to resiratory infection, and progesteron and diazepam use due to miscarriage risk	Yes	Gross motor: unsupported sit: 16 mos, crawl: 24 mos, walk with both hands held: 38 mos, he never walked independently. Fine motor: He can grab, transfer, hold his own bottle, pincher grasp and feed himself with spoon but not with fork nor he can scribble. Language/communication: He can say nonspecific "mama/dada" but cannot say specific "mama/baba" or additional words, he sometimes follows comman…	No issues	Yes, first pneumonia at 6 mos of life	Yes	Yes, once	Sepsis, perinatal abscess	Normal weight and height	8 yrs: W: 20.8 kg (5%), H: 118 cm (4%)	Downslanting palpebral fissures, short philtrum and prominent ears	Yes, coarse chopped	Yes, requiring suppositories	NA		Microphallus		NA	Yes, started at 6 yrs	NA	Repetitive behavior (hand flapping and rubbing, and body rocking)	NA	Yes	No	No self mutilation	No	Yes, after seizure onset at 6 yrs	No	No	No	Strabismus	Brain MRI: Delayed myelination	Anemia, adrenal insufficiency
15243	maternal	Tandem DUP	Tandem DUP	0.53	24 mos	0.48	30 mos	No	Alive at 7 yrs	6 yrs	Full term, normal delivery	No, first noticed something was wrong at 16 mos of life	Gross motor: He can walk independently, walks stairs with holding rail/hand. Fine motor: Holds his own bottle, deeds himself with fingers, has pincer grasp, can scribble with crayon	No issues	No	Yes	No		Normal OFC, weight and height	W: 24.2 kg, H: 118 cm, OFC: 53.8 cm	Facial hypotonia, long face, expressionless face, hypotelorism, open mouth, borderline low set ears, prominent ears	Yes, coarse chopped food	Yes requiring miralax	No		No		Normal tone	No	NA	Autism with poor eye contact (<5 sec), repetitive hand movements and non-verbal	Drooling only	No	No		No	No	Yes	No	No	No	NA
15291	maternal	Tandem DUP	Tandem DUP	0.67	21 mos	NA	18 mos	No	Alive at 30 yrs	29 yrs	Full term, normal delivery	No, first noticed something was wrong at 5 mos of life	Gross motor: Walk: 18 mos old, he was able to walk the stairs with holding rail. Fine motor: Hold his own bottle, feed himself with fingers and spoon, pincer, scribble. Language: Non-specific "mama/papa", four single words	PDA requiring surgery at 9 mos. Tracheostomy dependent.	Yes	Yes	Yes, frequent	AOMs, epididymitis, pericarditis, pleuritis	Normal OFC, weight and height	16 yrs: W: 47 kg, H: 165 cm, OFC: 55 cm	NA	Yes, coarse chopped food	Yes, requiring suppositories	Yes, requiring surgery and medications		Hypospadias with chordee	Nonobstructive calyceal calcifications, kidney stones	NA	Yes, refractory, started at age 11 yrs	NA	Repetitive movements (hand flapping and body rocking)	Drooling, cold and discolored extremities with hyperventilations	Yes	Yes		Bone fractures (multiple times), osteoporosis, acetabular dysplasia and scoliosis	Yes, after seizure onset	No	OSA	No	No	NA	Low growth hormone and increased insuline sensitivity
15343 (affected brother 15344)	maternal	Tandem DUP	Tandem DUP	0.57	12 mos	NA	21 mos	No	Alive at 18 yrs	17 yrs	Full term, normal delivery but induced with vacuum extraction	No, first concerned about his development when he was not rolling	Gross motor: 21 mos, walking was the highest gross motor step he achieved. Fine motor: He was able to reach, grab, transfer, pincer grasp, scribble, feed himself with spoon but not with a fork. He was able unzip a zipper but unable to copy a line also. Language/communication. He was able to say specific "mama/dada" and other words such as "mo" for more and "computer, apple juice, up" (total 12 wo…	Right branch bundle block	Yes	Yes	NA	AOMs	Macrocephaly, normal weight and height	11 yrs: W: 36.4kg, H: 143 cm, OFC 56.5 cm	Broad forehead, periorbital fulness, coarse facial appearance	Yes, fine chopped and purees	Yes, requiring dietary modifications	Yes, did not require medications		No	Kidney stones	General hypotonia (11 yrs)	Yes, refractory, started at age 5	Chorea	Autism with poor eye contact, repetitive movements and absent speech. However, he is a social kid	Drooling, cold and blue/purple extremities	Yes	Yes, limited response		Fracture and mild low bone density	Yes, after seizure onset	Yes	No	No	Strabismus	Brain MRI: Periventricular leukomalacia
15344 (affected brother 15343)	maternal	Tandem DUP	Tandem DUP	0.57	21 mos	NA	21 mos	No	Alive at 15 yrs	14 yrs	Full term, C-section (elective)	No, hypotonia was appeared later in the first yr	Gross motor: 21 mos, he was able to walk the stairs up and down with one hand holding, he was able to walk stairs up with holding rail but could not go down the stairs. Fine motor: He was able to reach, grab, transfer, pincer grasp, scribble, feed himself with spoon but not with a fork. He was able unzip a zipper but unable to copy a line also. Language/communication. He was able to say specific …	Ventricular septal defect	Yes	Yes	No		Macrocephaly, normal weight and short stature	8 yrs: W: 22.8 kg (9%), H: 114.5 cm (-2.8 SD), OFC: 55 cm (97%)	Hypotonic face, deep set eyes, narrow nose, tented upper lip and open mouth	Yes, fine chopped	Yes, requiring dietary modifications	Yes, did not require medications		Microphallus		General hypotonia	Yes, refractory, started at age 10	NA	Autism with poor eye contact, repetitive movements and absent speech. But social and had intermittent good eye contact	Drooling, cold hands and cool feet and mottled hands and feet	Yes	Yes		Coxa valga and pes planus	Yes, after seizure onset	Yes	No	No	No	Brain MRI: Delayed myelination
15345	maternal	Tandem DUP	Tandem DUP	0.58	21 mos	0.55	21 mos	No	Alive at 4 yrs 3 mos	4.5 yrs	Full term, C-section (breech)	Yes, 2 mos	Gross motor: Sit unsupported: 13 mos, crawl: 15 mos, walk independent: 18 mos, walking stairs with holding rail: 36 mos. Fine motor: Feed himself with fingers: 13 mos, scribble: 36 mos, unzip a zipper: 40 mos. Language: Babble: 10 mos, specific "mama/dada": 24 mos, two-word phrases (oh yeah, cute cat, blues clues): 30 mos.	No issues	No	No	No		Normal OFC, weight, height and OFC)	18 mos: W: 11.2 kg (56%), H: 78 cm (4%), OFC: 47.5 cm (52%)	Epicanthus bilateral, upslanting palpebral fissures, facial hypotonia with open mouth, depressed nasal root, upturned nostrils, everted lower lip	Yes, coarse chopped	Yes, requiring medications	Yes, required medications between 2 mos to 2.5 yrs		No		NA	No	NA	Repetitive behavior and poor language	Drooling, mild hyperventilation and breath holding	Yes	Yes		No	No	No	No	No	No	Brain MRI (15 mos): Abnormal hyperintense signals in deep periatrial white matter of both cerebral hemispheres,focal white matter volume loss in the right occipital lobe is a/w mild enlargement of the atria and occipital horn of the right lateral ventricle in the region of signal abnormality, thinning of corpus callosum posterior part
15364	maternal	Tandem DUP	Tandem DUP	0.43	21 mos	NA	NA	No	Alive at 8 yrs	8 yrs	Full term, C-section	No, first noticed something was wrong at 6 mos	Gross motor: Sit unsupported: 13 mos, crawl: 15 mos, walk independent: 24 mos, he can walk stairs with holding the rail. Fine motor: He can hold his own bottle, feed himself with fingers, but he does not have pincer grasp. Language: Laugh: 6 mos, he can coo but cannot razz or babble	No issues	No	Yes	No		NA	NA	Facial hypotonia, downslanting palpebral fissures, open mouth	Purees and fine chopped	Yes, requiring medications	No		No		NA	Yes, refractory, started at age 6	NA	Repetitive movements, poor eye contact, absent speech	Drooling, and cool and mottled extremities	Yes	Yes		No	Yes, after seizures became refractory	Yes	No	Yes	No	Brain MRI (15 mos): Mega cysterna magna
15381	maternal	Tandem DUP	Tandem DUP	0.46	21 mos	0.54	18 mos	No	Alive at 11 yrs	10 yrs	Full term, C-section (recurrent)	Yes	Gross motor: Unsupported sit: 16 mos, crawl: 18 mos, independent walking: 25 mos, go upstairs by holding the rail: 43 mos, run: 47 mos but not downstairs. Fine motor: Hold his own bottle: 13 mos, feed himself with spoon: 25 mos, pincer grasp: 32 mos, scribble: 32 mos. Language: Specific "mama/dada": 26 mos, use one word other than "mama/dada": 29 mos	No issues	Yes	Yes	No	A&T improved apnea	Tall stature, normal weight	10 yrs: W: 44 kg	Plagiocephaly	G-tube dependent	Yes, requiring enemas	No		Cryptorchidism and microphallus		NA	Yes, refractory, started at age 3	NA	Repetitive movements, poor eye contact, absent speech	Drooling, cold and mottled hands and feet	Yes	Yes		Bone fracture	Yes, after seizures started	Yes	OSA	No	No	NA	Precocious puberty
15382	maternal	Tandem DUP	Tandem DUP	0.38	7 mos	0.48	12 mos	No	Alive at 33 mos	28 mos	Late preterm, normal delivery	No, first noticed something was wrong at 4 mos of life	Gross motor: Roll over: 12 mos, supported sit: 15 mos, unsupported sit: 17 mos, cannot crawl or stand. Fine motor: Hold an object in each hand: 12 mos, hold his own bottle: 15 mos, let go an object on purpose: 2 yrs, cannot feed himself or does not have pincer grasp. Language/communication: Coo: 8 mos, laugh: 8 mos, razz: 13 mos, cannot babble or say specific/nonspecific "mama/dada", does not und…	No issues	Yes	Yes	NA		Normal height	29 mos: 13.1 kg (45%)	Facial hypotonia, downslanting palpebral fissures, thin upper lip, prominent ears	Yes, purees and mashed food	Yes, requiring medications	Yes, requiring medications		No		Global hypotonia	No	NA	Repetitive movements, poor eye contact, absent speech	Drooling only	Yes	Yes		No	No	Yes	OSA	No	No	NA	Torticollis
15383	maternal	Tandem DUP	Tandem DUP	40% at 5 mo, 56% at 9 mo, 45% at 20 mo, 33% at 2.5 yrs, 8% at 10yrs9mo	10 mos	NA	NA	No	Alive at 10 yrs 11 mos	10 yrs 9 mos	Full term, normal delivary	No	Gross motor: Head control 5 mos, roll over from back to stomach: 9 mos, sitting with support 9 mos, crawling 20 mos, walking with support 2-3 yrs. Play with ball 2 yrs. No meaningful words.	No issues	Yes	Yes	No		Normal weight and height	10 yrs: Height 141 cm, weight 42 kg	No dysmorphism	Fine chopped	Yes, requiring enemas	No		No		Global hypotonia	Yes, refractory , started at age 9	No	Poor eye contact and non-verbal	Drooling and mottled skin	Yes	Yes		Joint laxity, no bone fracture	Yes, after seizure started	No	No	No	Strabismus	MRI (10 yrs): Mild cerebral atrophy
15385	NA	Tandem DUP	Tandem DUP	NA	12 mos	NA	NA	No	Alive at 16 yrs	16 yrs	Full term, normal delivery	No	Gross motor: Walk independent: 6 yrs	Laryngotracheal separation	Yes, recurrent aspiration pneumonias, however, he had never pneumonia after laryngotracheostomy	Yes	No	Low IgA and IgG2, normal T & B cells	Normal OFC, weight and height	Normal OFC, weight and height	NA	G-tube dependent	Yes, requiring enemas	Yes, required fundoplication		No		Global hypotonia	Yes, refractory	No	No eye contact	No	No	No		No	Yes, after severe peumonia	No	No	No	No	Brain MRI: cerebral atrophy
15386 (affected brother 15410)	maternal	Tandem DUP	Tandem DUP	40% at 5 mo, 75% at 12 mo, 33% at 18 mo, 33% at 36 mo, 4% at 24 y (though DQ n/a)	12 mos	NA	NA	No	Alive at 24 yrs 7 mos	24 yrs 7 mos	Full term, C-section (mother has asthma)	No	Gross motor: Walk independent 3 yrs, Sit unsupported: 18 mos, crawl: 12 mos, head control at 5 mos. Language: non verval	Laryngotracheal separation, premature ventricular contraction, right bundle branch block	Yes, recurrent aspiration pneumonias, however, he had never pneumonia after laryngotracheostomy	Yes	No		Normal OFC, weight and height	Normal OFC, weight and height	Facial hypotonia, open mouth and big ear	G-tube dependent	Yes, requiring first tier medications	Yes, required fundoplication at 11 years old		Cryptorchidism (operated at 12 yeas old)		Global hypotonia	Yes, refractory, started at age 2	No	No eye contact	Drooling only	Yes	Yes		No	Yes, at 2 yrs	No	No	No	No	Brain MRI (9 yrs): mild cerebral atrophy, (17 yrs): mild cerebral atrophy (almost same as previous MRI)
15387	de novo	Terminal DUP/Unknown structure	Terminal DUP	NA	5 mos	0.22	6 mos	No	Alive at 4 yrs 10 mos	4 yrs 5 mos	Full term, normal delivery	Yes	Gross motor: Head control 6 mos, roll over from back to stomach: 12 mos, cannot sit with or without support. Fine motor: Reach for a toy: 18 mos, hold object: 2 yrs, transfer: 2 yrs, whole hand grasp: 3 yrs, cannot hold his own bottle, pincer grasp or mark with a crayon. Language: Laugh:12-18 mos, babble: 3 yrs, non-specific "mama/dada": rarely, follow a command with a gesture: vaguely	No issues	No	Yes	Yes, four times		Normal weight and height	4 yrs 6 mos: W: 14.6 kg, H: 98 cm.	No dysmorphism	G-tube dependent	Yes, requiring enemas	Yes, requiring surgery		Cryptorchidism, microphallus, ambiguous genitalia, kidney anomaly		Global hypotonia	No	NA	Repetitive behavior with hand clasping, poor eye contact and absent speech	Mottled skin with cold feet but no drooling	Yes	Yes		No	No	No	OSA	No	Photosensitivity	Brain MRI (2 weeks): Thin corpus callosum
15403	de novo	Terminal DUP/Translocation Chr4q	Translocation	0.33	10 mos	0.44	12 mos	No	Alive at 6 yrs 6 mos	6 yrs	Full term, normal delivery	Yes	Gross motor: Head control: 7 mos, supported sit: 13 mos, unsupported sit: 20 mos, crawl: 24 mos, cruise: 54 mos, walk with support: 54 mos, cannot walk independently. Fine motor: Reach for a toy: 7 mos, transfer: 12 mos, hold his own bottle: 11 mos, finger fed: 14 monhts, pincer grasp: 30 mos, let go off an object on purpose: 36 mos, cannot mark with a crayon. Language: Coo: 4 mos, laugh: 4 mos, …	No issues	Yes, twice	Yes	Yes, once		NA	NA	Down slanting palpebral fissures, mouth open, thin upper lip, everted lower lip, ears are dysplastic and prominent, unilateral epicanthus	Coarse chopped	Yes, requiring first tier medications	No		Retractile testicles and microphallus		Global hypotonia	Yes, started at age 2	NA	Repetitive behavior with hand flapping, arms pumping above head, side rocking, poor eye contact and nonverbal	Mottled and cold hands and feet without drooling	Yes	Yes	Overly passive	No	No	Yes, takes melatonin	OSA	No	Optic nerve hypoplasia, cortical visual impairment and myopia	NA	Hypothyroidism, growth hormone deficiency, chilblains
15404	maternal	Tandem DUP	Tandem DUP	NA	7 mos	NA	8 mos	No	Alive at 6 yrs 6 mos	6 yrs 6 mos	Full term, normal delivery	Yes, family first concerned about his development at 2-3 mos of life	Gross motor: Supported sit: 9 mos, unsupported sit: 6 yrs 2 mos. Fine motor: Can hold objects, grab his bottle, has raking grasp, can sometimes feed himself. Communication/language: Coos, razz, laugh, single syllable words but no "mama/dada" type wording	No issues	Yes, twice	Yes	No		Normal OFC, weight and height	W: 17.2 kg, H: 107.5 cm, OFC: 51 cm	Facial hypotonia, epicanthus, open mouth, cubitus valgus	Yes, purees and mashed food	Yes, requiring first tier medications	No		No		Global hypotonia	Yes, started at age 6 yrs 4 mos	No	Repetitive movement, poor eye contact and poor speech	Drooling and cool hands/feet	Yes	Yes		Joint laxity and fracture x1	No	Yes	No	No	Strabismus	NA
15407	maternal	Tandem DUP	Tandem DUP	0.47	21 mos	0.38	11 mos	No	Alive at 16 yrs 4 mos	14 yrs 9 mos	Full term, normal delivery	No, first concerned about his development at 6-8 mos	Gross motor: Cruise: 16 mos, walk 2.5-3 yrs, walked stairs up with one hand held: 4 yrs, walked stairs down with one hand held: 5-6 yrs. Fine motor: Hold object in each hand: 12 mos, scribble: 36 mos, pincer grasp: 4-5 yrs, he never let object from his hand go of on purpose. Language/communication: non-specific "mama/dada": 8 mos, specific "mama/dada": 16 mos, he had total 20 single words, he had…	No issues	Yes	Yes	No		Normal weight and height	W: 44 kg, H: 178 cm	Everted lower lip, hypotonic face	Fine chopped	Yes, requiring dietary modifications	Yes, not requiring medications		No		Central hypotonia, appendicular hypertonia	Yes, refractory, started at age 12	NA	Repetitive behavior with hand flapping, poor eye contact and nonverbal	Drooling and cool hands/feet	No	Yes		Bone fracture and scoliosis	Yes, after seizures became refractory	No	No	No	Refraction error requiring glass	NA
15410 (affected brother 15386)	maternal	Tandem DUP	Tandem DUP	40% at 5 mos, 58% at 12 mos, 33% at 3 yrs; 6% at 15y10mo	12 mos	NA	NA	No	Alive at 15 yrs 10 mos	15 yrs 10 mos	Full term, normal delivery	No	Gross motor: Walk independent 3 yrs, Sit unsupported: 12 mos, crawl: 8 mos, head control at 5 mos. Language: non verval	laryngotracheal separation	Yes, recurrent aspiration pneumonias, however, he had never pneumonia after laryngotracheostomy	Yes	No	Low IgA, normal T & B cells	Normal OFC, weight and height	Normal OFC, weight and height	Facial hypotonia, open mouth and big ear	G-tube dependent	Yes, requiring enemas	Yes, required fundoplication		No		Global hypotonia	Yes, refractory, started at age 2	No	No eye contact	Drooling only	No	yes		No	Yes, at 2 yrs	No	No	No	No	Brain MRI (4 yrs): mild cerebral and cerebellar atrophy
15420	maternal	DUP-TRP/INV-DUP	Other Complex	0.69	9 mos	0.8	12 mos	No	Alive at 18 mos	16 mos	Full term, normal delivery	Yes, at 1-2 mos of life	Gross motor: head control: 10 mos, sit on his own: 13 mos, pull to stand: 13 mos, cannot crawl on his own but has commando crawling. Cannot walk. Fine motor: Finger feed: 12 mos, pincer grasp: 10 mos, make a mark with a crayon: 15 mos, cannot scribble or feed himself with a spoon or fork. Language/communication: Laugh: 6 mos, razz: 12 mos, specific "mama/dada": 11 mos, words other than "mama/dada…	No issues	No	No	No		Normal weight and height	16 mos: W: 22 lbs 6 oz, H: 2 feet 6 inches	High forehead, hypertelorism	G-tube plus oral feeding	Yes, requiring medication	Yes, requiring medication		Yes, improved on its own	Chordee requiring surgery	Global hypotonia	No	No	Good eye contact, no repetitive movements	Drooling only	No	No		No	No	No	CSA, diagnosed at 2 mos of life	No	No	Brain MRI: Unremarkable	Hypoglycemia
15418	maternal	DUP-TRP/INV-DUP	Other Complex	0.55	12 mos	0.33	8 mos	No	Alive at 5 yrs 6 mos	4 yrs 10 mos	Full term, normal delivery	Unknown	Gross motor: Walk independent 4.5 yrs, crawl: 18 mos, unsupported sit: 6 mos. Fine motor: Finger feed: 2 yrs, Can hold his own bottle, feed himself with his fingers, no pincer. Language: Babble: 12 mos, specific "mama/dada": 12 mos, specific word other than "mama/dada": 4 yrs, "gigi" for grandmother	No issues	Yes, 6 PNAs	Yes	No		Normal OFC, weight and height	W: 18.8 kg, H: 101.3 cm, OFC: 49.3 cm	Brachycephaly, flat occiput, facial hypotonia, round face, eicanthus, dysplastic and prominent ears	Yes, fine chopped to purees	Yes, requiring mediications	Yes, required medications in the first year, currently better but still has it		No		Global hypotonia	No	No	Repetitive movements, poor eye contact and poor language development	Drooling only	NA	NA	Self mutilation	No	No	Yes	OSA, moderate	No	Astigmatism and hypermetropia	NA
15428	NA	DUP-TRP/INV-DUP	Other Complex	0.55	6 mos	0.78	9 mos	No	Alive at 16 mos	14 mos	Full term, normal delivery	No, first noticed at 4 mos of life	Gross motor: head control: 5 mos, supported sit: 10 mos, roll over: 12 mos cannot sit unsupported. Fine motor: Hands to midline: 4 mos, reach for a toy: 4 mos, transfer objects: 5 mos, raking grasp: 5 mos, hold his own bottle: 9 mos, he does not have pincer. Language/communication: laugh: 6-7 mos, nonspecific "dada": 12 mos	No issues	No	Yes	No		NA	NA	NA	Yes, coarse chopped food	Yes, requiring medication	Yes, requiring medication		No		Global hypotonia	No	NA	Has poor eye contact but no repetitive movements	Drooling only	No	No		No	No	No	No	No	Myopia and strabismus	NA
15596	de novo	Terminal DUP/Translocation ChrYq	Translocation	0.33	1 mo	0.33	1 mo	No	Alive at 8 mos	3 mos	Full term, C-section		Gross motor: Can lift his head hwn placed in prone position. Social/language: focuses on face, tracks parents, cries if hungry	No issues	No	No	No		Normal OFC, weight and height	W: 5.75 kg, H: 60.7 cm, OFC: 41.9 cm	NA	G-tube dependent	Yes, requiring medication	Yes, requiring medication		NA		Global hypotonia	No	No	No	No	No	No		No	No	No	No	No	No	Brain MRI: Borderline ventriculomegaly, thin corpus callosum, cavum septum pellucidum, mega cysterna magna
15599	maternal	Terminal DUP/Tandem DUP	Terminal DUP	0.44	NA	NA	NA	No	Alive at 10 yrs	9 yrs 8 mos	Full term, C-section (failure to progress)	Yes	Gross motor: Unsupported sit: 10 mos, crawl: 22 mos, walk: 23 mos, go down stairs with one held: 60 mos, go upstairs with holding the rail: 72 mos, go downstairs with holding the rail: 80 mos, he cannot run well or jump with two feet coming up off the ground at one. Fine motor: Hold bottle: 7 mos, pincher grasp: 18 mos, feed with a spoon: 48 mos, scribble: 60 mos, feed with a fork: 72 mos, copy a…	No issues	No	Yes, improved after tonsillectomy	NA		Normal weight and height	W: 27.4 kg (13%), H: 137.2 cm (41%)	NA	No	Yes, requiring medication	Yes, requiring medication		No		NA	No	NA	Repetitive behavior (body rocking) with poor language	Drooling, cool and blue extremities	No	Yes	No self mutilation	No	No	No	Yes	No	Strabismus and myopia	NA
15586	maternal	DUP-NML-DUP-TRP-DUP	Other Complex	0.57	8 mos	NA	8 mos	No	Alive at 23 mos	17 mos	Full term, C-section (did not progress despite induction)	No, family first concerned about his development at 7 mos old	Gross motor: Sit on his own, 9 mos, scoot forward on hands: 16 mos, crawl: 17 mos (at most three steps). Fine motor: Feeds self with fingers: 8 mos, feeds with spoon: 8 mos. Language: Razzing: 17 mos, can say nonspecific "dada" but not "mama"	No issues	No	No	No		Normal OFC, weight and height	W: 13.2 kg, H: 86 cm, OFC: 48.8 cm	Plagiocephaly, round face, facial hypotonia, downslanting palpebral fissures, epicanthus, dysplastic ear	Coarse chopped food	Yes, requiring suppository	No		Cryptorchidism (left, surgically corrected)	Hydronephrosis	Global hypotonia	No	No	Repetitive movement and poor speech but has good eye contact	No	No	No		No	No	No	No	No	No	NA
15589	maternal	Tandem DUP	Tandem DUP	0.55	21 mos	0.5	11 mos	No	Alive at 4 yrs	3 yrs 6 mos	Full term, C-section (post-term)	No, first concerned about his tone at 4-6 mos	Gross motor: roll from back to stomach: 8 mos, unsupported sit: 12 mos, pull to stand: 15 mos, walk independent: 28 mos, walk the stairs up if one hand is held: 3.5 yrs, he cannot go down the stairs with/without help. Fine motor: Raking grasp: 11 mos, hold his own bottle: 2 yrs, finger feed: 2.5 yrs, pincer grasp: 2 yrs, cannot make a mark with crayon or feed self with a spoon or fork. Language/c…	No issues	Yes	Yes	No	AOMs	Normal OFC, weight and height	12 mos: W: 6.9 kg, H: 75 cm. 24 mos: W: 12.9 kg, H: 89 cm, OFC: 48 cm	NA	Coarse chopped food	Yes, requiring medications	Yes, not requiring medications		NA		Global hypotonia	No	NA	Repetitive movements, poor eye contact and poor speech	Drooling with cool/mottled extremities	No	Yes		No	No	No	No	No	Hypermetropia	Brain MRI: Delayed myelination
15646	maternal	DUP-NML-DUP	Other Complex	NA	12 mos	NA	11 mos	No	Alive at 29 yrs old	29 yrs	Full term, normal delivery	GERD	Gross motor: Walked independently, never ran or climbed stairs w/wo help. Fine motor: He was able to hold his own bottle, pick up a blanket to find a toy. He never developed pincer or made a mark with crayon. Language: He was able to coo and razz but never said specific or nonspecific "mama/dada"	No issues	Yes, multiple	Yes	Yes		Normal OFC and weight short stature	W: 80.3 kg, H: 166.8 cm, OFC: 57.8 cm	Facial hypotonia, hypotelorism	G-tube dependent	Yes, requiring suppositories	Yes, required surgery		No		Central hypotonia, appedicular hypertonia	Yes, started at age 5	Bradykinesia	Repetitive hand movements, poor eye contact and absent speech	Drooling with cold/blue extremities	No	No		Fracture x2	Yes, in the last 2 yrs	Yes, takes melatonin	No	No	No	NA	Hyponatremia
15617	maternal	Tandem DUP	Tandem DUP	0.35	12 mos	0.33	18 mos	No	Alive at 10 yrs	9 yrs	Full term, C-section		Gross motor: Roll over: 9 mos, sit without support: 12 mos, crawl: 2.5 yrs, walk with one hand held: 4 yrs, walk independently: 5 yrs, he never achieved to walk stairs or running. Fine Motor: Reach: 12 mos, spoon fed: 4 yrs, he was able to do pincer grasp, bottle fed and scribble but he was not able to feed himself with fork, unzip a zipper. Language/communication: He was able to say specific "ma…	No issues	No	Yes	No	Central nervous system infection	NA	NA	NA	Coarse chopped food	Yes, requiring medications	Yes, requiring medications		No		NA	Yes, refractory, started at age 5	NA	Repetitive behavior, poor eye contact and poor speech	Drooling with cold and mottled extremities	No	Yes		NA	Yes, after seizures became refractory	Yes	Yes	No	NA	NA
15672	maternal	Terminal DUP/Rec(X)DUP(Xq)	Terminal DUP	NA	NA	NA	NA	No	Alive at 12 mos	9 mos	Late preterm, C-section (recurrent)	Yes	Ambulation/Gross motor: Cannot roll reliably, but at night may sometimes turn from back to side (mostly left), once or twice has fully turned around; when propped up for sitting he will start slouching around 1-2 minutes. Fine motor: Mom will e.g. place toy on his belly and eventually predominantly with right (can also with left) will tap on and grasp in whole hand and play with it; does not yet …	No issues	Yes, once	No	Yes, once		Microcephaly, short stature and underweght	3 mos: W: 3.855 kg (-4.5 SD), H: 48.3 cm (-6.9 SD), OFC: 36.4 cm (-3.9 SD). 9 mos: W: 5.98 kg (-3.75 SD), H: 57.4 cm (-6.7 SD),	NA	No	Yes, requiring probiotics	No		Cryptochidism (right)		Normal tone	No	No	No	No	No	No		No	No	No	No	No	No	NA
15677	maternal	Terminal DUP/Translocation chr15p	Translocation	0.18	6 mos	0.25	6 mos	No	Died at 3 yrs 2 mos due to severe dehydration/cardiac shock	3 yrs 1 mo	Full term, C-section (breech)	Yes	Gross motor: Roll from stomach to back: 18-21 mos, sit without falling: 31 mos. Fine Motor: reach: 12 mos, raking grasp: 21-24 mos, can reach and transfer but cannot hold bottle or finger feed. Language: Making raspberries: 8-12 mos, can coo and razz, but cannot babble.	No issues	No	No	No		Microcephaly, short stature, normal weight	W: 14.3 kg, H: 83.3 cm, OFC: 45.8 cm	Facial hypotonia, microcephaly, brachycephaly, plagiocephaly, round face, small mouth, downslanting palpebral fissure, synophrys, short philtrum, prominent ears	G-tube dependent	Yes, requiring suppository as needed	Yes, requiring medication as needed		Cryptorchidism (bilateral), microphallus and scrotal hypoplasia		Global hypotonia	Yes, started at age 2 yrs 10 mos	No	Repetitive behavior, poor eye contact and nonverbal	Abnormal blood circulation (lacy skin) but no other features	Yes	Yes	Self mutilation	No	No	No	Likely yes, undergoing evaluation	No	Astigmatism	NA	Hypothyroidism
15679	NA	Tandem DUP	Tandem DUP	0.4	6 mos	0.33	8 mos	No	Alive at 23 mos	20 mos	Extreme premature, normal delivery	Yes	Gross motor: Roll from back to stomach: 12 mos, sit with support: 20 mos, cannot sit unsupported. Fine motor: Reach for a toy: 17 mos, hold object in each hand: 17 mos, transfer: 20 mos, hold own bottle: 18 mos, cannot finger feed. Language/communication: Laugh: 19 mos, razz: 17 mos, nonspecific "mama/dada" 20 mos, cannot say specific "mama/dada"	Aortic root dilation requiring beta blocker	Yes, once	Yes	Yes, once		Normal OFC, weight and height	W: 14.1 kg, H: 87.4 cm, OFC: 47 cm	Bilateral epicanthus, bitemporal narrowing, high arched and narrow palate, tongue tends to stay out	G-tube dependent	Yes, requiring medications	Yes, requiring medications		Hydrocele		Increased tone in lower extremities	Yes, started at age 4 mos	NA	Repetitive behavior, poor eye contact and nonverbal	Drooling and rare breath holding spells	Yes	Yes	Self mutilation	No	No	Yes	OSA	No	Hypermetropia	NA
15691	de novo	Terminal DUP/Translocation Chr10q	Translocation	NA	NA	NA	NA	No	Alive at 15 yrs	14 yrs 10 mos	NA		Severe global delay, non verbal	No issues	Yes, multiple	Yes	NA		NA	NA	NA	NA	NA	NA		NA		NA	Yes, refractory	NA	NA	NA	NA	NA		NA	NA	NA	NA	NA	NA	NA
15702 (affected brother BAB15703)	maternal	DUP-TRP/INV-DUP	Other Complex	58% at 12 mo, 50% at 20 mo, 24% at 41 mo	10 mo	29% at 12 mo, 39% maybe at 41 mo	16 mo?	No	Alive at 3 yrs 5 mos	41 mos	Very preterm, normal weight, height and OFC		Gross motor: Sitting: 12 mos, walk with support: 18-20 mos, never achieved independent walking. Fine motor: He has grab, pincer grasp, can drink from a straw and bottle, can take fork and spoon to mouth if is full but messy with filling it. Langugage/communication: Mama: 18 mos lost for a while but restarted again. He has monosyllables and no other words. He can follow one step commands and two s…	No issues	Yes, 3-4 times and hospitalized in two of them	Yes	Yes	Recurrent AOM requiring PE tube	NA	NA	Facial hypotonia, thin upper lip	Yes, chewing and swallowing problems	Yes, requiring severe enough causing hospitalizations	Yes, requiring medications		No		Hypotonia	No	No	No repetitive movements or poor eye contact	Cold hands and feet in episodic fashion, drooling and abnormal breathing (both hyperventilation and breath holding)	Yes	Yes	No self mutilation	Hip dysplasia	No	Yes, requiring medication	Yes	No	Exotropia	NA
15703 (affected brother BAB15702)	maternal	DUP-TRP/INV-DUP	Other Complex	44% at 16 mo, 40% at 30 mo, 29% at 41 mo	12 mo	43% at 14 mos, 50% to 66% at 18 mos, 29% at 41 mo	12 mo	No	Alive at 3 yrs 5 mo	41 mos	Very preterm, normal weight, height and OFC		Gross motor: Sitting: 16 mos, walk without support up to 10 steps: 30 mos. Fine motor: He has grab, pincher grasp, can drink from a straw and bottle, can take fork and spoon to mouth if is full but messy with filling it. Langugage/communication: He cannot say mama or dada. He cannot follow one step commands as consistent as his twin brother. He understands 'No'	No issues	Yes, 3-4 times and hospitalized in two of them	Yes	No	Recurrent AOM requiring PE tube	NA	NA	Facial hypotonia	Yes, chewing and swallowing problems	Yes, requiring severe enough causing hospitalizations	Yes, requiring medications		Hypospadias		Hypotonia	No	No	Repetitive movements (body rocking and hand flapping at sides), poor eye contact and absent speech	Cold hands and feet in episodic fashion, drooling and abnormal breathing (both hyperventilation and breath holding) but more severe than twin brother	Yes	Yes	No self mutilation	No	No	Yes, requiring medication	Yes	No	Exotropia	NA
15705	maternal	DUP-TRP/INV-DUP	Other Complex	0.4	18 mos	0.17	10 mos	No	Alive at 5 yrs 9 mos	5 yrs 3 mos	Full term, C-section (emergency due to non-reassuring fetal heart rate and failure to progress)	No	Gross motor: Walk: 24 mos, he can walk stairs up and down with holding one hand but cannot walk by himself or holding rail. Fine motor: He can reach, grab, transfer, feed himself with finger, pick up a blanket to find a toy, but he does not have pincer grasp or cannot make a mark with a crayon. Language/Communication: He can laugh, razz, babble, can say nonspecific mama/dada but he cannot say spe…	No issues	No	Yes, started after 1 yrs	No		Normal OFC, normal height, overweight	W: 26.2 kg (98.4%), H: 113.5 cm (75%), OFC: 52.5 cm (81%)	Facial hypotonia, bilateral epicanthus, round face, periorbital fullness, excessive salivation/drooling, dysplastic and prominent ears	No chewing and swallowing problems	Yes, requiring first tier medications	Yes, outgrew it		No	Vesicoureteral reflux requiring prophylactic antibiotic	Central hypotonia (mild)	No	No	Poor eye contact, stereotypies (hand flapping and body rocking) and lack of speech	Drooling only	No	Yes	Self mutilation	No	No	Yes	No	No	Tunnel vision detected at age 3	NA	Eczema
15740	maternal	DUP-TRP/INV-DUP	Other Complex	0.72	21 mos	0.33	24 mos	No	Alive at 13 yrs 2 mos	12 yrs 10 mos	Late preterm, C-section (LGA baby)	Yes	Gross motor: Lift head: 6 mos, roll front to back: 5 mos, sit unsupported: 8 mos, pull to stand: 18 mos, walk: 18 mos, can go stairs up and down with holding rail. Fine motor: Reach for a toy: 12 mos, make a mark with a crayon: 4 yrs, feed himself with a fork: 9 yrs, unzip a zipper: 4 yrs, copy a line: 5 yrs. Language/communication: Nonspecific mama/dada: 8 mos, specific mama/dada: 24 mos but no …	No issues	Yes, multiple	Yes	No		Normal OFC, weight and height	W: 50.5 cm (71%), H: 161 cm (78%), OFC: 55.6 cm (84%)	Facial hypotonia, small mouth, high arched and narrow palate, retrognathia, tapering finger	G-tube feeding	No	Yes, requiring medications		Cryptorchidism		Central hypotonia, peripheral hypertonia	Yes, started at age 9.5	No	Poor eye contact, stereotypies (hand flapping and body rocking) and lack of speech	Drooling only	Yes	Yes		No	Yes, after seizures became refractory	Yes	No	No	Amblyopia	NA
15760	de novo	Terminal DUP/Translocation ChrYq	Translocation	0.25	1 mo	0.74	4 mos	No	Alive at 8 mos	7 mos	Full term, NSVD	Yes	Gross motor: Lift head while lying on his stomach: 4-5 mos, he cannot lift chest while lying on his stomach or control his head. Fine motor: follow objects up and down: 3 mos, brings hands to middle and play with his fingers: 3 mos, reach for a toy: 5 mos, hold object: no. Language/communication: Coo: 3-4 mos, laugh: 3 mos, razzing: no, babbling: no	No issues	No	No	No		Microcephaly, short stature and normal weight	W: 7.5 kg (17%), H: 59.5 cm (-4.45 SD), OFC: 41.4 cm (-2.09 SD)	Round face and tented upper lip	No swallow problem	Mild, not requiring medicaton	Mild, not requiring medication		Retractile testicles		Global hypotonia	No	No	No repetitive movements or poor eye contact	Drooling only	No	Yes		No	No	No	No	No	No	NA
15785	maternal	Tandem DUP	Tandem DUP	22% at 3 yrs, 22% at 4.5 yrs, 13% at 7yrs5mos	12 mos	13% at 5 yrs, 13% at 7y5mo	12 mo	No	Alive at 7 yrs 9 mos	7 yrs 5 mos	Full term, C-section (due to decrease in heart rate)	No, family first concerned at 5.5 mos when he was not catching his milestones	Gross motor: Crawl: 3 yrs, walk: 4.5 yrs, cannot run or walk stairs up and down. Fine motor: Hold his own bottle: 5 yrs, he can reach, grab without pincher, let go of an object from his hand on purpose. Language: Babble: 2.5 yrs, can coo, laugh and razz but cannot say mama/dada nonspecifically or specifically. He cannot follow commands or understands "No". Sometimes plays patty cake, clapped few …	No issues	Yes (average 4 pneumonias per yr)	Yes	No	Sepsis x3, recurrent AOM requiring PE tube, receiving IVIG since age 6	Normal OFC, weight and height	W: 32.5 kg (94%), 130 cm (83%), OFC: 51.5 cm (31%)	Plagiocephaly, facial hypotonia, epicanthus, small mouth, cubitus valgus and tapering finger	Eats fine chopped food and takes little longer than normal	Yes, second tier medications	No		Extra foreskin requiring surgical removal		Normal tone	Yes, started at age 7 yrs 9 mos	No	Poor eye contact, stereotypies (arm flapping at sides, body rocking, hopping while sitting, mouthing and pocketing in the mouth, plays with tap water) and lack of speech. Diagnosed with autism based on ADOS-2.	Drooling only	Yes	Yes	No self mutilation	No	No	No	No	No	Exotropia	NA	Plagiocephaly requiring helmet use and extra dry skin
15787	de novo	DUP-NML-DUP	Other Complex	58% at 12 mo, 50% at 24 mo, 44% at 4y, 29% at 6 y	21 mos	100% at 12 mo?, 50% at 2y, 33% at 3,4,5y, currently 29% at 6 y	21 mos	No	Alive at 6 yrs 3 mos	6 yrs	Full term, NSVD	No, he was fussy and had difficulty gaining weight but no concern about development until 15 mos	Gross motor: Sit unsupported: 12 mos, walk: 2 yrs, go stairs up with holding rail or one hand: 4 yrs, going down stairs with holding one hand or rail: 5 yrs, cannot run well. Fine motor: pincher grasp: 1 yr, let go of an object from his hand on purpose: 2 yrs, make a mark with crayon: 3 yrs, feed himself with spoon: 4 yrs, unzip a zipper: 5 yrs. Cannot scribble. Language/communication: Babble: 2 …	No issues	Yes, 10-15 pneumonias so far	Yes, 10 URIs per yr	No		Normal OFC, weight and height	W: 10.3 kg (3%), H: 77.4 cm (-2.8 SD), OFC: 44.2 cm (-3.1 SD)	Facial hypotonia, round face, open mouth	Coarse chopped food and takes little longer than usual	Yes, requiring dietary modifications	Yes but not requiring medications		Yes, hypospadias		Normal tone	No	No	Poor eye contact, stereotypies (hand flapping at sides, body rocking, clapping, rubbing fingers) and lack of speech	Drooling only	Yes	Yes	No self mutilation	No	No	Yes but not on medication	Yes	No, improved after PE tube placement	Intermittent exotropia	NA	Anemia until 3 yrs
15789	NA	DUP-TRP/INV-DUP	Other Complex	NA	10 mos	NA	9 mos	No	Alive at 17 yrs 3 mos	16 yrs 11 mos	Full term, C-section (heart deceleration)		Gross motor: Unsupported sit: 5 yrs old, attempt to walk. Fine motor: Reach for toy and manipulate it, modified pinncher. Language: Cooed and babbled.	Tachycardia episodes	Yes, multiple aspiration pneumonias after age 12	No	Yes		Macrocephaly, underweight and short stature	W: 39.2 cm (-3.84 SD), H: 142.6 cm (-4.17 SD), OFC: 57.7 cm	Coarse face	G-tube dependent	Yes, requiring first tier medications	Yes, requiring medication		NA	Kidney stones	Global hypertonia	Yes, refractory,started at age 8	No	Hand flapping at sides	Drooling only	Yes	Yes	No self mutilation	Scoliosis	Yes	Yes, requiring trazodone and melatonin	Yes, requiring BiPAP	NA	NA	NA
15790	de novo	Tandem DUP	Tandem DUP	41% at 17 mo, 29% at 28 mo, <26% at 34 mo	8 mo	33% at 12 mo, 44% at 18 mo, 27% at 22mo, 35% at 34 mo	12 mo	No	Alive at 3 yrs 2 mos	2 yrs 10 mos	Full term, C-section (repeat)	Yes	Gross motor: unsupported sit: 17 mos, crawl: 28 mos, can not pull up to stand. Fine motor: Reach: 12 mos, transfer: 22 mos, hold his own bottle: 18 mos, he has modified pincher grasp and can let go off an object from hand on purpose. Language/communication: Babble: 6 mos, nonspecific "mama": 2.5 yrs, she cannot say nonspecific "dada", imitates others (tapping toy with therapist): 23 mos, uses ges…	No issues	No	No	No	AOMs	Normal OFC, weight and height	W: 14.7 kg (63%), H: 94 cm (50%), OFC: 51.2 cm (75%)	Facial hypotonia, downslanting palpebral fissures, small mouth, dysplastic ears, tapering finger	Yes, coarse chopped food and takes >30 minutes to finish a meal	Yes, requiring dietary modifications	Yes but not requiring medications		No		Global hypotonia	No	No	Repetitive behavior (body rocking and hopping), poor eye contact and absent speech	Drooling only	Yes	Yes	No self mutilation	No	No	Yes but not on medication	Yes, on BiPAP	No	No	NA	Lactose intolerance
15793	NA	Terminal DUP/Translocation ChrYp11.32	Translocation	58% at 12 mo, 48% at 25 mo, 26% at 3y11mo	12 mos	57% at 14 mo, 38% at 16 mo, 52% at 23 mo, 60% at 30 mo, 54% at 39 mo, 45% at 3y11mo	21 mos	No	Alive at 4 yrs 2 mos	3 yrs 11 mos	Full term, NSVD	No, he had severe constipation and respiratory infections requiring hospitalizations and oxygen support	Gross motor: Unsupported sit: 12 mos, walk independent: 25 mos, go stairs up and down with holding hand: working on it. Fine motor: transfer objectL 16 mos, Finger feed: 14 mos, make a mark with a crayon: 23 mos, scribble: 30 mos, feed himself with fork: 39 mos. Language/communication: Nonspecific mama/dada: 38 mos, specific mama/dada: 32 mos, no other meaningful word, can follow commands without…	No issues	Yes, 4 PNAs	Yes	No		Microcephaly, normal weight and height	W: 17.3 kg (70%), H: 103.5 cm (63%), OFC: 48.2 cm (2.15%, -2.02 SD)	Microcephaly, hypotelorism, downslanting palpebral fissures, epicanthus (bilateral), small mouth, tented upper lip	Coarse chopped, takes little longer than usual kids	Yes, requiring second tier medications	Yes, requiring medications		Yes, undescended testicles and bilateral inguinal hernia requiring surgical correction		Normal tone	No	No	Poor speech and stereotypies (arm flapping at sides and body rocking)	Drooling only	Yes	Yes	Self mutilation	No	No	Yes, requiring melatonin	OSA, improved with A&T surgery	No	No	NA	Eczema
15795	maternal	INVDUP	Other Complex	57% at 7 mo, 52% at 23 mo, 32% at 66 mo, 28% at 6y 2mo	21 mos	44% at 18 mo, 43% at 3.5y, 29% at 4y, 19% now	14 mo	No	Alive at 6 yrs	6 yrs 2 mos	Full term, NSVD	No, first concerned about his development at 12 mos since he was not walking	Gross motor: Roll: 7 mos, walk independently: 23 mos, go stairs up and down: 5.5 yrs. Fine motor: Finger feed: 18 monnths, feed himself with a spoon: 4 yrs, scribble: 3.5 yrs. Language/communication: Babble: 12 mos. He has 3 different words, he understands "No", follows commands with/without gesture, cannot point body parts or follow two-step commands	No issues	No	No	No		Macrocephaly, normal weight and height	W: 22.9 kg (78%), H: 119 cm (80%), OFC: 54.6 cm (>2.05 SD)	Brachicephaly, bilateral epicanthus	No chewing difficulty, takes a little longer to finish a meal	Yes, requiring dietary modifications	No		No		NA	No	No	Poor eye contact, stereotypies (hand flapping at sides) and absent speech	No	Yes	Yes	No self mutilation	NA	No	No	No	No	No	NA
AOM: Acute Otitis Media, ASD: Atrial Septal Defect, A&T: Adenoidectomy and Tonsillectomy, BiPAP: Bilevel Positive Airway Pressure, CC: Corpus Callosum, Chr: Chromosome, CPAP: Continuous Positive Airway Pressure, ddPCR: Droplet Digital PCR, DD/ID: Developmental Delay/Intellectual Disability, DEL: Deletion, DUP: Duplication, DQ: Developmental Quotient, FISH: Fluorescent In Situ Hybridization, FM: F…
Structures with * include triplication of MECP2
Breman, A.M., Ramocki, M.B., Kang, S.H., Williams, M., Freedenberg, D., Patel, A., Bader, P.I., and Cheung, S.W. (2011). MECP2 duplications in six patients with complex sex chromosome rearrangements. Eur J Hum Genet 19, 409-415. 10.1038/ejhg.2010.195.
Ramocki, M.B., Peters, S.U., Tavyev, Y.J., Zhang, F., Carvalho, C.M., Schaaf, C.P., Richman, R., Fang, P., Glaze, D.G., Lupski, J.R., and Zoghbi, H.Y. (2009). Autism and other neuropsychiatric symptoms are prevalent in individuals with MeCP2 duplication syndrome. Ann Neurol 66, 771-782. 10.1002/ana.21715.
Smyk, M., Obersztyn, E., Nowakowska, B., Nawara, M., Cheung, S.W., Mazurczak, T., Stankiewicz, P., and Bocian, E. (2008). Different-sized duplications of Xq28, including MECP2, in three males with mental retardation, absent or delayed speech, and recurrent infections. Am J Med Genet B Neuropsychiatr Genet 147B, 799-806. 10.1002/ajmg.b.30683.
Peters, S.U., Hundley, R.J., Wilson, A.K., Warren, Z., Vehorn, A., Carvalho, C.M., Lupski, J.R., and Ramocki, M.B. (2013). The behavioral phenotype in MECP2 duplication syndrome: a comparison with idiopathic autism. Autism Res 6, 42-50. 10.1002/aur.1262.
Peters, S.U., Hundley, R.J., Wilson, A.K., Carvalho, C.M., Lupski, J.R., and Ramocki, M.B. (2013). Brief report: regression timing and associated features in MECP2 duplication syndrome. J Autism Dev Disord 43, 2484-2490. 10.1007/s10803-013-1796-9.
Carvalho, C.M., Ramocki, M.B., Pehlivan, D., Franco, L.M., Gonzaga-Jauregui, C., Fang, P., McCall, A., Pivnick, E.K., Hines-Dowell, S., Seaver, L.H., et al. (2011). Inverted genomic segments and complex triplication rearrangements are mediated by inverted repeats in the human genome. Nat Genet 43, 1074-1081. 10.1038/ng.944.

## Sheet: Table S2
Table S2: Genomic structure details, CNV coordinates, total CNV sizes and applied genomic studies for each individuals
BAB No	BH	Inheritance CNV/SV	1st Duplicated probe aCGH	Last duplicated probe aCGH	Total rearrangement size**	Genomic Structure	Genomic Structure in Figure 1	Breakpoint (nt or OM to confirm structure)	Short Read WGS	Optical Mapping	PacBio HiFi	ONT	Array	Previous publication status
			Total CNV spanning MECP2	Total CNV spanning MECP2
2616		na	152006708	153631624	1624916	Tandem Dup	Tandem Dup	Yes	No	No	No	No	Yes	Carvalho et al. 2009, Carvalho et al. 2013
2617		maternal	151160820	153828874	2668054	apparently simple dup	-	No	No	No	No	No	Yes	Carvalho et al. 2009
2618		de novo	152597308	153503344	906036	Tandem Dup	Tandem Dup	Yes	No	No	No	No	Yes	Carvalho et al. 2009, Carvalho et al. 2013
2620		de novo	152985653	153494322	508669	Insertional translocation ChrYp	Other CGR	Partial	No	No	No	No	Yes	Breman et al. 2011
2622		maternal	153137630	153564086	426456	DUP-NML-DUP-NML-DUP	Other CGR	Yes	No	Yes	No	No	Yes	Carvalho et al. 2009, Carvalho et al. 2013
2623		maternal	153003437	153513520	510083	Tandem Dup	Tandem Dup	Yes	No	No	No	No	Yes	Carvalho et al. 2009, Carvalho et al. 2013
2625		na	153183448	153504559	321111	apparently simple dup	-	No	No	No	No	No	Yes	Carvalho et al. 2009
2626 (brother of BAB2628)		na	152948726	153423348	474622	Tandem Dup	Tandem Dup	Yes	No	No	No	No	Yes	Carvalho et al. 2009, Carvalho et al. 2013
2627	BH13950_1	maternal	152620676	153836222	1215546	Tandem Dup	Tandem Dup	Yes	Yes	No	No	No	Yes	Carvalho et al. 2009
2628 (brother of BAB2626)		na	152948726	153423348	474622	Tandem Dup	-	Yes	No	No	No	No	No	Carvalho et al. 2009, Carvalho et al. 2013
2666		maternal	152849368	153414302	564934	apparently simple dup	-	No	No	No	No	No	Yes	Carvalho et al. 2009
2684	BH15648_1	maternal	144729368	155251054	10521686	Terminal DUP/Rec(X)dup(Xq)	Terminal DUP/Rec(X)dup(Xq)	Yes	Yes	Yes	No	No	Yes
2682		maternal	152817305	153718558	901253	apparently simple dup	-	No	No	No	No	No	Yes	Carvalho et al. 2009
2771	BH14239_1	maternal	153101702	153515416	413714	Tandem Dup	Tandem Dup	Yes	Yes	No	No	No	Yes	Carvalho et al. 2009, Carvalho et al. 2013
2688		maternal	153133419	153594017	460598	Tandem Dup	Tandem Dup	Yes	No	No	No	No	Yes	Carvalho et al. 2009
2727	BH16106_1	maternal	153183448	153623000	439552	DUP-TRP/INV-DUP	DUP-TRP/INV-DUP	Yes	No	No	Yes	No	Yes	Carvalho et al. 2009
3274 (brother of BAB3275)	BH16112_1	maternal	153183739	153623000	439261	DUP-TRP/INV-DUP	DUP-TRP/INV-DUP	Yes	No	Yes	Yes	No	Yes	Carvalho et al. 2013
2770		maternal	153070426	153720046	649620	Tandem Dup	Tandem Dup	Yes	No	No	No	No	Yes	Carvalho et al. 2009
2801	BH15649_1	maternal	152960481	153623000	662519	DUP-TRP/INV-DUP*	DUP-TRP/INV-DUP*	Yes	Yes	Yes	Yes	No	Yes	Carvalho et al. 2009
3275 (brother of BAB3274)	BH16112_1	maternal	153183739	153623000	439261	DUP-TRP/INV-DUP	-	Yes	No	No	No	No	No	Carvalho et al. 2013
2802	BH15647_1	maternal	152771489	153414302	642813	Tandem DUP	Tandem DUP	Yes	Yes	No	No	No	Yes	Carvalho et al. 2009
15703 (brother of BAB15702)		maternal	153190100	153623000	432900	DUP-TRP/INV-DUP	-	Yes	No	No	No	No	No
3039	BH16601_1	de novo	153259853	155251054	1991201	Terminal DUP/Translocation ChrYp	Terminal DUP/Translocation ChrYp	Yes	Yes	No	No	No	Yes
3114	BH14245_1	maternal	153027282	153623000	595718	DUP-TRP/INV-DUP*	DUP-TRP/INV-DUP*	Yes	Yes	Yes	Yes	Yes	Yes	Grochowski et al. 2024
2772		maternal	153167337	153623000	455663	DUP-TRP/INV-DUP	DUP-TRP/INV-DUP	Yes	No	Yes	No	No	Yes	Carvalho et al. 2009
2806		na	152857155	153564086	706931	DUP-NML-INV/DUP	DUP-NML-DUP	Yes	No	No	No	No	Yes	Carvalho et al. 2013
2976		na	139506407	155251054	15744647	Terminal DUP/Translocation ChrYq	Terminal DUP/Translocation ChrYq	No	No	Yes	No	No	Yes	Breman et al. 2011
2977/15783		de novo	153259853	155251054	1991201	Terminal DUP/Translocation ChrYp	Terminal DUP/Translocation ChrYp	Yes	No	Yes	No	No	Yes
3140 (brother of BAB3141)	BH15691_1	maternal	152930938	153505648	574710	Tandem Dup	Tandem Dup	Yes	Yes	No	No	No	No
2991		maternal	153046378	153400218	353840	Tandem Dup	Tandem Dup	Yes	No	No	No	No	Yes	Carvalho et al. 2013, Current Study
3027		maternal	152763321	153487994	724673	Tandem Dup	Tandem Dup	Yes	No	No	No	No	Yes	Carvalho et al. 2013
3037		maternal	141572345	155251054	13678709	Terminal DUP/Rec(X)dup(Xq)	Terminal DUP/Rec(X)dup(Xq)	Yes	No	No	No	No	Yes	Breman et al. 2011
3038		maternal	149213483	155251054	6037571	Terminal DUP/Rec(X)dup(Xq)	Terminal DUP/Rec(X)dup(Xq)	Yes	No	No	No	No	Yes	Breman et al. 2011
3154	BH14246_1	maternal	153073787	153625248	551461	Tandem Dup	Tandem Dup	Yes	Yes	No	No	No	Yes	Carvalho et al. 2013
3053	BH15690_1	na	149432472	154929279	5496807	Terminal DUP*/Translocation ChrYq	Terminal DUP*/Translocation ChrYq	Yes	Yes	Yes	Yes	Yes	Yes
14550 (uncle of BAB14547)		maternal	153130888	153623000	492112	DUP-TRP/INV-DUP	-	Yes	No	No	No	No	No
3161	BH14247_1	de novo	151904482	153485063	1580581	DUP-NML-INV/DUP	DUP-NML-DUP	Yes	Yes	Yes	No	No	Yes	Carvalho et al. 2013
3141 (brother of BAB3140)		maternal	152930938	153505648	574710	Tandem Dup	-	Yes	No	No	No	No	Yes
2796 (brother of BAB2980)	BH16110_1	maternal	153116401	153623000	506599	DUP-TRP/INV-DUP	DUP-TRP/INV-DUP	Yes	No	No	No	Yes-failed	No	Carvalho et al. 2009
3251		maternal	152446977	153836300	1389323	DEL-NML-DUP	Other CGR	Yes	Yes	No	Yes	No	Yes
3158 (brother of BAB3159)		maternal	152856816	153536586	679770	Tandem Dup	Tandem Dup	Yes	No	No	No	No	No	Carvalho et al. 2013
3159 (brother of BAB3158)		maternal	152856816	153536586	679770	Tandem Dup	-	Yes	No	No	No	No	Yes	Carvalho et al. 2013
3259	BH16302_1	maternal	153191134	153623000	431866	DUP-TRP-DUP-TRP-DUP-TRP-DUP	Other CGR	Yes	Yes	No	No	No	Yes	Carvalho et al. 2013
3172		maternal	153083608	153507967	424359	Tandem Dup	Tandem Dup	Yes	No	No	No	No	Yes	Carvalho et al. 2013
3174		maternal	153093425	153558775	465350	Tandem Dup	Tandem Dup	Yes	No	No	No	No	Yes	Carvalho et al. 2013
3212		de novo	138733695	155251054	16517359	Terminal DUP/Translocation Chr3q29	Terminal DUP/Translocation Chr3q29	No	No	No	No	No	Yes
2980 (brother of BAB2796)		maternal	153116401	153623000	506599	DUP-TRP/INV-DUP	-	Yes	No	No	No	No	No
3255	BH16108_1	maternal	153074186	153623000	548814	DUP-TRP/INV-DUP	DUP-TRP/INV-DUP	Yes	No	Yes	Yes	No	Yes	Carvalho et al. 2013
3238		de novo	153224099	154438188	1214089	Tandem Dup	Tandem Dup	Yes	No	No	No	No	Yes	Carvalho et al. 2013
3241		na	152851370	153621530	770160	Tandem Dup	Tandem Dup	Yes	No	No	No	No	Yes	Carvalho et al. 2013
3247		maternal	152935489	153526127	590638	Tandem Dup	Tandem Dup	Yes	No	No	No	No	Yes	Carvalho et al. 2013
6280	BH16303_1	de novo	145345134	155251054	9905920	Terminal DUP/Tandem DUP	Terminal DUP/Tandem DUP	Yes	Yes	Yes	Yes	Yes-minion	Yes
2681		maternal	153067567	153623000	555433	DUP-TRP/INV-DUP	DUP-TRP/INV-DUP	No	No	No	No	No	Yes	Carvalho et al. 2013
11934	BH14195_4	maternal	153065085	153420198	355113	DUP-NML-INV/DUP	DUP-NML-DUP	Yes	Yes	Yes	No	Yes-minion	Yes
3261		maternal	152055145	154871459	2816314	Tandem Dup	Tandem Dup	Yes	No	No	No	No	Yes	Carvalho et al. 2013
3267 (brother of BAB3268)		maternal	152930686	153526700	596014	Tandem Dup	Tandem Dup	Yes	No	No	No	No	Yes	Carvalho et al. 2013
3268 (brother of BAB3267)		maternal	152930686	153526700	596014	Tandem Dup	-	Yes	No	No	No	No	No
3273		maternal	153163617	153672338	508721	Tandem Dup	Tandem Dup	Yes	No	No	No	No	Yes	Carvalho et al. 2013
15418	BH16300_1	maternal	153055212	153623000	567788	DUP-TRP/INV-DUP	DUP-TRP/INV-DUP	Yes	No	Yes	Yes	No	Yes	Grochowski et al. 2024
2797		maternal	153027282	153623000	595718	DUP-TRP/INV-DUP*	DUP-TRP/INV-DUP*	Yes	No	No	No	No	Yes	Carvalho et al. 2013
3325		maternal	150927234	154778265	3851031	Tandem Dup	Tandem Dup	Yes	No	No	No	No	Yes	Carvalho et al. 2013
11979	BH14196_1	de novo	146611996	154929279	8317283	Terminal DUP/Translocation chrYq	Terminal DUP/Translocation chrYq	Yes	Yes	Yes	No	No	Yes
12077	BH14229_1	maternal	151893933	155251054	3357121	Terminal DUP/INVDUP	Terminal DUP/INVDUP	Yes	Yes	Yes	Yes	Yes	Yes
12190	BH14231_1	maternal	153349694	153414342	64648	Tandem Dup	Tandem Dup	Yes	Yes	No	No	No	Yes
12343	BH14232_1	maternal	152995265	153579985	584720	Tandem Dup	Tandem Dup	Yes	Yes	No	No	No	Yes
12356	BH14233_1	maternal	153084841	153414342	329501	Tandem Dup	Tandem Dup	Yes	Yes	Yes	Yes	Yes	Yes
12400	BH14234_1	maternal	153156607	153613056	456449	Tandem Dup	Tandem Dup	Yes	Yes	No	No	No	Yes
12480	BH13947_1	maternal	153106533	153414342	307809	DUP-NML-INV/DUP	DUP-NML-DUP	Yes	Yes	Yes	No	Yes	Yes
12526	BH13948_1	maternal	152814298	153414342	600044	Tandem Dup	Tandem Dup	Yes	Yes	No	Yes	Yes	Yes
12574	BH13949_1	maternal	144057799	155251054	11193255	Terminal DUP/Unknown structure	-	Yes, partial	Yes	Yes	Yes	Yes	Yes
13110	BH14238_1	de novo	151893933	155251054	3357121	Terminal DUP/Translocation Chr7p	Terminal DUP/Translocation Chr7p	Yes	Yes	Yes	Yes	Yes	Yes
13429	BH14194_1	maternal	152930940	153769391	838451	Tandem DUP	Tandem DUP	Yes	Yes	No	No	No	Yes
14298	BH15646_1	maternal	147326287	155251054	7924767	Terminal DUP/Rec(X)dup(Xq)	Terminal DUP/Rec(X)dup(Xq)	Yes	Yes	Yes	No	Yes	Yes
14369		na	153227343	153505538	278195	Tandem DUP	Tandem DUP	Yes	Yes	No	No	No	Yes
14383	BH15644_1	maternal	152924050	153642728	718678	Tandem DUP	Tandem DUP	Yes	Yes	No	No	No	Yes
14390	BH15693_1	de novo	152538966	155251054	2712088	Terminal DUP/Rec(X)dup(Xq)	Terminal DUP/Rec(X)dup(Xq)	Yes	Yes	Yes	Yes	Yes	Yes
14392	BH15645_1	maternal	153180328	153877318	696990	DUP-TRP/INV-DUP	DUP-TRP/INV-DUP	Yes	Yes	No	Yes	No	Yes	Grochowski et al. 2024
14380 (twin brother of BAB14379)		de novo	151905254	154929279	3024025	Terminal DUP/Translocation ChrYq	-	Yes	No	No	No	No	Yes
14395	BH15694_1	de novo	153211700	153836222	624522	Tandem DUP	Tandem DUP	Yes	Yes	No	No	No	Yes
14413	BH15696_1	de novo	148706667	154929279	6222612	Terminal DUP/Translocation ChrYq	Terminal DUP/Translocation ChrYq	Yes	Yes	Yes	Yes	Yes	Yes
14417		maternal	152920678	153836222	915544	Tandem DUP	Tandem DUP	Yes	Yes	No	No	No	Yes
14525		maternal	153073430	153409337	335907	Tandem DUP	Tandem DUP	Yes	Yes	No	No	No	Yes
14547 (nephew of BAB14550)	BH15700_1	maternal	153130888	153623000	492112	DUP-TRP/INV-DUP	DUP-TRP/INV-DUP	Yes	Yes	Yes	Yes	Yes	Yes	Grochowski et al. 2024
14598		maternal	153194202	153623000	428798	Tandem DUP	Tandem DUP	Yes	Yes	No	No	No	Yes
14604	BH15701_1	maternal	153189231	153623000	433769	DUP-TRP/INV-DUP	DUP-TRP/INV-DUP	Yes	Yes	Yes	Yes	Yes	Yes	Grochowski et al. 2024
14606		maternal	152836828	153565901	729073	apparently simple dup	-	No	Yes	No	No	Yes-minion	Yes
2805		maternal	153015998	153623000	607002	DUP-TRP/INV-DUP*	DUP-TRP/INV-DUP*	Yes	No	No	No	No	Yes
15420		maternal	153000860	153623000	622140	DUP-TRP/INV-DUP	DUP-TRP/INV-DUP	Yes	No	Yes	No	No	Yes	Grochowski et al. 2024
14617		maternal	153125480	153505538	380058	Tandem DUP	Tandem DUP	Yes	Yes	No	No	No	Yes
14623		na	153158387	153565901	407514	Tandem DUP	Tandem DUP	Yes	Yes	No	No	No	Yes
14686	BH15640_1	maternal	152754991	153623000	868009	DUP-TRP/INV-DUP	DUP-TRP/INV-DUP	Yes	Yes	Yes	Yes	No	Yes	Grochowski et al. 2024
14716	BH15641_1	maternal	153108170	153654046	545876	Tandem DUP	Tandem DUP	Yes	Yes	No	No	No	Yes
14764	BH16599_1	maternal	139503085	153679901	14176816	Tandem DUP	Tandem DUP	Yes	Yes	Yes	No	No	Yes
14951	BH16090_1	de novo	152107794	155251054	3143260	Terminal DUP/Translocation Chr6p	Terminal DUP/Translocation Chr6p	Yes	Yes	Yes	Yes	No	Yes
15243	BH16091_1	maternal	153246671	153611490	364819	Tandem DUP	Tandem DUP	Yes	Yes	No	No	No	Yes
15291	BH16092_1	maternal	152878922	153420198	541276	Tandem DUP	Tandem DUP	Yes	Yes	No	No	No	Yes
15345	BH16094_1	maternal	153155988	153414302	258314	Tandem DUP	Tandem DUP	Yes	Yes	Yes	No	No	Yes
15364	BH16097_1	maternal	153183982	153558399	374417	Tandem DUP	Tandem DUP	Yes	Yes	No	No	No	Yes
15381	BH16098_1	maternal	153193460	153713921	520461	Tandem DUP	Tandem DUP	Yes	Yes	No	No	No	Yes
15382	BH16100_1	maternal	153130888	153420198	289310	Tandem DUP	Tandem DUP	Yes	Yes	No	No	No	Yes
15344 (brother of BAB15343)		maternal	153114119	153565901	451782	Tandem DUP	-	Yes	No	No	No	No	No
15383	BH16103_1	maternal	150868121	154770385	3902264	Tandem DUP	Tandem DUP	Yes	Yes	No	No	No	Yes
15385	BH16104_1	na	153016422	153672873	656451	Tandem DUP	Tandem DUP	Yes	Yes	No	No	No	Yes
15387	BH16099_1	na	139503085	155251054	15747969	Terminal DUP/Unknown structure	-	Yes	Yes	Yes	Yes	No	Yes
15403	BH16304_1	de novo	139621157	155251054	15629897	Terminal DUP/Translocation Chr4q	Terminal DUP/Translocation Chr4q	Yes	Yes	Yes	Yes	No	Yes
15404	BH16101_1	maternal	153095712	153505538	409826	Tandem DUP	Tandem DUP	Yes	Yes	Yes	No	No	Yes
15407	BH16102_1	maternal	153188054	153625777	437723	Tandem DUP	Tandem DUP	Yes	Yes	No	No	No	Yes
15428	BH16301_1	na	152922014	153836222	914208	DUP-TRP/INV-DUP	DUP-TRP/INV-DUP	Yes	Yes	Yes	No	No	Yes	Grochowski et al. 2024
15586	BH16602_1	maternal	152949248	153505538	556290	DUP-NML-DUP-TRP-DUP	Other CGR	Yes	Yes	Yes	No	No	Yes
15589	BH16603_1	maternal	153121673	153632029	510356	Tandem DUP	Tandem DUP	Yes	Yes	No	No	No	Yes
15596	BH16305_1	de novo	148762981	154929279	6166298	Terminal DUP/Translocation ChrYq	Terminal DUP/Translocation ChrYq	Yes	Yes	Yes	Yes	No	Yes
15599	BH16306_1	maternal	153158387	155251054	2092667	Terminal DUP/Tandem DUP	Terminal DUP/Tandem DUP	Yes	Yes	Yes	Yes	No	Yes
15617	BH16605_1	maternal	151368134	154777681	3409547	Tandem DUP	Tandem DUP	Yes	Yes	No	No	No	Yes
15789		na	152934679	153623000	688321	DUP-TRP/INV-DUP	DUP-TRP/INV-DUP	Yes	No	Yes	No	No	Yes	Grochowski et al. 2024
2769	BH16107_1	maternal	152763385	153504559	741174	DUP-TRP/INV-DUP	DUP-TRP/INV-DUP	Yes	No	Yes	No	No	Yes	Carvalho et al. 2009
3147	BH16111_1	maternal	152850937	153623000	772063	DUP-TRP/INV-DUP	DUP-TRP/INV-DUP	Yes	No	Yes	Yes	No	Yes	Carvalho et al. 2013
15646	BH16335_1	maternal	153137770	153679901	542131	DUP-NML-DUP	DUP-NML-DUP	Yes	Yes	Yes	No	No	Yes
15672	BH16342_1	maternal	146586110	155251054	8664944	Terminal DUP/Rec(X)dup(Xq)	Terminal DUP/Rec(X)dup(Xq)	Yes	Yes	Yes	Yes	No	Yes
15677	BH16606_1	maternal	141814227	155251054	13436827	Terminal DUP/Translocation chr15p	Terminal DUP/Translocation chr15p	Yes	Yes	Yes	No	Yes-minion	Yes
15679	BH16607_1	na	152914222	153623000	708778	Tandem DUP	Tandem DUP	Yes	Yes	No	No	No	Yes
15705	BH16611_1	maternal	152191064	153623000	1431936	DUP-TRP/INV-DUP	DUP-TRP/INV-DUP	Yes	Yes	Yes	No	No	Yes	Grochowski et al. 2024
15740	BH16610_1	maternal	153206000	153623000	417000	DUP-TRP/INV-DUP	DUP-TRP/INV-DUP	Yes	Yes	Yes	No	No	Yes	Grochowski et al. 2024
14379 (twin brother of BAB14380)	BH15692_1	de novo	151905254	154929279	3024025	Terminal DUP/Translocation ChrYq	Terminal DUP/Translocation ChrYq	Yes	Yes	Yes	Yes	Yes	Yes
14399 (Female)	BH15695_1	de novo	149240287	155251054	6010767	Terminal DUP/Translocation Chr13p11.1	Terminal DUP/Translocation Chr13p11.1	Yes, only two	Yes	No	Yes	Yes	Yes
15343 (brother of BAB15344)	BH16093_1	maternal	153114119	153565901	451782	Tandem DUP	Tandem DUP	Yes	Yes	No	No	No	Yes
15691		de novo	152834323	155251054	2416731	Terminal DUP/Translocation Chr10q	Terminal DUP/Translocation Chr10q	Yes	No	No	No	Yes-minion	Yes
15386 (brother of BAB15410)	BH16105_1	maternal	153113595	153410270	296675	Tandem DUP	Tandem DUP	Yes	Yes	No	No	No	Yes
15410 (brother of BAB15386)	BH16105_1	maternal	153113595	153410270	296675	Tandem DUP	-	Yes	No	No	No	No	No
15702 (brother of BAB15703)	BH16609_1	maternal	153190100	153623000	432900	DUP-TRP/INV-DUP	DUP-TRP/INV-DUP	Yes	Yes	Yes	No	No	Yes	Grochowski et al. 2024
3224 (brother of BAB3225)		de novo	151894677	153580971	1686294	DUP-TRP/INV-DUP	DUP-TRP/INV-DUP	Yes	No	No	No	Yes-minion	No
15760		de novo	145905314	154929279	9023965	Terminal DUP/Translocation ChrYq	Terminal DUP/Translocation ChrYq	Yes	No	Yes	No	Yes-minion	Yes
15785		maternal	152987955	153473892	485937	Tandem DUP	Tandem DUP	Yes	No	Yes	No	Yes-minion	Yes
15787		de novo	153129811	153555021	425210	DUP-NML-DUP	DUP-NML-DUP	Yes	No	Yes	No	Yes-minion	Yes
3225 (brother of BAB3224)		de novo	151894677	153580971	1686294	DUP-TRP/INV-DUP	-	Yes	No	No	No	No	Yes
15790		de novo	152616239	153386785	770546	Tandem DUP	Tandem DUP	Yes	No	Yes	No	Yes-minion	Yes
15793		na	153035565	155251054	2215489	Terminal DUP/Translocation ChrYp11.32	Terminal DUP/Translocation ChrYp11.32	Yes	No	Yes	No	Yes-minion	Yes
15795		maternal	153163739	153623000	459261	INVDUP	Other CGR	Yes	No	Yes	No	Yes-minion	Yes
CNV: Copy Number Variant, DUP: Duplication, NML: Normal, CGR: Complex Genomic Rearrangement, INV: Inversion, NML: Normal, OM: Optical Mapping, SV: Structural Variant, TRP: Triplication, WGS: Whole Genome Sequencing
Breman, A.M., Ramocki, M.B., Kang, S.H., Williams, M., Freedenberg, D., Patel, A., Bader, P.I., and Cheung, S.W. (2011). MECP2 duplications in six patients with complex sex chromosome rearrangements. Eur J Hum Genet 19, 409-415. 10.1038/ejhg.2010.195.
Carvalho, C.M., Zhang, F., Liu, P., Patel, A., Sahoo, T., Bacino, C.A., Shaw, C., Peacock, S., Pursley, A., Tavyev, Y.J., et al. (2009). Complex rearrangements in patients with duplications of MECP2 can occur by fork stalling and template switching. Hum Mol Genet 18, 2188-2203. 10.1093/hmg/ddp151.
Carvalho, C.M., Pehlivan, D., Ramocki, M.B., Fang, P., Alleva, B., Franco, L.M., Belmont, J.W., Hastings, P.J., and Lupski, J.R. (2013). Replicative mechanisms for CNV formation are error prone. Nat Genet 45, 1319-1326. 10.1038/ng.2768.
Grochowski, C.M., Bengtsson, J.D., Du, H., Gandhi, M., Lun, M.Y., Mehaffey, M.G., Park, K., Hops, W., Benito, E., Hasenfeld, P., et al. (2024). Inverted triplications formed by iterative template switches generate structural variant diversity at genomic disorder loci. Cell Genom 4, 100590. 10.1016/j.xgen.2024.100590.
