# Supplementary material for: Structural variant allelic heterogeneity in MECP2 duplication syndrome provides insight into clinical severity and variability of disease expression
Source: Genome Med. 2024 Dec 18;16:146. doi: 10.1186/s13073-024-01411-7 (PMC11658439; doi:10.1186/s13073-024-01411-7)
Supplement: Supplementary file 1 — Additional File 1. [file 13073_2024_1411_MOESM1_ESM.zip › Table S6_ESM.xlsx]

## Sheet: Sheet1
Table S6: Identifiers, and age and gender of donors for control lymphoblastoid and fibroblast cell lines
Coriell / NIH I	Cell type	Age at Sample collection	Sex	Affected
AG14840	Lymphoblast	7	Male	No
AG14858	Lymphoblast	7	Male	No
AG15449	Lymphoblast	7	Male	No
AG14731	Lymphoblast	8	Male	No
AG14776	Lymphoblast	8	Male	No
AG14885	Lymphoblast	8	Male	No
AG14985	Lymphoblast	8	Male	No
AG14750	Lymphoblast	9	Male	No
AG14980	Lymphoblast	9	Male	No
AG15044	Lymphoblast	9	Male	No
AG15829	Lymphoblast	9	Male	No
AG14786	Lymphoblast	10	Male	No
AG14948	Lymphoblast	10	Male	No
AG15032	Lymphoblast	10	Male	No
AG14725	Lymphoblast	11	Male	No
AG14888	Lymphoblast	11	Male	No
AG14987	Lymphoblast	11	Male	No
AG15015	Lymphoblast	11	Male	No
AG15997	Lymphoblast	13	Male	No
GM22647	Lymphoblast	26	Male	No
GM22731	Lymphoblast	28	Male	No
GM26263	Lymphoblast	32	Male	No
GM16649	Lymphoblast	32	Male	No
AG08498	Fibroblast	1	Male	No
GM05381	Fibroblast	5	Male	No
GM03349	Fibroblast	10	Male	No
GM01869	Fibroblast	15	Male	No
GM23964	Fibroblast	21	Male	No
GM23962	Fibroblast	27	Male	No
I91L-16	Fibroblast	12 fetal weeks	Male	No
GM05565	Fibroblast	3	Male	No
GM05757	Fibroblast	7	Male	No
GM02037	Fibroblast	13	Male	No
GM23973	Fibroblast	19	Male	No
GM03652	Fibroblast	24	Male	No
