# Supplementary material for: Structural variant allelic heterogeneity in MECP2 duplication syndrome provides insight into clinical severity and variability of disease expression
Source: Genome Med. 2024 Dec 18;16:146. doi: 10.1186/s13073-024-01411-7 (PMC11658439; doi:10.1186/s13073-024-01411-7)
Supplement: Supplementary file 1 — Additional File 1. [file 13073_2024_1411_MOESM1_ESM.zip › Table S7_ESM.xlsx]

## Sheet: update
Table S7: Inheritance pattern, identified genomic structures and genomic coordinates of identified CNVs
Coordinates based on custom aCGH coverage		hg19	Coordinates in bold: CNV spans MECP2																														Chromosome Y						Chromosome 4			Chromosome 6			Chromosome 7
			Duplication 1 Chromosome X			Duplication 2 Chromosome X			Duplication 3 Chromosome X			Duplication 4 Chromosome X			Triplication 1 Chromosome X			Triplication 2 Chromosome X			Triplication 3 Chromosome X			Quadruplication 1 Chromosome X			n= 6 Chromosome X			Deletion Chromosome X			Duplication Chromosome Y			Deletion Chromosome Y			Deletion Chromosome 4			Deletion Chromosome 6			Duplication Chromosome 7			Deletion Chromosome 7
BAB	Inheritance	Structure	1st DUP1 probe	Last DUP1 probe	DUP1 Size	1st DUP2 probe	Last DUP2 probe	DUP2 Size	1st DUP3 probe	Last DUP3 probe	DUP3 Size	1st DUP3 probe	Last DUP3 probe	DUP3 Size	1st TRP1 probe	Last TRP1 probe	TRP1 Size	1st TRP2 probe	Last TRP2 probe	TRP2 Size	1st TRP3 probe	Last TRP3 probe	TRP3 Size	1st QUAD probe	Last QUAD probe	QUAD Size	1st PEN probe	Last PEN probe	PEN Size	1st DEL probe	Last DEL probe	DEL Size	1st DUP probe	Last DUP probe	DUP Size	1st DEL probe	Last DEL probe	DEL Size	1st DEL probe	Last DEL probe	DEL Size	1st DEL probe	Last DEL probe	DEL Size	1st DUP probe	Last DUP probe	DUP Size	1st DEL probe	Last DEL probe
2616	na	Tandem Dup	152006708	153631624	1624916
2617	maternal	apparently simple dup	151160820	153828874	2668054
2618	de novo	Tandem Dup	152597308	153503344	906036
2620	de novo	Insertional translocation ChrYp	152985653	153494322	508669																												760645	1171645	411000
2622	maternal	DUP-NML-DUP-NML-DUP	153117334	153122685	5351	153137630	153564086	426456	153597442	153613200	15758
2623	maternal	Tandem Dup	153003437	153513520	510083
2625	na	apparently simple dup	153183448	153504559	321111
2626 (brother of BAB2628)	na	Tandem Dup	152948726	153423348	474622
2627	maternal	Tandem Dup	152620676	153836222	1215546
2628 (brother of BAB2626)	na	Tandem Dup	152948726	153423348	474622
2666	maternal	apparently simple dup	152849368	153414302	564934
15740	maternal	DUP-TRP/INV-DUP	153206000	153504574	298574	153576037	153623000	46963							153505538	153576037	70499
2682	maternal	apparently simple dup	152817305	153718558	901253
2684	maternal	Terminal DUP/Rec(X)dup(Xq)	144729368	155251054	10521686																									0	1632563	1632563
2688	maternal	Tandem Dup	153133419	153594017	460598
2727	maternal	DUP-TRP/INV-DUP	153183448	153505538	322090	153576037	153623000	46963							153505538	153576037	70499
3274 (brother of BAB3275)	maternal	DUP-TRP/INV-DUP	153183739	153504574	320835	153576037	153623000	46963							153505538	153576037	70499
2770	maternal	Tandem Dup	153070426	153720046	649620
2771	maternal	Tandem Dup	153101702	153515416	413714
3275 (brother of BAB3274)	maternal	DUP-TRP/INV-DUP	153183739	153504574	320835	153576037	153623000	46963							153505538	153576037	70499
15702 (brother of BAB15703)	maternal	DUP-TRP/INV-DUP	153190100	153504574	314474	153576037	153623000	46963							153505538	153576037	70499
15703 (brother of BAB15702)	maternal	DUP-TRP/INV-DUP	153190100	153504574	314474	153576037	153623000	46963							153505538	153576037	70499
14604	maternal	DUP-TRP/INV-DUP	153189231	153504574	315343	153576037	153623000	46963							153505538	153565901	60363
2802	maternal	Tandem DUP	152771489	153414302	642813
2772	maternal	DUP-TRP/INV-DUP	153167337	153504574	337237	153576037	153623000	46963							153505538	153576037	70499
2806	na	DUP-NML-INV/DUP	152857155	153564086	706931	153603856	153613200	9344
2976	na	Terminal DUP/Translocation ChrYq	139506407	155251054	15744647
2977/15783	de novo	Terminal DUP/Translocation ChrYp	153259853	155251054	1991201																															0	792148	792148
14547 (nephew of BAB14550)	maternal	DUP-TRP/INV-DUP	153130888	153504574	373686	153576037	153623000	46963							153505538	153576037	70499
2991	maternal	Tandem Dup	153046378	153400218	353840
3027	maternal	Tandem Dup	152763321	153487994	724673
3037	maternal	Terminal DUP/Rec(X)dup(Xq)	141572345	155251054	13678709																									0	5671604	5671604
3038	maternal	Terminal DUP/Rec(X)dup(Xq)	149213483	155251054	6037571																									0	6435909	6435909
3039	de novo	Terminal DUP/Translocation ChrYp	153259853	155251054	1991201																															0	1212374	1212374
3053	na	Terminal DUP*/Translocation ChrYq	149432472	153246671	3814199	153622941	154929279	1306338							153246671	153534296	287625	153565901	153613153	47252				153534296	153562719	28423										25296950	58967855	33670905
14550 (uncle of BAB14547)	maternal	DUP-TRP/INV-DUP	153130888	153504574	373686	153576037	153623000	46963							153505538	153576037	70499
3140 (brother of BAB3141)	maternal	Tandem Dup	152930938	153505648	574710
3141 (brother of BAB3140)	maternal	Tandem Dup	152930938	153505648	574710
2796 (brother of BAB2980)	maternal	DUP-TRP/INV-DUP	153116401	153390414	274013	153576037	153623000	46963							153390414	153576037	185623
3154	maternal	Tandem Dup	153073787	153625248	551461
3158 (brother of BAB3159)	maternal	Tandem Dup	152856816	153536586	679770
3159 (brotehr of BAB3158)	maternal	Tandem Dup	152856816	153536586	679770
3161	de novo	DUP-NML-INV/DUP	151904482	153485063	1580581	154110369	155166267	1055898
3172	maternal	Tandem Dup	153083608	153507967	424359
3174	maternal	Tandem Dup	153093425	153558775	465350
3212	de novo	Terminal DUP/Translocation Chr3q29	138733695	155251054	16517359
2980 (brother of BAB2796)	maternal	DUP-TRP/INV-DUP	153116401	153390414	274013	153576037	153623000	46963							153390414	153576037	185623
3255	maternal	DUP-TRP/INV-DUP	153074186	153374088	299902	153576037	153623000	46963							153505538	153576037	70499
3238	de novo	Tandem Dup	153224099	154438188	1214089
3241	na	Tandem Dup	152851370	153621530	770160
3247	maternal	Tandem Dup	152935489	153526127	590638
3251	maternal	DEL-NML-DUP	152446977	153836300	1389323																									132099760	132128357	28597
2681	maternal	DUP-TRP/INV-DUP	153067567	153530306	462739	153576037	153623000	46963							153533605	153576037	42432
3259	maternal	DUP-TRP-DUP-TRP-DUP-TRP-DUP	153191134	153207995	16861	153270308	153303022	32714	153362468	153405304	42836	153576037	153623000	46963	153207995	153270308	62313	153303022	153362468	59446	153405304	153576037	170733
3261	maternal	Tandem Dup	152055145	154871459	2816314
3267 (brother of BAB3268)	maternal	Tandem Dup	152930686	153526700	596014
3268 (brother of BAB3267)	maternal	Tandem Dup	152930686	153526700	596014
3273	maternal	Tandem Dup	153163617	153672338	508721
15418	maternal	DUP-TRP/INV-DUP	153055212	153504574	449362	153576037	153623000	46963							153523215	153576037	52822
2797	maternal	DUP-TRP/INV-DUP*	153027282	153045830	18548	153576037	153623000	46963							153045830	153576037	530207
3325	maternal	Tandem Dup	150927234	154778265	3851031
6280	de novo	Terminal DUP/Tandem DUP	145345134	155251054	9905920
11934	maternal	DUP-NML-INV/DUP	153065085	153420198	355113	89442440	89865728	423288
11979	de novo	Terminal DUP/Translocation chrYq	146611996	154929279	8317283																															17312466	58967855	41655389
12077	maternal	Terminal DUP/INVDUP	151893933	155251054	3357121
12190	maternal	Tandem Dup	153349694	153414342	64648
12343	maternal	Tandem Dup	152995265	153579985	584720
12356	maternal	Tandem Dup	153084841	153414342	329501
12400	maternal	Tandem Dup	153156607	153613056	456449
12480	maternal	DUP-NML-INV/DUP	153106533	153414342	307809	153938964	154293950	354986
12526	maternal	Tandem Dup	152814298	153414342	600044
12574	maternal	Terminal DUP/Unknown structure	144057799	144066387	8588	144087158	155251054	11163896							144067842	144086560	18718
13110	de novo	Terminal DUP/Translocation Chr7p	151893933	151911530	17597	152371375	152464325	92950	152559351	155251054	2691703				151958561	152371375	412814	152464325	152559351	95026																									2738817	2781576	42759	0	1468244
13429	maternal	Tandem DUP	152930940	153769391	838451
14298	maternal	Terminal DUP/Rec(X)dup(Xq)	147326287	155251054	7924767																									0	1405994	1405994
14369	na	Tandem DUP	153227343	153505538	278195
14379 (brother of BAB14380)	de novo	Terminal DUP/Translocation ChrYq	151905254	154929279	3024025																												23243948	23655166	411218	24095954	58967855	34871901
14380 (brother of BAB14379)	de novo	Terminal DUP/Translocation ChrYq	151905254	154929279	3024025																												23243948	23655166	411218	24095954	58967855	34871901
14383	maternal	Tandem DUP	152924050	153642728	718678
14390	de novo	Terminal DUP/Rec(X)dup(Xq)	152371375	152479195	107820	152538966	155251054	2712088																						0	558137	558137
3114	maternal	DUP-TRP/INV-DUP*	153027282	153097982	70700	153576037	153623000	46963							153097982	153576037	478055
14395	de novo	Tandem DUP	153211700	153836222	624522
14399 (Female)	de novo	Terminal DUP/Translocation Chr13p11.1	149240287	152228935	2988648	152559351	155251054	2691703																			152350112	152538966	188854
14413	de novo	Terminal DUP/Translocation ChrYq	148351663	148384182	32519	148706667	154929279	6222612																												28458870	58967855	30508985
14417	maternal	Tandem DUP	152920678	153836222	915544
14525	maternal	Tandem DUP	153073430	153409337	335907
2805	maternal	DUP-TRP/INV-DUP*	153015998	153108170	92172	153576037	153623000	46963							153108170	153576037	467867
15420	maternal	DUP-TRP/INV-DUP	153000860	153352116	351256	153576037	153623000	46963							153352787	153564086	211299
14598	maternal	Tandem DUP	153194202	153623000	428798
2801	maternal	DUP-TRP/INV-DUP*	152976275	153286528	310253	153576037	153623000	46963							152938984	153576037	637053
14606	maternal	apparently simple dup	152836828	153565901	729073
14617	maternal	Tandem DUP	153125480	153505538	380058
14392	maternal	DUP-TRP/INV-DUP	153180328	153723986	543658	153783184	153877318	94134							153723986	153783184	59198
14716	maternal	Tandem DUP	153108170	153654046	545876
14623	na	Tandem DUP	153158387	153565901	407514
14764	maternal	Tandem DUP	139503085	153679901	14176816
14951	de novo	Terminal DUP/Translocation Chr6p	152107794	155251054	3143260																																					0	493609	493609
15243	maternal	Tandem DUP	153246671	153611490	364819
15291	maternal	Tandem DUP	152878922	153420198	541276
15343 (brother of BAB15344)	maternal	Tandem DUP	153114119	153565901	451782
15344 (brother of BAB15343)	maternal	Tandem DUP	153114119	153565901	451782
15345	maternal	Tandem DUP	153155988	153414302	258314
15364	maternal	Tandem DUP	153183982	153558399	374417
15381	maternal	Tandem DUP	153193460	153713921	520461
15382	maternal	Tandem DUP	153130888	153420198	289310
15383	maternal	Tandem DUP	150868121	154770385	3902264
15385	na	Tandem DUP	153016422	153672873	656451
15386 (brother of BAB15410)	maternal	Tandem DUP	153113595	153410270	296675
15387	na	Terminal DUP/Unknown structure	139503085	155251054	15747969
15403	de novo	Terminal DUP/Translocation Chr4q	139621157	155251054	15629897																																		190904990	191154278	249288
15404	maternal	Tandem DUP	153095712	153505538	409826
15407	maternal	Tandem DUP	153188054	153625777	437723
15410 (brother of BAB15386)	maternal	Tandem DUP	153113595	153410270	296675
15789	na	DUP-TRP/INV-DUP	152934679	153473892	539213	153562880	153623000	60120							153505538	153562778	57240
2769	maternal	DUP-TRP/INV-DUP	152763385	153084246	320861	152929368	153504559	575191							153084246	153276174	191928
3147	maternal	DUP-TRP/INV-DUP	152850937	153353716	502779	153576037	153623000	46963							153353716	153576037	222321
15596	de novo	Terminal DUP/Translocation ChrYq	148762981	154929279	6166298																															20707618	58967855	38260237
15599	maternal	Terminal DUP/Tandem DUP	153158387	155251054	2092667
15586	maternal	DUP-NML-DUP-TRP-DUP	152949248	152983228	33980	153016422	153044721	28299	153097880	153505538	407658				153044721	153097880	53159
15589	maternal	Tandem DUP	153121673	153632029	510356
15646	maternal	DUP-NML-DUP	153137770	153679901	542131	154577793	154777681	199888
15617	maternal	Tandem DUP	151368134	154777681	3409547
15672	maternal	Terminal DUP/Rec(X)dup(Xq)	146586110	155251054	8664944	1453829	1726216	272387																						0	733497	733497
15677	maternal	Terminal DUP/Translocation chr15p	141814227	155251054	13436827
15679	na	Tandem DUP	152914222	153623000	708778
15691	de novo	Terminal DUP/Translocation Chr10q	152834323	155251054	2416731
14686	maternal	DUP-TRP/INV-DUP	152754991	153420198	665207	153576037	153623000	46963							153505538	153576037	70499
15428	na	DUP-TRP/INV-DUP	152922014	153751734	829720	153820217	153836222	16005							153752634	153783184	30550
15705	maternal	DUP-TRP/INV-DUP	152191064	153420198	1229134	153576037	153623000	46963							153505485	153565901	60416
3224 (brother of BAB3225)	de novo	DUP-TRP/INV-DUP	151894677	152248440	353763	152472755	153580971	1108216							152350112	152471266	121154
15760	de novo	Terminal DUP/Translocation ChrYq	145905314	154929279	9023965																															20707618	58967855	38260237
15785	maternal	Tandem DUP	152987955	153473892	485937
15787	de novo	DUP-NML-DUP	153129811	153555021	425210	2686871	3172694	485823
3225 (brother of BAB3224)	de novo	DUP-TRP/INV-DUP	151894677	152248440	353763	152472755	153580971	1108216							152350112	152471266	121154
15790	de novo	Tandem DUP	152616239	153386785	770546
15793	na	Terminal DUP/Translocation ChrYp11.32	153035565	155251054	2215489																															0	20627	20627
15795	maternal	INVDUP	153163739	153623000	459261
		In Bold: segment that has MECP2 CNV
[truncated: 4 more columns]
