# Supplementary material for: Structural variant allelic heterogeneity in MECP2 duplication syndrome provides insight into clinical severity and variability of disease expression
Source: Genome Med. 2024 Dec 18;16:146. doi: 10.1186/s13073-024-01411-7 (PMC11658439; doi:10.1186/s13073-024-01411-7)
Supplement: Supplementary file 1 — Additional File 1. [file 13073_2024_1411_MOESM1_ESM.zip › Table S8_ESM.xlsx]

## Sheet: Sheet2
Table S8: Frequency of each features and p-values between each genomic subgroup for the statistically significant group
	Tandem Duplication (Group 1)	Other Complex Duplication (Group 2)	Terminal Duplication (Group 3)	Translocation (Group 4)	Triplication (MECP2) (Group 5)	p-value	Features	Group1-2	Group1-3	Group1-4	Group1-5	Group2-3	Group2-4	Group2-5	Group3-4	Group3-5	Group4-5
Normal birth weight	35/38=92.1%	30/34=88.2%	6/9=66.6%	10/14=71.4%	2/5=40.0%	0.014	Normal birth weight	0.644471	0.131654	0.131654	0.0157261	0.238212	0.259277	0.0434258	0.808605	0.417498	0.301555
Postnatal complications	21/57=36.8%	19/35=54.3%	9/11=81.8%	13/16=81.3%	4/4=100%	0.001	Postnatal complications	0.146664	0.0297489	0.0165157	0.0434535	0.146664	0.146664	0.146664	0.97021	0.399597	0.399597
Congenital Hypotonia	30/59=50.8%	16/31=51.6%	9/11=81.8%	14/15=93.3%	5/5=100%	0.004	Congenital Hypotonia	0.944966	0.115262	0.0267594	0.104242	0.132545	0.0267594	0.104242	0.454864	0.44009	0.61513
Urinary Tract Infections	11/48=22.9	9/29=31.0%	5/8=62.5%	9/13=69.2%	0/1=0%	0.01	Urinary Tract Infections	0.616	0.0725454	0.0160242	0.651905	0.260609	0.0725454	0.631888	0.750679	0.3928	0.327671
Microcephaly	2/53=3.7%	2/23=8.6%	5/9=55.5%	10/13=76.9%	2/3=66.6%	0.001	Microcephaly	0.471684	2.83407e-05	8.90961e-09	9.68189e-05	0.0078785	9.68189e-05	0.0147643	0.4144	0.735317	0.735317
Tube feeding	21/60=35.0%	12/32=37.5%	6/9=66.6%	8/14=57.1%	5/5=100%	0.019	Tube feeding	0.811786	0.191939	0.207531	0.043659	0.207531	0.270306	0.0455414	0.719837	0.207531	0.191939
Constipation	56/60=93.3%	31/35=88.5%	8/11=72.7%	16/16=100%	4/5=80.0%	0.13	Constipation	0.525153	0.175393	0.412351	0.412351	0.403815	0.397373	0.653052	0.175393	0.755497	0.22266
CAKUT	17/59=28.8%	15/36=41.7%	8/11=72.7%	12/15=80.0%	5/5=100%	0.001	CAKUT	0.248104	0.0175376	0.00287758	0.00645835	0.118827	0.0289517	0.0289517	0.663674	0.248104	0.308973
Movement anomaly	25/46=54.3%	14/32=43.7%	1/8=12.5%	3/11=27.2%	3/3=100%	0.04	Movement anomaly	0.396853	0.0959565	0.173698	0.173698	0.173698	0.396853	0.155826	0.435488	0.0721459	0.0959565
Hearing deficit	3/54=5.5%	4/31=12.9%	1/10=10.0%	3/15=20.0%	3/3=100%	0.001	Hearing deficit	0.392603	0.659781	0.158042	2.12419e-06	0.807262	0.659781	0.00183686	0.659781	0.0101796	0.0182259
							Survival Duration	0.739		0.028	<0.001		0.063	<0.001			<0.001
CAKUT: Congenital anomalies of the kidneys and urinary tracts
Statistically significant differences between groups are bolded
